# Supplementary material for: Bidirectional genetic overlap between bipolar disorder and intelligence
Source: BMC Med. 2022 Nov 30;20:464. doi: 10.1186/s12916-022-02668-8 (PMC9710050; doi:10.1186/s12916-022-02668-8)
Supplement: Supplementary file 2 — Additional file 2. [file 12916_2022_2668_MOESM2_ESM.xlsx]

## Sheet: Table S1
Table S1. eQTL genes showing significant associations with the risk SNPs in the genomic loci showing same directions of effect between BD and intelligence
CHR	POS	SNP	A1	A2	conjFDR	Z-Score_BD	P-Val_BD	Z-Score_IQ	P-Val_IQ	BrainMetaV2_ciseQTL	BrainMetaV2_cissQTL	PsychENCODE	BrainSeqPhaseII-Hippo	GTEx_FrontalCortex	GTEx_Hippocampus	OBrien_Fetal	Walker_Fetal	Excitatory	Inhibitory	D52_DA	D52_Sert
1	174050667	rs10158289	G	A	0.00948941	3.79383	0.000148341	4.31816	1.57337e-05	SLC9C2,ANKRD45,DARS2,SERPINC1,RABGAP1L,MRPS14	PRDX6,PRDX6,ANKRD45,ANKRD45,ANKRD45,ANKRD45,ANKRD45,DARS2,RABGAP1L,RABGAP1L	SLC9A11,DARS2,RABGAP1L,MRPS14	-	RABGAP1L	-	-	-	RABGAP1L	-	-	-
1	174069421	rs6691711	T	C	0.0098475	3.78068	0.0001564	4.32678	1.51304e-05	SLC9C2,ANKRD45,DARS2,SERPINC1,RABGAP1L,MRPS14	PRDX6,PRDX6,ANKRD45,ANKRD45,ANKRD45,ANKRD45,ANKRD45,DARS2,RABGAP1L,RABGAP1L	-	-	RABGAP1L	-	-	-	RABGAP1L	-	-	-
1	174072203	rs10912730	G	A	0.00990344	3.77862	0.000157697	4.37264	1.22752e-05	SLC9C2,ANKRD45,DARS2,SERPINC1,RABGAP1L,MRPS14	PRDX6,PRDX6,ANKRD45,ANKRD45,ANKRD45,ANKRD45,ANKRD45,DARS2,RABGAP1L,RABGAP1L	SLC9A11,ANKRD45,DARS2,RABGAP1L,MRPS14	-	-	-	-	-	RABGAP1L	-	-	-
1	174128994	rs57919173	G	A	0.0095636	3.79111	0.000149976	4.44797	8.66849e-06	SLC9C2,ANKRD45,DARS2,SERPINC1,RABGAP1L,MRPS14	PRDX6,PRDX6,ANKRD45,ANKRD45,ANKRD45,ANKRD45,ANKRD45,DARS2,RABGAP1L,RABGAP1L	SLC9A11,ANKRD45,DARS2,RABGAP1L,MRPS14	-	RABGAP1L	-	-	-	RABGAP1L	-	-	-
1	174150850	rs4652234	C	T	0.00945947	3.79493	0.000147687	4.67375	2.95749e-06	SLC9C2,ANKRD45,DARS2,SERPINC1,RABGAP1L,MRPS14	PRDX6,PRDX6,ANKRD45,ANKRD45,ANKRD45,ANKRD45,ANKRD45,DARS2,RABGAP1L,RABGAP1L	-	-	RABGAP1L	-	-	-	RABGAP1L	-	-	-
1	174152476	rs6658543	C	T	0.00947038	3.79453	0.000147925	4.4494	8.61117e-06	SLC9C2,ANKRD45,DARS2,SERPINC1,RABGAP1L,MRPS14	PRDX6,PRDX6,ANKRD45,ANKRD45,ANKRD45,ANKRD45,ANKRD45,DARS2,RABGAP1L,RABGAP1L	-	-	RABGAP1L	-	-	-	RABGAP1L	-	-	-
1	174152688	rs6656188	G	A	0.00844638	3.8319	0.000127158	4.69691	2.64121e-06	SLC9C2,ANKRD45,DARS2,SERPINC1,RABGAP1L,MRPS14	PRDX6,PRDX6,ANKRD45,ANKRD45,ANKRD45,ANKRD45,ANKRD45,DARS2,RABGAP1L,RABGAP1L	-	-	-	-	-	-	RABGAP1L	-	-	-
1	174176363	rs7537517	G	A	0.00862207	3.82551	0.000130501	4.68818	2.75646e-06	SLC9C2,ANKRD45,DARS2,SERPINC1,RABGAP1L,MRPS14	PRDX6,PRDX6,ANKRD45,ANKRD45,ANKRD45,ANKRD45,ANKRD45,DARS2,RABGAP1L,RABGAP1L	-	-	-	-	-	-	RABGAP1L	-	-	-
1	174191694	rs9787001	C	T	0.00957298	3.79076	0.000150184	4.47764	7.54726e-06	SLC9C2,ANKRD45,DARS2,SERPINC1,RABGAP1L,MRPS14	PRDX6,PRDX6,ANKRD45,ANKRD45,ANKRD45,ANKRD45,ANKRD45,DARS2,RABGAP1L,RABGAP1L	-	-	RABGAP1L	-	-	-	RABGAP1L	-	-	-
1	174197408	rs972361	G	A	0.00971315	3.78562	0.000153326	4.69263	2.69719e-06	SLC9C2,ANKRD45,DARS2,SERPINC1,RABGAP1L,MRPS14	PRDX6,PRDX6,ANKRD45,ANKRD45,ANKRD45,ANKRD45,ANKRD45,DARS2,RABGAP1L,RABGAP1L	-	-	RABGAP1L	-	-	-	RABGAP1L	-	-	-
1	174230469	rs6681390	G	A	0.00893609	3.81407	0.000136698	4.75742	1.96085e-06	SLC9C2,ANKRD45,DARS2,SERPINC1,RABGAP1L,MRPS14	PRDX6,PRDX6,ANKRD45,ANKRD45,ANKRD45,ANKRD45,ANKRD45,DARS2,RABGAP1L,RABGAP1L	-	-	RABGAP1L	-	-	-	RABGAP1L	-	-	-
1	174258877	rs4650989	A	G	0.00993246	3.77756	0.000158375	4.63837	3.51174e-06	SLC9C2,ANKRD45,DARS2,SERPINC1,RABGAP1L,MRPS14	PRDX6,PRDX6,ANKRD45,ANKRD45,ANKRD45,ANKRD45,ANKRD45,DARS2,RABGAP1L,RABGAP1L	-	-	RABGAP1L	-	-	-	RABGAP1L	-	-	-
1	174326702	rs6666767	G	A	0.00949755	3.79353	0.00014852	4.72222	2.33289e-06	SLC9C2,ANKRD45,DARS2,SERPINC1,RABGAP1L,MRPS14	PRDX6,PRDX6,ANKRD45,ANKRD45,ANKRD45,ANKRD45,ANKRD45,DARS2,RABGAP1L,RABGAP1L	-	-	RABGAP1L	-	-	-	RABGAP1L	-	-	-
1	174333818	rs6693423	G	T	0.00972229	3.78528	0.000153534	4.42892	9.47062e-06	SLC9C2,ANKRD45,DARS2,SERPINC1,RABGAP1L,MRPS14	PRDX6,PRDX6,ANKRD45,ANKRD45,ANKRD45,ANKRD45,ANKRD45,DARS2,RABGAP1L,RABGAP1L	SLC9A11,DARS2,RABGAP1L,MRPS14	-	RABGAP1L	-	-	-	RABGAP1L	-	-	-
1	174346276	rs12084119	T	G	0.00996572	3.77649	0.000159052	4.6604	3.15604e-06	-	-	-	-	-	-	-	-	RABGAP1L	-	-	-
1	174380810	rs7548540	G	A	0.00777002	3.86045	0.000113179	4.47612	7.60108e-06	SLC9C2,ANKRD45,DARS2,SERPINC1,RABGAP1L,MRPS14	PRDX6,PRDX6,ANKRD45,ANKRD45,ANKRD45,ANKRD45,ANKRD45,DARS2,RABGAP1L,RABGAP1L	-	-	RABGAP1L	-	-	-	RABGAP1L	-	-	-
1	174383680	rs7523263	A	G	0.00954212	3.7919	0.000149501	4.72143	2.34187e-06	SLC9C2,ANKRD45,DARS2,SERPINC1,RABGAP1L,MRPS14	PRDX6,PRDX6,ANKRD45,ANKRD45,ANKRD45,ANKRD45,ANKRD45,DARS2,RABGAP1L,RABGAP1L	-	-	-	-	-	-	RABGAP1L	-	-	-
1	174387855	rs6425279	G	A	0.00934234	3.79922	0.000145153	4.6906	2.72401e-06	SLC9C2,ANKRD45,DARS2,SERPINC1,RABGAP1L,MRPS14	PRDX6,PRDX6,ANKRD45,ANKRD45,ANKRD45,ANKRD45,ANKRD45,DARS2,RABGAP1L,RABGAP1L	-	-	RABGAP1L	-	-	-	RABGAP1L	-	-	-
1	174496550	rs10912804	G	A	0.00988823	3.77918	0.000157344	4.09546	4.21323e-05	SLC9C2,ANKRD45,DARS2,SERPINC1,RABGAP1L,MRPS14	PRDX6,ANKRD45,ANKRD45,ANKRD45,ANKRD45,ANKRD45,DARS2,RABGAP1L,RABGAP1L	SLC9A11,DARS2,RABGAP1L,MRPS14	-	RABGAP1L	-	-	-	-	-	MRPS14	-
4	106099809	rs2903386	C	T	0.00630203	3.92863	8.54299e-05	4.58139	4.61894e-06	-	PPA2	PPA2	-	-	-	-	-	-	-	-	-
4	106106709	rs28493806	G	A	0.00631116	3.92818	8.55917e-05	4.61265	3.97572e-06	-	PPA2	PPA2	-	-	-	-	-	-	-	-	-
4	106128108	rs62331159	A	G	0.00908484	-3.80864	0.000139735	-8.55958	1.13277e-17	PPA2	PPA2,PPA2,PPA2,PPA2,PPA2,PPA2,PPA2,PPA2	PPA2	-	-	-	-	-	-	-	-	-
4	106128954	rs7663401	C	T	0.00804865	3.84852	0.000118831	5.82453	5.72751e-09	PPA2	PPA2,PPA2,PPA2,PPA2,PPA2	PPA2	-	-	-	-	-	-	-	-	-
4	106131210	rs2007403	C	T	0.0097639	3.78376	0.00015448	5.89325	3.78684e-09	PPA2	PPA2,PPA2,PPA2,PPA2,PPA2	-	-	-	-	-	-	-	-	-	-
4	106133184	rs6533183	C	T	0.00874816	3.82092	0.000132955	5.6545	1.56304e-08	PPA2	PPA2,PPA2,PPA2	-	-	-	-	-	-	-	-	-	-
4	106134316	rs6855629	A	G	0.00910226	-3.808	0.000140095	-8.61061	7.26745e-18	PPA2	PPA2,PPA2,PPA2,PPA2,PPA2,PPA2,PPA2,PPA2,PPA2	-	-	-	-	-	-	-	-	-	-
4	106135316	rs62332760	T	G	0.00893012	-3.81429	0.000136577	-8.55558	1.17274e-17	PPA2	PPA2,PPA2,PPA2,PPA2,PPA2,PPA2,PPA2,PPA2,PPA2	PPA2	-	-	-	-	-	-	-	-	-
4	106144735	rs6839705	A	C	0.00822465	3.84098	0.000122546	5.7808	7.43477e-09	PPA2	PPA2,PPA2,PPA2	-	-	-	-	-	-	-	-	-	-
4	106152111	rs12645144	G	T	0.00688013	-3.89973	9.62992e-05	-8.5784	9.62007e-18	PPA2	PPA2,PPA2,PPA2,PPA2,PPA2,PPA2,PPA2,PPA2,PPA2	PPA2	-	-	-	-	-	-	-	-	-
4	106164284	rs55838312	G	T	0.00711105	-3.88852	0.000100859	-8.62222	6.5671e-18	PPA2	PPA2,PPA2,PPA2,PPA2,PPA2,PPA2,PPA2,PPA2,PPA2	-	-	-	-	-	-	-	-	-	-
4	106180264	rs992493	T	C	0.00396108	4.07579	4.58576e-05	5.10097	3.37919e-07	-	-	-	-	-	-	-	-	-	PPA2	-	-
4	106185456	rs2726461	C	T	0.00403672	4.06974	4.70656e-05	5.15263	2.56854e-07	-	-	-	-	-	-	-	-	-	PPA2	-	-
4	106185663	rs2647249	C	T	0.00433427	4.04728	5.1817e-05	5.2126	1.86215e-07	-	-	-	-	-	-	-	-	-	PPA2	-	-
4	106195541	rs2726492	T	C	0.00337603	4.12487	3.70949e-05	5.17445	2.28589e-07	-	-	-	-	-	-	-	-	-	PPA2	-	-
4	106196951	rs2454206	G	A	0.00827441	-3.83884	0.000123617	-8.53852	1.35948e-17	PPA2	PPA2,PPA2,PPA2,PPA2,PPA2,PPA2,PPA2,PPA2,PPA2	-	-	-	-	-	-	-	-	-	-
4	106201556	rs2647256	T	C	0.00265683	4.19723	2.70196e-05	5.12944	2.90608e-07	-	-	-	-	-	-	-	-	-	PPA2	-	-
4	106211443	rs2647268	G	A	0.00994347	-3.77718	0.000158611	-8.60842	7.40743e-18	PPA2	PPA2,PPA2,PPA2,PPA2,PPA2,PPA2,PPA2,PPA2,PPA2,PPA2	-	-	-	-	-	-	-	-	-	-
5	169271149	rs12515788	T	C	0.00809403	4.26601	1.98998e-05	3.76509	0.000166486	-	-	-	-	-	-	-	-	-	-	-	-
6	98344031	rs9372625	A	G	0.00450348	4.03575	5.44276e-05	8.98262	2.64405e-19	-	-	-	-	-	-	-	-	-	-	-	-
6	98358220	rs11153969	T	C	0.0016757	4.33141	1.48161e-05	9.32564	1.10314e-20	-	-	-	-	-	-	-	-	-	-	-	-
6	98364895	rs9482094	A	G	0.00143055	4.37574	1.21022e-05	9.31603	1.20776e-20	-	-	-	-	-	-	-	-	-	-	-	-
6	98365289	rs4839715	A	G	0.0017456	4.31908	1.56682e-05	9.32954	1.06328e-20	-	-	-	-	-	-	-	-	-	-	-	-
6	98369230	rs4339469	T	G	0.00126319	4.41028	1.03238e-05	9.29442	1.48012e-20	-	-	-	-	-	-	-	-	-	-	-	-
6	98373765	rs6937215	T	C	0.00153382	4.35633	1.32264e-05	9.2973	1.44051e-20	-	-	-	-	-	-	-	-	-	-	-	-
6	98392667	rs9482120	C	A	0.000237704	4.84077	1.29338e-06	9.61839	6.68713e-22	-	-	-	-	-	-	-	-	-	-	-	-
6	98398142	rs6928583	G	A	0.00070401	4.56727	4.94119e-06	7.27747	3.40128e-13	-	-	-	-	-	-	-	-	-	-	-	-
6	98399521	rs4548017	A	G	0.000194164	4.88895	1.01377e-06	9.72388	2.38526e-22	-	-	-	-	-	-	-	-	-	-	-	-
6	98409668	rs7765605	T	C	0.00955958	3.79126	0.000149887	8.48498	2.15756e-17	-	-	-	-	-	-	-	-	-	-	-	-
6	98411631	rs6905544	A	G	0.000171539	4.91894	8.70156e-07	9.7083	2.77925e-22	-	-	-	-	-	-	-	-	-	-	-	-
6	98421721	rs6938973	T	C	0.000161468	4.93247	8.11957e-07	9.79663	1.1641e-22	-	-	-	-	-	-	-	-	-	-	-	-
6	98421991	rs4587178	C	T	8.48855e-05	-5.07896	3.79498e-07	-6.97704	3.01457e-12	-	-	-	-	-	-	-	-	-	-	-	-
6	98429337	rs9320823	T	C	0.000134293	4.97532	6.51396e-07	9.71403	2.62741e-22	-	-	-	-	-	-	-	-	-	-	-	-
6	98431600	rs4412208	C	T	0.00924409	3.80281	0.000143061	8.50469	1.82075e-17	-	-	-	-	-	-	-	-	-	-	-	-
6	98433708	rs4460216	A	C	0.00893012	3.81429	0.000136577	8.50269	1.85239e-17	-	-	-	-	-	-	-	-	-	-	-	-
6	98435125	rs10872224	G	T	0.000131536	4.97974	6.36711e-07	9.70936	2.75052e-22	-	-	-	-	-	-	-	-	-	-	-	-
6	98437775	rs4240559	T	C	0.00864719	3.8246	0.000130986	8.42854	3.49998e-17	-	-	-	-	-	-	-	-	-	-	-	-
6	98445008	rs4524616	C	A	0.00858101	3.827	0.000129712	8.55915	1.137e-17	-	-	-	-	-	-	-	-	-	-	-	-
6	98452680	rs9401452	C	T	0.000120586	5.00046	5.71948e-07	9.83835	7.69662e-23	-	-	-	-	-	-	-	-	-	-	-	-
6	98458340	rs9401458	T	C	0.000107498	5.02555	5.02005e-07	9.82535	8.75715e-23	-	-	-	-	-	-	-	-	-	-	-	-
6	98459501	rs78323999	T	C	0.000746975	4.55228	5.30671e-06	6.19195	5.94249e-10	-	-	-	-	-	-	-	-	-	-	-	-
6	98475160	rs7772104	G	A	0.00800105	3.85056	0.000117846	8.51876	1.61265e-17	-	-	-	-	-	-	-	-	-	-	-	-
6	98481755	rs7760876	T	C	0.00720496	3.88453	0.000102529	8.44879	2.9434e-17	-	-	-	-	-	-	-	-	-	-	-	-
6	98488641	rs12663336	A	C	0.00784463	3.85726	0.000114666	8.45649	2.75547e-17	-	-	-	-	-	-	-	-	-	-	-	-
6	98489561	rs9398662	C	T	0.00776375	3.86072	0.000113055	8.48282	2.198e-17	-	-	-	-	-	-	-	-	-	-	-	-
6	98491210	rs9388046	A	G	0.00858735	3.82677	0.000129834	8.4745	2.36096e-17	-	-	-	-	-	-	-	-	-	-	-	-
6	98494218	rs13194250	T	C	0.00864562	3.82465	0.000130956	8.43959	3.18452e-17	-	-	-	-	-	-	-	-	-	-	-	-
6	98500712	rs9401501	C	T	0.000117245	5.00687	5.53217e-07	9.75095	1.82744e-22	-	-	-	-	-	-	-	-	-	-	-	-
6	98506764	rs13215227	C	T	0.000114368	5.01239	5.3758e-07	9.76655	1.56695e-22	-	-	-	-	-	-	-	-	-	-	-	-
6	98507430	rs4839938	T	C	0.000115903	5.00945	5.45867e-07	9.78106	1.35782e-22	-	-	-	-	-	-	-	-	-	-	-	-
6	98507832	rs4839939	C	A	0.000114129	5.01285	5.36303e-07	9.77416	1.4536e-22	-	-	-	-	-	-	-	-	-	-	-	-
6	98509656	rs4576255	G	T	0.000114711	5.01173	5.39423e-07	9.772	1.48495e-22	-	-	-	-	-	-	-	-	-	-	-	-
6	98513032	rs3004179	A	G	0.000394203	4.71647	2.39969e-06	9.63871	5.48747e-22	-	-	-	-	-	-	-	-	-	-	-	-
6	98514302	rs55731746	A	G	0.000115916	5.00942	5.45938e-07	9.77605	1.42665e-22	-	-	-	-	-	-	-	-	-	-	-	-
6	98518518	rs9375138	C	T	0.00744311	-3.87439	0.00010689	-4.57682	4.72093e-06	-	-	-	-	-	-	-	-	-	-	-	-
6	98519911	rs4401671	G	T	0.000111117	5.01862	5.20446e-07	9.81298	9.90032e-23	-	-	-	-	-	-	-	-	-	-	-	-
6	98522698	rs35062457	C	T	0.000111734	5.01744	5.23652e-07	9.81942	9.28778e-23	-	-	-	-	-	-	-	-	-	-	-	-
6	98525726	rs9388083	T	C	0.000119445	5.00265	5.65481e-07	9.80592	1.06171e-22	-	-	-	-	-	-	-	-	-	-	-	-
6	98526943	rs9398676	T	C	0.000109214	5.02226	5.10666e-07	9.80255	1.09783e-22	-	-	-	-	-	-	-	-	-	-	-	-
6	98527087	rs9388090	T	C	0.000117514	5.00636	5.547e-07	9.81188	1.00082e-22	-	-	-	-	-	-	-	-	-	-	-	-
6	98528141	rs7766486	C	T	0.000104127	5.03325	4.82232e-07	9.77584	1.42973e-22	-	-	-	-	-	-	-	-	-	-	-	-
6	98528143	rs7742854	T	C	9.71835e-05	5.04922	4.43611e-07	9.70584	2.8471e-22	-	-	-	-	-	-	-	-	-	-	-	-
6	98528404	rs4458695	A	G	0.000232717	4.84549	1.26303e-06	9.76439	1.60079e-22	-	-	-	-	-	-	-	-	-	-	-	-
6	98529166	rs12176311	T	C	0.000106909	5.02684	4.98634e-07	9.78267	1.33636e-22	-	-	-	-	-	-	-	-	-	-	-	-
6	98539379	rs901629	T	C	8.93907e-05	5.06709	4.03938e-07	9.82785	8.54216e-23	-	-	-	-	-	-	-	-	-	-	-	-
6	98539519	rs901630	T	C	8.79436e-05	5.07052	3.96735e-07	9.76376	1.61075e-22	-	-	-	-	-	-	-	-	-	-	-	-
6	98540145	rs79690157	A	G	0.000764564	4.54633	5.45883e-06	6.27529	3.48995e-10	-	-	-	-	-	-	-	-	-	-	-	-
6	98545611	rs62422661	T	G	7.78422e-05	5.09837	3.42593e-07	9.6585	4.52416e-22	-	-	-	-	-	-	-	-	-	-	-	-
6	98546547	rs35099767	T	G	0.000107383	5.02576	5.01431e-07	9.18786	4.00721e-20	-	-	-	-	-	-	-	-	-	-	-	-
6	98547979	rs9385269	C	T	7.64563e-07	-5.99863	1.98991e-09	-9.21362	3.153e-20	-	-	-	-	-	-	-	-	-	-	-	-
6	98549801	rs9401593	A	C	1.87494e-09	-6.96299	3.33125e-12	-10.0054	1.44274e-23	-	-	-	-	-	-	-	-	-	-	-	-
6	98550289	rs1906252	C	A	1.50794e-08	-6.65177	2.89579e-11	-10.0965	5.72493e-24	-	-	-	-	-	-	-	-	-	-	-	-
6	98553660	rs1601732	A	G	0.000397578	-4.7142	2.42663e-06	-7.01093	2.3673e-12	-	-	-	-	-	-	-	-	-	-	-	-
6	98553894	rs1487441	G	A	1.44905e-09	-6.99964	2.56628e-12	-10.0523	8.97627e-24	-	-	-	-	-	-	-	-	-	-	-	-
6	98555272	rs9375188	C	T	1.90319e-09	-6.96094	3.38006e-12	-10.0005	1.51559e-23	-	-	-	-	-	-	-	-	-	-	-	-
6	98560826	rs1906251	C	A	0.000470619	-4.67183	2.98528e-06	-7.03834	1.94541e-12	-	-	-	-	-	-	-	-	-	-	-	-
6	98562720	rs9375195	G	A	3.75776e-07	-6.12501	9.06793e-10	-9.24573	2.33646e-20	-	-	-	-	-	-	-	-	-	-	-	-
6	98565211	rs1487445	C	T	7.77604e-11	-7.40153	1.34619e-13	-9.80857	1.03419e-22	-	-	-	-	-	-	-	-	-	-	-	-
6	98567517	rs9490616	A	C	5.2411e-05	-5.18398	2.17196e-07	-6.92471	4.36863e-12	-	-	-	-	-	-	-	-	-	-	-	-
6	98569894	rs2046604	T	G	6.92018e-05	-5.12388	2.99312e-07	-6.95126	3.62047e-12	-	-	-	-	-	-	-	-	-	-	-	-
6	98572120	rs10457441	T	C	9.37376e-09	-6.72482	1.75807e-11	-9.09947	9.07761e-20	-	-	-	-	-	-	-	-	-	-	-	-
6	98572976	rs13208578	C	T	1.02656e-08	-6.71042	1.94068e-11	-9.02098	1.86405e-19	-	-	-	-	-	-	-	-	-	-	-	-
6	98574560	rs968050	C	T	8.70937e-11	-7.38629	1.50978e-13	-9.86625	5.83019e-23	-	-	-	-	-	-	-	-	-	-	-	-
6	98574920	rs3811067	A	G	5.6231e-05	-5.16878	2.35624e-07	-6.91276	4.75319e-12	-	-	-	-	-	-	-	-	-	-	-	-
6	98575858	rs9375216	T	C	7.34157e-05	-5.11053	3.21259e-07	-6.92794	4.27019e-12	-	-	-	-	-	-	-	-	-	-	-	-
6	98576223	rs12202969	G	A	8.53746e-11	-7.3891	1.47823e-13	-9.92533	3.23026e-23	-	-	-	-	-	-	-	-	-	-	-	-
6	98576688	rs1872841	C	A	1.00902e-08	-6.71325	1.90332e-11	-9.07188	1.1698e-19	-	-	-	-	-	-	-	-	-	-	-	-
6	98577689	rs9372734	C	T	8.40463e-11	-7.39127	1.4543e-13	-9.83545	7.92108e-23	-	-	-	-	-	-	-	-	-	-	-	-
6	98578215	rs6931604	C	T	1.21795e-06	-5.91515	3.31577e-09	-7.52383	5.31964e-14	-	-	-	-	-	-	-	-	-	-	-	-
6	98578511	rs9401634	T	C	9.02323e-09	-6.73048	1.6911e-11	-9.06082	1.29467e-19	-	-	-	-	-	-	-	-	-	-	-	-
6	98579021	rs1487450	A	G	7.73509e-05	-5.09972	3.40157e-07	-6.89774	5.28362e-12	-	-	-	-	-	-	-	-	-	-	-	-
6	98579481	rs12204181	T	C	9.19763e-09	-6.72766	1.72409e-11	-9.05755	1.33411e-19	-	-	-	-	-	-	-	-	-	-	-	-
6	98580836	rs2450518	A	G	6.90984e-05	-5.12422	2.98768e-07	-6.93985	3.92517e-12	-	-	-	-	-	-	-	-	-	-	-	-
6	98580861	rs2502933	C	T	8.69809e-05	-5.07318	3.91226e-07	-6.95244	3.59033e-12	-	-	-	-	-	-	-	-	-	-	-	-
6	98582900	rs12206087	G	A	8.89737e-11	-7.38322	1.54507e-13	-9.89913	4.19926e-23	-	-	-	-	-	-	-	-	-	-	-	-
6	98585068	rs2450527	G	T	8.60957e-05	-5.07562	3.86228e-07	-6.89673	5.32116e-12	-	-	-	-	-	-	-	-	-	-	-	-
6	98585152	rs2450526	G	A	8.58957e-05	-5.07618	3.85108e-07	-6.94543	3.773e-12	-	-	-	-	-	-	-	-	-	-	-	-
6	98585502	rs17814604	G	A	5.02942e-07	6.07306	1.25498e-09	6.55711	5.48599e-11	-	-	-	-	-	-	-	-	-	-	-	-
6	98586363	rs2450525	G	A	8.67181e-05	-5.0739	3.89735e-07	-6.94695	3.73281e-12	-	-	-	-	-	-	-	-	-	-	-	-
6	98588754	rs9375225	G	T	1.2158e-08	-6.68496	2.30989e-11	-9.0584	1.32374e-19	-	-	-	-	-	-	-	-	-	-	-	-
6	98589701	rs2450512	T	G	7.73817e-05	-5.09964	3.40309e-07	-6.95734	3.46748e-12	-	-	-	-	-	-	-	-	-	-	-	-
6	98591622	rs2388334	A	G	9.08046e-11	-7.38023	1.58022e-13	-9.79925	1.13429e-22	-	-	-	-	-	-	-	-	-	-	-	-
6	98595522	rs4365937	C	T	0.0028336	4.17944	2.92228e-05	4.09973	4.13639e-05	-	-	-	-	-	-	-	-	-	-	-	-
6	98598130	rs9385288	T	C	0.00312201	4.17023	3.04286e-05	4.07091	4.68297e-05	-	-	-	-	-	-	-	-	-	-	-	-
6	98598427	rs9388203	C	T	0.00289231	4.17241	3.01402e-05	4.09387	4.24223e-05	-	-	-	-	-	-	-	-	-	-	-	-
6	98601586	rs9398724	A	G	0.00338422	4.15658	3.23044e-05	4.04618	5.206e-05	-	-	-	-	-	-	-	-	-	-	-	-
6	98604814	rs12196119	C	T	0.00564808	3.96386	7.37487e-05	4.0081	6.12095e-05	-	-	-	-	-	-	-	-	-	-	-	-
6	98611276	rs1487440	C	T	0.00551277	4.01361	5.97979e-05	3.89234	9.92813e-05	-	-	-	-	-	-	-	-	-	-	-	-
6	98611300	rs1487439	G	A	0.00469875	4.02242	5.7604e-05	4.11404	3.88786e-05	-	-	-	-	-	-	-	-	-	-	-	-
6	98614660	rs1843844	A	G	0.00502124	4.0004	6.32353e-05	3.92789	8.56929e-05	-	-	-	-	-	-	-	-	-	-	-	-
6	98616281	rs6927085	G	A	0.00483762	4.02074	5.80163e-05	3.93496	8.32099e-05	-	-	-	-	-	-	-	-	-	-	-	-
6	98617582	rs12215368	A	G	0.00546603	3.9745	7.0527e-05	4.13048	3.62003e-05	-	-	-	-	-	-	-	-	-	-	-	-
6	98619046	rs12190650	T	G	0.00550266	3.97939	6.90916e-05	3.89298	9.9019e-05	-	-	-	-	-	-	-	-	-	-	-	-
6	98624142	rs12190064	A	G	0.00543314	3.97642	6.99601e-05	3.93612	8.28099e-05	-	-	-	-	-	-	-	-	-	-	-	-
6	98628831	rs9320942	G	A	0.0050926	3.99626	6.43522e-05	4.17372	2.99671e-05	-	-	-	-	-	-	-	-	-	-	-	-
6	98631890	rs9398735	C	T	0.00496934	4.01646	5.90794e-05	3.92668	8.61267e-05	-	-	-	-	-	-	-	-	-	-	-	-
6	98632010	rs9385308	T	G	0.0046133	4.02826	5.61919e-05	4.15749	3.21759e-05	-	-	-	-	-	-	-	-	-	-	-	-
6	98632082	rs1487447	G	A	0.00453186	4.03382	5.48781e-05	4.13509	3.5482e-05	-	-	-	-	-	-	-	-	-	-	-	-
6	98633802	rs9388268	G	A	0.0046133	4.02826	5.61919e-05	4.12404	3.72278e-05	-	-	-	-	-	-	-	-	-	-	-	-
6	98636905	rs12195240	A	G	0.0050365	3.99952	6.34725e-05	4.10658	4.01563e-05	-	-	-	-	-	-	-	-	-	-	-	-
6	98637119	rs12216178	G	A	0.00471922	4.02102	5.79477e-05	4.11696	3.83903e-05	-	-	-	-	-	-	-	-	-	-	-	-
6	98646912	rs9375282	G	T	0.00522082	3.9888	6.64089e-05	3.92102	8.81739e-05	-	-	-	-	-	-	-	-	-	-	-	-
6	98657843	rs1451343	G	A	0.00413978	4.06148	4.87631e-05	4.00722	6.14384e-05	-	-	-	-	-	-	-	-	-	-	-	-
6	98659374	rs11154193	G	A	0.00376378	4.09252	4.26716e-05	4.01372	5.9768e-05	-	-	-	-	-	-	-	-	-	-	-	-
6	98664414	rs62422687	A	G	0.000225206	4.85388	1.21071e-06	7.34356	2.07992e-13	-	-	-	-	-	-	-	-	-	-	-	-
6	98669091	rs9375298	T	G	0.00413346	4.06198	4.86573e-05	4.00515	6.19785e-05	-	-	-	-	-	-	-	-	-	-	-	-
6	98669276	rs9388292	C	A	0.00406071	4.06782	4.74555e-05	4.20478	2.61339e-05	-	-	-	-	-	-	-	-	-	-	-	-
6	98672518	rs72936319	A	C	0.00436429	4.04523	5.22709e-05	4.06093	4.88769e-05	-	-	-	-	-	-	-	-	-	-	-	-
6	98673904	rs12192372	G	A	0.00422553	4.05467	5.02058e-05	4.22351	2.40526e-05	-	-	-	-	-	-	-	-	-	-	-	-
6	98680495	rs1823601	C	T	0.00417322	4.05879	4.93269e-05	3.99607	6.44023e-05	-	-	-	-	-	-	-	-	-	-	-	-
6	98682264	rs55865887	C	T	0.00420263	4.17702	2.95354e-05	3.97974	6.89914e-05	-	-	-	-	-	-	-	-	-	-	-	-
6	98687387	rs9388303	G	A	0.00414189	4.06131	4.87984e-05	4.13187	3.59816e-05	-	-	-	-	-	-	-	-	-	-	-	-
6	98698501	rs55711239	A	G	0.00569483	4.15138	3.3047e-05	3.88225	0.000103496	-	-	-	-	-	-	-	-	-	-	-	-
6	98704423	rs1376503	G	A	0.00432962	4.04759	5.17471e-05	4.13501	3.54942e-05	-	-	-	-	-	-	-	-	-	-	-	-
6	98704480	rs4839945	A	C	0.0044846	4.04602	5.20964e-05	3.95903	7.52534e-05	-	-	-	-	-	-	-	-	-	-	-	-
6	98706822	rs9375321	C	A	0.00418771	4.05763	4.95732e-05	4.09211	4.27464e-05	-	-	-	-	-	-	-	-	-	-	-	-
6	98707846	rs12201246	C	T	0.00472576	4.05746	4.96084e-05	3.94198	8.08107e-05	-	-	-	-	-	-	-	-	-	-	-	-
6	98709685	rs6569382	C	T	0.00473144	4.02018	5.81537e-05	4.1017	4.10133e-05	-	-	-	-	-	-	-	-	-	-	-	-
6	98711221	rs9375328	C	T	0.00539957	4.04014	5.34205e-05	3.89952	9.63848e-05	-	-	-	-	-	-	-	-	-	-	-	-
6	98711358	rs9388329	T	C	0.00517924	4.03953	5.35596e-05	3.91345	9.09873e-05	-	-	-	-	-	-	-	-	-	-	-	-
6	98713048	rs12205529	T	G	0.00433891	4.04696	5.18869e-05	4.11419	3.88548e-05	-	-	-	-	-	-	-	-	-	-	-	-
6	98713238	rs2063144	C	A	0.00429689	4.04982	5.12575e-05	4.11725	3.83426e-05	-	-	-	-	-	-	-	-	-	-	-	-
6	98713474	rs9320989	A	G	0.00504614	4.03953	5.35596e-05	3.92184	8.78742e-05	-	-	-	-	-	-	-	-	-	-	-	-
6	98713523	rs9320990	G	T	0.0043963	4.04306	5.27591e-05	4.14144	3.45136e-05	-	-	-	-	-	-	-	-	-	-	-	-
6	98714443	rs1979969	G	T	0.00460992	4.14604	3.38281e-05	3.9498	7.82161e-05	-	-	-	-	-	-	-	-	-	-	-	-
6	98714495	rs4565311	T	C	0.00436199	4.04539	5.2236e-05	4.10631	4.02034e-05	-	-	-	-	-	-	-	-	-	-	-	-
6	98716807	rs9388334	A	G	0.00428635	4.0568	4.97491e-05	3.9736	7.0794e-05	-	-	-	-	-	-	-	-	-	-	-	-
6	98718294	rs12202066	A	C	0.00432497	4.04791	5.16772e-05	3.97784	6.95436e-05	-	-	-	-	-	-	-	-	-	-	-	-
6	98718455	rs12665591	A	G	0.00440084	4.04275	5.28288e-05	3.97296	7.09835e-05	-	-	-	-	-	-	-	-	-	-	-	-
6	98719233	rs1868885	T	C	0.00440084	4.04275	5.28288e-05	4.12796	3.66002e-05	-	-	-	-	-	-	-	-	-	-	-	-
6	98719643	rs12191745	A	G	0.00405201	4.06851	4.73138e-05	3.99517	6.46483e-05	-	-	-	-	-	-	-	-	-	-	-	-
6	98719688	rs1451345	C	T	0.00468091	4.03411	5.48089e-05	3.9448	7.98683e-05	-	-	-	-	-	-	-	-	-	-	-	-
6	98722903	rs6911443	G	A	0.00474968	4.01893	5.84625e-05	4.12434	3.71796e-05	-	-	-	-	-	-	-	-	-	-	-	-
6	98723395	rs6569386	C	T	0.00477262	4.02411	5.71913e-05	3.93904	8.18073e-05	-	-	-	-	-	-	-	-	-	-	-	-
6	98723744	rs12210016	G	A	0.00525389	4.03249	5.51897e-05	3.90873	9.27812e-05	-	-	-	-	-	-	-	-	-	-	-	-
6	98725162	rs12175163	A	C	0.00496976	4.02482	5.70192e-05	3.92665	8.61361e-05	-	-	-	-	-	-	-	-	-	-	-	-
6	98725637	rs72938314	C	T	0.00503102	4.03426	5.47742e-05	3.9228	8.75274e-05	-	-	-	-	-	-	-	-	-	-	-	-
6	98726381	rs9320995	G	A	0.00469196	4.0261	5.67091e-05	3.9441	8.00994e-05	-	-	-	-	-	-	-	-	-	-	-	-
6	98727298	rs9375338	A	G	0.00517065	4.0271	5.64678e-05	3.91399	9.07832e-05	-	-	-	-	-	-	-	-	-	-	-	-
6	98728004	rs4839946	T	C	0.00523636	4.02725	5.64333e-05	3.90984	9.23568e-05	-	-	-	-	-	-	-	-	-	-	-	-
6	98729160	rs1451346	A	G	0.00461542	4.02811	5.62264e-05	4.06141	4.87768e-05	-	-	-	-	-	-	-	-	-	-	-	-
6	98733864	rs9401757	C	T	0.00444366	4.03983	5.34901e-05	4.04672	5.19399e-05	-	-	-	-	-	-	-	-	-	-	-	-
6	98734001	rs9375344	G	A	0.00502405	4.03876	5.37334e-05	3.92324	8.7368e-05	-	-	-	-	-	-	-	-	-	-	-	-
6	98734648	rs9388349	G	T	0.00444143	4.03998	5.34553e-05	4.09894	4.15039e-05	-	-	-	-	-	-	-	-	-	-	-	-
6	98735611	rs1376505	T	G	0.0045188	4.03471	5.46703e-05	4.11553	3.86288e-05	-	-	-	-	-	-	-	-	-	-	-	-
6	98739311	rs9375350	A	G	0.00437576	4.04445	5.24454e-05	4.13211	3.59451e-05	-	-	-	-	-	-	-	-	-	-	-	-
6	98739867	rs9375351	G	A	0.00416073	4.0598	4.91156e-05	4.11034	3.95072e-05	-	-	-	-	-	-	-	-	-	-	-	-
6	98741067	rs717296	A	C	0.00392239	4.07889	4.52517e-05	4.09049	4.30467e-05	-	-	-	-	-	-	-	-	-	-	-	-
6	98741419	rs6927284	A	G	0.00390398	4.08036	4.49662e-05	4.09205	4.27579e-05	-	-	-	-	-	-	-	-	-	-	-	-
6	98741736	rs6933464	T	C	0.00395429	4.07634	4.57507e-05	4.14466	3.40325e-05	-	-	-	-	-	-	-	-	-	-	-	-
6	98744946	rs2892512	C	T	0.00404765	4.06886	4.72429e-05	4.13924	3.48455e-05	-	-	-	-	-	-	-	-	-	-	-	-
6	98747312	rs1562865	C	T	0.00427803	4.0511	5.09774e-05	4.15974	3.18613e-05	-	-	-	-	-	-	-	-	-	-	-	-
6	98748008	rs9401770	A	G	0.00466985	4.02439	5.71224e-05	3.98536	6.73774e-05	-	-	-	-	-	-	-	-	-	-	-	-
6	98748500	rs9385344	T	C	0.00451443	4.03501	5.4601e-05	4.16219	3.15206e-05	-	-	-	-	-	-	-	-	-	-	-	-
6	98749236	rs7750492	G	A	0.00449909	4.03605	5.43583e-05	3.99588	6.44535e-05	-	-	-	-	-	-	-	-	-	-	-	-
6	98749329	rs7754741	C	T	0.00448147	4.03725	5.40807e-05	4.14185	3.4452e-05	-	-	-	-	-	-	-	-	-	-	-	-
6	98750517	rs6939461	A	G	0.00510542	3.99551	6.45549e-05	4.14482	3.40078e-05	-	-	-	-	-	-	-	-	-	-	-	-
6	98750734	rs1828075	T	C	0.00559091	3.9672	7.27215e-05	3.96965	7.19784e-05	-	-	-	-	-	-	-	-	-	-	-	-
6	98751680	rs9375371	A	G	0.00546796	3.97439	7.05603e-05	4.12879	3.6467e-05	-	-	-	-	-	-	-	-	-	-	-	-
6	98781196	rs75477016	T	C	0.00182973	4.30614	1.66132e-05	6.06954	1.28278e-09	-	-	-	-	-	-	-	-	-	-	-	-
7	11907220	rs2883598	A	G	0.00285511	5.89618	3.72023e-09	4.09758	4.17486e-05	-	-	-	-	-	-	-	-	-	-	-	-
7	11949278	rs67823574	T	C	0.00677614	5.08492	3.67788e-07	3.825	0.00013077	-	-	-	-	-	-	-	-	-	-	-	-
7	11951809	rs17273094	A	G	0.00892812	5.23215	1.67546e-07	3.73119	0.00019058	-	-	-	-	-	-	-	-	-	-	-	-
7	71676800	rs75141388	T	G	0.00711204	3.93342	8.37444e-05	3.80929	0.000139368	CALN1	-	-	-	-	-	-	-	-	-	-	-
7	71778628	rs11766995	T	C	0.00567538	4.03922	5.36291e-05	3.8833	0.000103049	CALN1	-	CALN1	-	-	-	-	-	-	-	-	-
7	71782460	rs78928669	G	A	0.00941931	3.89235	9.92792e-05	3.71231	0.000205378	CALN1	-	CALN1	-	-	-	-	-	-	-	-	-
7	104667334	rs9655780	G	A	0.00899546	3.93511	8.31598e-05	3.72844	0.000192672	-	KMT2E	-	-	-	-	-	-	-	-	-	-
11	61546592	rs174530	G	A	0.0086514	6.47428	9.52669e-11	3.74247	0.000182223	MYRF,TMEM258,FADS1	MYRF,TMEM258,MYRF,MYRF,FADS1,RAB3IL1	C11orf10,FADS1	-	FADS1	FADS1	-	TMEM258	-	-	-	FADS1
11	61549025	rs174533	A	G	0.00523138	6.56709	5.13067e-11	3.91016	9.22367e-05	MYRF,TMEM258,FADS1	MYRF,TMEM258,MYRF,MYRF,FADS1,FADS2,RAB3IL1,RAB3IL1	-	-	TMEM258,FADS1	FADS1	-	TMEM258	-	FADS1	-	FADS1
11	61551927	rs174536	C	A	0.00731762	6.53838	6.21902e-11	3.79964	0.000144906	MYRF,TMEM258,FADS1	MYRF,TMEM258,MYRF,MYRF,FADS1,FADS2,RAB3IL1,RAB3IL1	C11orf10,FADS1	-	TMEM258,FADS1	FADS1	-	TMEM258	-	FADS1	-	FADS1
11	61552680	rs174537	T	G	0.00649062	6.5077	7.63096e-11	3.839	0.000123535	MYRF,TMEM258,FADS1	MYRF,TMEM258,MYRF,MYRF,FADS1,FADS2,RAB3IL1,RAB3IL1	-	-	TMEM258,FADS1	FADS1	-	TMEM258	-	FADS1	-	FADS1
11	61557803	rs102275	C	T	0.00843887	6.67593	2.45675e-11	3.75111	0.000176054	MYRF,TMEM258,FADS1	MYRF,TMEM258,MYRF,MYRF,FADS1,FADS2,RAB3IL1,RAB3IL1	-	-	FADS1	FADS1	TMEM132A	-	-	FADS1	-	FADS1
11	61557826	rs102274	C	T	0.00422289	6.55987	5.38553e-11	3.97825	6.94232e-05	MYRF,TMEM258,FADS1	MYRF,TMEM258,MYRF,MYRF,FADS1,FADS2,RAB3IL1,RAB3IL1	C11orf10,FADS1	-	TMEM258,FADS1	FADS1	-	TMEM258	-	FADS1	-	FADS1
11	61560081	rs174538	A	G	0.00648134	5.86533	4.48247e-09	3.83951	0.00012328	MYRF,TMEM258,FADS1	MYRF,TMEM258,MYRF,MYRF,FADS1,RAB3IL1,RAB3IL1	-	-	TMEM258,FADS1	FADS1	-	TMEM258	-	FADS1	-	FADS1
11	61564299	rs4246215	T	G	0.00962338	6.26834	3.64923e-10	3.70513	0.000211283	MYRF,TMEM258,FADS1	MYRF,TMEM258,MYRF,MYRF,FADS1,FADS2,RAB3IL1,RAB3IL1	-	-	-	-	-	TMEM258	-	FADS1	-	-
11	61567753	rs174544	A	C	0.0091897	6.14138	8.18097e-10	3.7205	0.000198833	MYRF,TMEM258,FADS1	MYRF,TMEM258,MYRF,MYRF,FADS1,FADS2	C11orf10,FADS1	-	TMEM258,FADS1	FADS1	-	-	-	FADS1	-	FADS1
11	61569830	rs174546	T	C	0.00791183	6.49026	8.56888e-11	3.77247	0.000161642	MYRF,TMEM258,FADS1	MYRF,TMEM258,MYRF,MYRF,FADS1,FADS2,RAB3IL1,RAB3IL1	-	-	TMEM258,FADS1	FADS1	-	TMEM258	-	FADS1	-	FADS1
11	61570783	rs174547	C	T	0.0089571	6.46299	1.02651e-10	3.73	0.000191478	MYRF,TMEM258,FADS1	MYRF,TMEM258,MYRF,MYRF,FADS1,FADS2,RAB3IL1,RAB3IL1	-	-	TMEM258,FADS1	FADS1	-	TMEM258	-	FADS1	-	FADS1
11	61571478	rs174550	C	T	0.00867444	6.47267	9.62878e-11	3.74153	0.000182905	MYRF,TMEM258,FADS1	MYRF,TMEM258,MYRF,MYRF,FADS1,FADS2,RAB3IL1,RAB3IL1	-	-	TMEM258,FADS1	FADS1	-	TMEM258	-	FADS1	-	FADS1
11	61575158	rs174553	G	A	0.0053945	6.47987	9.18049e-11	3.89984	9.62571e-05	MYRF,TMEM258,FADS1	MYRF,TMEM258,MYRF,MYRF,FADS1,FADS2,RAB3IL1,RAB3IL1	C11orf10,FADS1	-	TMEM258,FADS1	FADS1	-	TMEM258	-	FADS1	-	FADS1
11	61579463	rs174554	G	A	0.00450313	6.45833	1.05864e-10	3.95767	7.56843e-05	MYRF,TMEM258,FADS1	MYRF,TMEM258,MYRF,MYRF,FADS1,FADS2,RAB3IL1,RAB3IL1	C11orf10,FADS1	-	TMEM258,FADS1	FADS1	-	TMEM258	-	FADS1	-	FADS1
11	61585144	rs174562	G	A	0.00522602	6.52998	6.57784e-11	3.9105	9.21074e-05	MYRF,TMEM258,FADS1	MYRF,TMEM258,MYRF,MYRF,FADS1,FADS2,RAB3IL1,RAB3IL1	C11orf10,FADS1	-	TMEM258,FADS1	FADS1	-	TMEM258	-	FADS1	-	-
11	61588305	rs174564	G	A	0.00459418	6.67503	2.47181e-11	3.95096	7.78379e-05	MYRF,TMEM258,FADS1	MYRF,TMEM258,MYRF,MYRF,FADS1,FADS2,RAB3IL1,RAB3IL1	C11orf10,FADS1	-	FADS1	FADS1	-	TMEM258	-	FADS1	-	FADS1
11	61592362	rs174566	G	A	0.00449977	6.65815	2.77299e-11	3.95792	7.5606e-05	MYRF,TMEM258,FADS1	MYRF,TMEM258,MYRF,MYRF,FADS1,FADS2,RAB3IL1,RAB3IL1	-	-	FADS1	FADS1	TMEM132A	-	-	FADS1	-	FADS1
11	61593005	rs174567	G	A	0.00544159	6.748	1.49902e-11	3.89685	9.74501e-05	MYRF,TMEM258,FADS1	MYRF,TMEM258,MYRF,MYRF,FADS1,FADS2,RAB3IL1,RAB3IL1	C11orf10,FADS1	-	-	-	TMEM132A	-	-	FADS1	-	-
11	61593816	rs174568	T	C	0.00344725	6.51978	7.04091e-11	4.04081	5.32674e-05	MYRF,TMEM258,FADS1	MYRF,TMEM258,MYRF,MYRF,FADS1,FADS2,RAB3IL1,RAB3IL1	-	-	-	-	-	TMEM258	-	FADS1	-	-
11	61596633	rs99780	T	C	0.00503839	6.68753	2.26974e-11	3.92233	8.76962e-05	MYRF,TMEM258,FADS1	MYRF,TMEM258,MYRF,MYRF,FADS1,FADS2,RAB3IL1,RAB3IL1	C11orf10,FADS1	-	FADS1	FADS1	-	-	-	FADS1	-	FADS1
11	61597972	rs1535	G	A	0.00546398	6.51734	7.15664e-11	3.89544	9.80222e-05	MYRF,TMEM258,FADS1	MYRF,TMEM258,MYRF,MYRF,FADS1,FADS2,RAB3IL1,RAB3IL1	-	-	TMEM258,FADS1	FADS1	-	TMEM258	-	FADS1	-	FADS1
11	61598288	rs174572	T	C	0.00260671	5.59243	2.23915e-08	4.12479	3.71074e-05	TMEM258,FADS1	TMEM258,MYRF,MYRF,FADS1,FADS2	C11orf10,FADS1	-	-	FADS1	-	-	-	-	-	-
11	61600327	rs174573	A	G	0.00358061	5.51594	3.46921e-08	4.02942	5.59154e-05	TMEM258,FADS1	TMEM258,MYRF,MYRF,FADS1,FADS2	C11orf10,FADS1	-	-	FADS1	-	-	-	-	-	-
11	61600342	rs174574	A	C	0.00818543	6.54531	5.93732e-11	3.76139	0.00016897	MYRF,TMEM258,FADS1	MYRF,TMEM258,MYRF,MYRF,FADS1,FADS2,RAB3IL1,RAB3IL1	-	-	TMEM258,FADS1	FADS1	-	-	-	FADS1	-	FADS1
11	61603510	rs174576	A	C	0.00683297	6.64067	3.12251e-11	3.82235	0.000132187	MYRF,TMEM258,FADS1	MYRF,TMEM258,MYRF,MYRF,FADS1,FADS2,RAB3IL1,RAB3IL1	-	-	-	-	-	-	-	FADS1	-	-
11	61604814	rs174577	A	C	0.00915518	6.67194	2.52438e-11	3.72191	0.000197723	MYRF,TMEM258,FADS1	MYRF,TMEM258,MYRF,MYRF,FADS1,FADS2,RAB3IL1,RAB3IL1	-	-	FADS1	FADS1	-	-	-	FADS1	-	FADS1
11	61605613	rs174579	T	C	0.00251277	4.74294	2.10639e-06	4.1358	3.53721e-05	TMEM258,FADS1	TMEM258,MYRF,MYRF,FADS1	-	-	TMEM258	FADS1	-	-	-	-	-	-
11	61606642	rs174580	G	A	0.00641255	6.26663	3.68939e-10	3.84327	0.000121408	MYRF,TMEM258,FADS1	MYRF,TMEM258,MYRF,MYRF,FADS1,FADS2,RAB3IL1,RAB3IL1	C11orf10,FADS1	-	-	-	-	-	-	FADS1	-	-
11	61606683	rs174581	A	G	0.00685944	6.70442	2.02214e-11	3.82111	0.000132852	MYRF,TMEM258,FADS1	MYRF,TMEM258,MYRF,MYRF,FADS1,FADS2,RAB3IL1,RAB3IL1	C11orf10,FADS1	-	-	-	-	-	-	FADS1	-	-
11	61607168	rs174582	G	A	0.00250189	4.64741	3.36127e-06	4.13707	3.51764e-05	TMEM258,FADS1	TMEM258,MYRF,MYRF,FADS1	-	-	TMEM258	-	-	-	-	-	-	-
11	61612830	rs174587	T	C	0.00392174	4.67507	2.93852e-06	4.00027	6.32711e-05	TMEM258,FADS1	TMEM258,MYRF,MYRF,FADS1	C11orf10,FADS1	-	TMEM258	FADS1	-	-	-	-	-	-
11	61613745	rs93923	T	C	0.00506443	4.64731	3.36287e-06	3.92069	8.82955e-05	TMEM258,FADS1	TMEM258,MYRF,MYRF,FADS1,FADS2	C11orf10,FADS1	-	TMEM258	-	-	-	-	-	-	-
11	79083249	rs1944449	T	C	0.00497269	4.79209	1.6505e-06	3.92647	8.62021e-05	-	-	-	-	-	-	-	-	-	-	-	-
11	79085846	rs10501439	G	A	0.00528676	4.71638	2.40082e-06	3.90666	9.35824e-05	-	-	-	-	-	-	-	-	-	-	-	-
11	79086487	rs77898373	A	C	0.00975057	4.76107	1.92573e-06	3.70065	0.000215049	-	-	-	-	-	-	-	-	-	-	-	-
11	79114684	rs1511237	T	C	0.00979393	4.95649	7.17779e-07	3.69912	0.000216348	-	-	-	-	-	-	-	-	-	-	-	-
11	79121342	rs12286448	G	T	0.00732057	4.89725	9.71881e-07	3.7995	0.000144987	-	-	-	-	-	-	-	-	-	-	-	-
11	79129616	rs12273727	G	A	0.0099314	4.08128	4.47876e-05	3.69427	0.000220519	-	-	-	-	-	-	-	-	-	-	-	-
11	79143687	rs79604156	G	A	0.00961843	4.50881	6.5191e-06	3.7053	0.000211138	-	-	-	-	-	-	-	-	-	-	-	-
11	79153448	rs11237837	A	G	0.0024792	4.25988	2.04532e-05	4.13973	3.47718e-05	-	-	-	-	-	-	-	-	-	-	-	-
12	49385679	rs10875906	T	C	0.00667112	3.9102	9.22184e-05	4.23598	2.27559e-05	CCDC65,FKBP11,RHEBL1	FKBP11,PRKAG1,PRKAG1,PRKAG1,RHEBL1,LMBR1L,TUBA1A	TUBA1C,CCDC65,FKBP11,ARF3,RHEBL1	FKBP11,RHEBL1	-	-	-	RHEBL1	-	-	RHEBL1	-
12	49389320	rs1054442	C	A	0.00368951	4.09746	4.17702e-05	6.66254	2.69138e-11	CCDC65,FKBP11,ARF3,WNT10B,RHEBL1,TUBA1A	RND1,CCDC65,FKBP11,ARF3,PRKAG1,PRKAG1,PRKAG1,KMT2D,RHEBL1,RHEBL1,RHEBL1,LMBR1L,LMBR1L,TUBA1A	-	-	CCDC65,RHEBL1	-	-	RHEBL1,TUBA1B,TUBA1C	KANSL2	-	RHEBL1	-
12	49389476	rs3741619	A	G	0.00271985	4.19036	2.78518e-05	5.9779	2.26032e-09	CCDC65,FKBP11,RHEBL1	FKBP11,PRKAG1,PRKAG1,PRKAG1,RHEBL1,LMBR1L,TUBA1A	-	,	-	-	-	RHEBL1,TUBA1B,TUBA1C	RHEBL1	-	RHEBL1	-
12	49464449	rs7969091	G	A	0.00228815	4.24158	2.21956e-05	6.16024	7.26342e-10	CACNB3,FKBP11,RHEBL1,TUBA1A,TUBA1C	FKBP11,PRKAG1,PRKAG1,PRKAG1,KMT2D,RHEBL1,RHEBL1,RHEBL1,LMBR1L,LMBR1L,LMBR1L,TUBA1A,TUBA1C	-	-	RHEBL1	-	-	RHEBL1	RHEBL1	-	RHEBL1	-
12	49467076	rs10459232	C	A	0.00240445	4.22668	2.37163e-05	6.1441	8.04173e-10	CACNB3,FKBP11,RHEBL1,TUBA1A,TUBA1C	FKBP11,PRKAG1,PRKAG1,PRKAG1,KMT2D,RHEBL1,RHEBL1,RHEBL1,LMBR1L,LMBR1L,LMBR1L,TUBA1A,TUBA1C	TUBA1C,CCDC65,FKBP11,RHEBL1	TUBA1B,RHEBL1,TUBA1C	RHEBL1	-	-	RHEBL1,TUBA1B,TUBA1C	RHEBL1	-	RHEBL1	-
12	49467330	rs10875917	T	G	0.00202819	4.2764	1.89938e-05	6.08736	1.14785e-09	CACNB3,FKBP11,RHEBL1,TUBA1A,TUBA1C	FKBP11,PRKAG1,PRKAG1,PRKAG1,KMT2D,RHEBL1,RHEBL1,RHEBL1,LMBR1L,LMBR1L,LMBR1L,TUBA1A,TUBA1C	TUBA1C,CCDC65,FKBP11,RHEBL1	FKBP11,RHEBL1,TUBA1C	RHEBL1	-	-	RHEBL1	RHEBL1	-	RHEBL1	-
12	49472965	rs11168850	A	G	0.00287155	4.17376	2.99616e-05	6.16684	6.96664e-10	CACNB3,FKBP11,RHEBL1,TUBA1A,TUBA1C	FKBP11,PRKAG1,PRKAG1,PRKAG1,KMT2D,RHEBL1,RHEBL1,RHEBL1,LMBR1L,LMBR1L,LMBR1L,TUBA1A,TUBA1C	TUBA1C,CCDC65,FKBP11,RHEBL1	TUBA1B,RHEBL1,TUBA1C	RHEBL1	-	-	RHEBL1,TUBA1B,TUBA1C	RHEBL1	-	RHEBL1	-
12	49474605	rs12821008	T	C	0.00534655	3.98147	6.84895e-05	4.81836	1.44741e-06	CACNB3,FKBP11,RHEBL1,TUBA1A,TUBA1C	FKBP11,PRKAG1,PRKAG1,PRKAG1,PRKAG1,KMT2D,RHEBL1,RHEBL1,RHEBL1,LMBR1L,LMBR1L,LMBR1L,TUBA1A,TUBA1C	-	-	RHEBL1,TUBA1C	TUBA1C	-	RHEBL1	-	-	RHEBL1	-
12	49476629	rs10875918	A	G	0.0046133	4.02826	5.61919e-05	6.11743	9.50989e-10	CACNB3,FKBP11,RHEBL1,TUBA1A,TUBA1C	FKBP11,PRKAG1,PRKAG1,PRKAG1,KMT2D,RHEBL1,RHEBL1,RHEBL1,LMBR1L,LMBR1L,LMBR1L,TUBA1A,TUBA1C	TUBA1C,FKBP11,RHEBL1	TUBA1B,RHEBL1,TUBA1C	-	-	-	RHEBL1,TUBA1B,TUBA1C	RHEBL1	-	-	-
12	49477334	rs7300136	C	T	0.00153586	4.35597	1.3248e-05	6.13463	8.53559e-10	CACNB3,FKBP11,RHEBL1,TUBA1A,TUBA1C	FKBP11,PRKAG1,PRKAG1,PRKAG1,KMT2D,RHEBL1,RHEBL1,RHEBL1,LMBR1L,LMBR1L,LMBR1L,TUBA1A,TUBA1C	TUBA1C,FKBP11,RHEBL1	TUBA1B,RHEBL1,TUBA1C	RHEBL1	-	-	RHEBL1,TUBA1B,TUBA1C	RHEBL1	-	RHEBL1	-
12	49478658	rs6580698	C	T	0.00151739	4.3592	1.30538e-05	6.0351	1.58859e-09	CACNB3,FKBP11,RHEBL1,TUBA1A,TUBA1C	RND1,FKBP11,PRKAG1,PRKAG1,PRKAG1,PRKAG1,KMT2D,RHEBL1,RHEBL1,RHEBL1,LMBR1L,LMBR1L,LMBR1L,TUBA1A,TUBA1C	TUBA1C,CCDC65,FKBP11,RHEBL1	TUBA1B,RHEBL1,TUBA1C	RHEBL1	-	-	RHEBL1,TUBA1B,TUBA1C	RHEBL1	-	RHEBL1	-
12	49478812	rs6580699	G	T	0.00178976	4.3121	1.6171e-05	6.0791	1.20858e-09	CACNB3,FKBP11,RHEBL1,TUBA1A,TUBA1C	FKBP11,PRKAG1,PRKAG1,PRKAG1,KMT2D,RHEBL1,RHEBL1,RHEBL1,LMBR1L,LMBR1L,LMBR1L,TUBA1A,TUBA1C	-	-	-	-	-	RHEBL1,TUBA1B,TUBA1C	RHEBL1	-	-	-
12	49479370	rs12298884	A	G	0.00835162	3.83552	0.000125298	4.63837	3.51174e-06	CACNB3,FKBP11,RHEBL1,TUBA1A,TUBA1C	FKBP11,PRKAG1,PRKAG1,PRKAG1,PRKAG1,KMT2D,RHEBL1,RHEBL1,RHEBL1,LMBR1L,LMBR1L,LMBR1L,TUBA1A,TUBA1C	TUBA1C,FKBP11,RHEBL1	TUBA1B,RHEBL1,TUBA1C	RHEBL1	-	-	RHEBL1,TUBA1B,TUBA1C	-	-	RHEBL1	-
14	51679003	rs68164178	C	A	0.00976265	4.11471	3.87664e-05	3.70022	0.00021541	-	-	TMX1	-	-	-	-	-	-	-	-	-
14	51692699	rs12431939	A	G	0.00867189	4.08922	4.32829e-05	3.74163	0.000182829	-	-	-	-	-	-	-	-	-	-	-	-
16	70704974	rs4985557	T	C	0.00314015	-4.1469	3.37012e-05	-4.26872	1.966e-05	EXOSC6,IL34	VAC14	-	-	-	-	-	-	-	-	-	-
16	70708737	rs56264804	C	T	0.00279069	4.18261	2.88179e-05	4.47819	7.52801e-06	EXOSC6,IL34	VAC14	EXOSC6,VAC14	-	-	-	-	-	-	-	-	-
16	70710549	rs11647479	A	C	0.00285034	-4.17608	2.96573e-05	-4.48077	7.43733e-06	EXOSC6,IL34	VAC14	-	-	-	-	-	-	-	-	-	-
16	70714434	rs11075778	T	C	0.00473144	-4.02018	5.81537e-05	-3.95105	7.78088e-05	IL34	VAC14	-	-	-	-	-	-	-	-	-	-
16	70718976	rs11646834	T	C	0.00390778	-4.09766	4.17341e-05	-4.00135	6.29822e-05	IL34	VAC14	VAC14	-	-	-	-	-	-	-	-	-
16	70722940	rs4985416	A	C	0.00705177	-3.89111	9.97851e-05	-3.89532	9.80676e-05	EXOSC6,IL34	VAC14	-	-	-	-	-	-	-	-	-	-
16	70723314	rs11075779	T	C	0.00549289	3.97293	7.09934e-05	4.0747	4.60737e-05	EXOSC6,IL34	VAC14	-	-	-	-	-	-	-	-	-	-
16	70723404	rs12599324	A	G	0.00633482	-3.927	8.60122e-05	-3.92524	8.66445e-05	EXOSC6,IL34	VAC14	VAC14	-	-	-	-	-	-	-	-	-
16	70724432	rs4985560	A	C	0.00682885	-3.9023	9.52815e-05	-3.93204	8.42265e-05	EXOSC6,IL34	VAC14	-	-	-	-	-	-	-	-	-	-
16	70725141	rs3826272	A	C	0.00480173	-4.01537	5.93533e-05	-4.0335	5.49509e-05	EXOSC6,IL34	VAC14	-	-	-	-	-	-	-	-	-	-
16	70736752	rs11649476	T	C	0.0022353	4.24833	2.15373e-05	4.60703	4.08457e-06	IL34	VAC14	-	-	-	-	-	-	-	-	-	-
16	70742688	rs55837830	T	C	0.00477982	4.01687	5.89767e-05	4.61338	3.96176e-06	IL34	VAC14	VAC14	-	-	-	-	-	-	-	-	-
16	70755656	rs11075781	T	C	0.00546988	3.97428	7.05936e-05	4.37452	1.217e-05	-	VAC14	-	-	-	-	-	-	-	-	-	-
16	70756066	rs7196032	T	C	0.00200961	4.27919	1.87571e-05	4.78324	1.72492e-06	-	VAC14	-	-	-	-	-	-	-	-	-	-
16	72450482	rs1013982	G	A	0.00871108	3.82227	0.000132229	3.98501	6.74786e-05	-	-	-	-	-	-	-	-	-	-	-	-
17	34892731	rs11650008	A	C	0.00808994	-3.84675	0.000119693	-5.15845	2.49006e-07	-	-	-	-	MYO19,DHRS11	GGNBP2,DHRS11	-	-	-	-	-	-
19	13116172	rs17706798	T	C	0.00780747	-3.85885	0.000113923	-3.84744	0.000119357	-	-	-	-	-	-	-	-	-	-	-	-
19	13116521	rs62109895	C	T	0.00956119	-3.85614	0.000115192	-3.70732	0.000209466	-	-	-	-	-	-	-	-	-	-	-	-

## Sheet: Table S2
Table S2. Enrichment analyses of eQTL genes in the "concordant loci"
#category	term ID	term description	observed gene count	background gene count	strength	false discovery rate	matching proteins in your network
STRING clusters	CL:10954	Tubulin/FtsZ, C-terminal domain superfamily, and Vasohibin	3	18	1.95	0.0365	TUBA1A,TUBA1C,TUBA1B
Reactome	HSA-9619483	Activation of AMPK downstream of NMDARs	4	27	1.89	0.00071	TUBA1A,TUBA1C,PRKAG1,TUBA1B
Reactome	HSA-1445148	Translocation of SLC2A4 (GLUT4) to the plasma membrane	4	70	1.48	0.0087	TUBA1A,TUBA1C,PRKAG1,TUBA1B
Reactome	HSA-190840	Microtubule-dependent trafficking of connexons from Golgi to the plasma membrane	3	18	1.95	0.0087	TUBA1A,TUBA1C,TUBA1B
Reactome	HSA-389960	Formation of tubulin folding intermediates by CCT/TriC	3	24	1.82	0.0087	TUBA1A,TUBA1C,TUBA1B
Reactome	HSA-389977	Post-chaperonin tubulin folding pathway	3	21	1.88	0.0087	TUBA1A,TUBA1C,TUBA1B
Reactome	HSA-5626467	RHO GTPases activate IQGAPs	3	30	1.72	0.0087	TUBA1A,TUBA1C,TUBA1B
Reactome	HSA-6807878	COPI-mediated anterograde transport	4	100	1.33	0.0087	ARF3,TUBA1A,TUBA1C,TUBA1B
Reactome	HSA-6811434	COPI-dependent Golgi-to-ER retrograde traffic	4	97	1.34	0.0087	ARF3,TUBA1A,TUBA1C,TUBA1B
Reactome	HSA-9663891	Selective autophagy	4	80	1.42	0.0087	TUBA1A,TUBA1C,PRKAG1,TUBA1B
Reactome	HSA-9668328	Sealing of the nuclear envelope (NE) by ESCRT-III	3	30	1.72	0.0087	TUBA1A,TUBA1C,TUBA1B
Reactome	HSA-8955332	Carboxyterminal post-translational modifications of tubulin	3	43	1.57	0.0113	TUBA1A,TUBA1C,TUBA1B
Reactome	HSA-9609736	Assembly and cell surface presentation of NMDA receptors	3	42	1.58	0.0113	TUBA1A,TUBA1C,TUBA1B
Reactome	HSA-9646399	Aggrephagy	3	42	1.58	0.0113	TUBA1A,TUBA1C,TUBA1B
Reactome	HSA-112315	Transmission across Chemical Synapses	5	267	1	0.013	CACNB3,TUBA1A,TUBA1C,PRKAG1,TUBA1B
Reactome	HSA-2046105	Linoleic acid (LA) metabolism	2	8	2.12	0.013	FADS2,FADS1
Reactome	HSA-437239	Recycling pathway of L1	3	47	1.53	0.013	TUBA1A,TUBA1C,TUBA1B
Reactome	HSA-5620924	Intraflagellar transport	3	51	1.49	0.013	TUBA1A,TUBA1C,TUBA1B
Reactome	HSA-6811436	COPI-independent Golgi-to-ER retrograde traffic	3	50	1.5	0.013	TUBA1A,TUBA1C,TUBA1B
Reactome	HSA-3371497	HSP90 chaperone cycle for steroid hormone receptors (SHR)	3	54	1.47	0.0131	TUBA1A,TUBA1C,TUBA1B
Reactome	HSA-983189	Kinesins	3	59	1.43	0.0152	TUBA1A,TUBA1C,TUBA1B
Reactome	HSA-2046106	Alpha-linolenic acid (ala) metabolism	2	13	1.91	0.0243	FADS2,FADS1
Reactome	HSA-8852276	The role of GTSE1 in G2/M progression after G2 checkpoint	3	75	1.33	0.0258	TUBA1A,TUBA1C,TUBA1B
Reactome	HSA-1660514	Synthesis of PIPs at the Golgi membrane	2	18	1.77	0.0359	ARF3,VAC14
Reactome	HSA-380320	Recruitment of NuMA to mitotic centrosomes	3	93	1.23	0.0426	TUBA1A,TUBA1C,TUBA1B
Reactome	HSA-379726	Mitochondrial tRNA aminoacylation	2	21	1.7	0.0442	PPA2,DARS2
Reactome	HSA-9609690	HCMV Early Events	3	102	1.19	0.0491	TUBA1A,TUBA1C,TUBA1B
Reactome	HSA-199991	Membrane Trafficking	6	622	0.71	0.0497	ARF3,TUBA1A,TUBA1C,PRKAG1,TUBA1B,RAB3IL1
WikiPathways	WP2272	Pathogenic Escherichia coli infection	3	54	1.47	0.0491	TUBA1A,TUBA1C,TUBA1B
WikiPathways	WP4586	Metabolism of alpha-linolenic acid	2	6	2.25	0.0491	FADS2,FADS1
WikiPathways	WP4853	Linoleic acid metabolism affected by coronavirus infection	2	5	2.33	0.0491	FADS2,FADS1
Monarch HPO	EFO:0006808	Arachidonic acid measurement	4	6	2.55	1.33e-05	MYRF,FADS2,FADS1,TMEM258
Monarch HPO	EFO:0006824	cis/trans-18:2 fatty acid measurement	4	8	2.42	1.33e-05	MYRF,FADS2,FADS1,TMEM258
Monarch HPO	EFO:0007630	Glycerophospholipid measurement	4	9	2.37	1.33e-05	MYRF,FADS2,FADS1,TMEM258
Monarch HPO	EFO:0007759	Alpha-linolenic acid measurement	4	10	2.33	1.33e-05	MYRF,FADS2,FADS1,TMEM258
Monarch HPO	EFO:0007762	Gamma-linolenic acid measurement	4	7	2.48	1.33e-05	MYRF,FADS2,FADS1,TMEM258
Monarch HPO	EFO:0007763	Dihomo-gamma-linolenic acid measurement	4	8	2.42	1.33e-05	MYRF,FADS2,FADS1,TMEM258
Monarch HPO	EFO:0010119	omega-3 polyunsaturated fatty acid measurement	4	10	2.33	1.33e-05	MYRF,FADS2,FADS1,TMEM258
Monarch HPO	EFO:0010227	Phosphatidylcholine ether measurement	4	5	2.63	1.33e-05	MYRF,FADS2,FADS1,TMEM258
Monarch HPO	EFO:0010229	Phosphatidylethanolamine ether measurement	4	6	2.55	1.33e-05	MYRF,FADS2,FADS1,TMEM258
Monarch HPO	EFO:0006809	Docosapentaenoic acid measurement	4	11	2.28	1.43e-05	MYRF,FADS2,FADS1,TMEM258
Monarch HPO	EFO:0007760	Eicosapentaenoic acid measurement	4	14	2.18	2.66e-05	MYRF,FADS2,FADS1,TMEM258
Monarch HPO	EFO:0004337	Intelligence	11	740	0.9	6.36e-05	RABGAP1L,VAC14,KMT2D,TUBA1C,KMT2E,PRKAG1,ANKRD45,PPA2,CALN1,GGNBP2,DHRS11
Monarch HPO	EFO:0010351	Cholesteryl ester measurement	5	54	1.69	6.36e-05	MYRF,FADS2,FADS1,RAB3IL1,TMEM258
Monarch HPO	EFO:0010222	Ceramide measurement	4	20	2.02	7.34e-05	MYRF,FADS2,FADS1,TMEM258
Monarch HPO	EFO:0007975	Gondoic acid measurement	3	3	2.72	7.64e-05	MYRF,FADS2,TMEM258
Monarch HPO	EFO:0010226	Phosphatidylcholine measurement	5	65	1.61	0.00011	MYRF,FADS2,FADS1,RAB3IL1,TMEM258
Monarch HPO	EFO:0006334	Total iron binding capacity	4	27	1.89	0.00017	MYRF,FADS2,FADS1,TMEM258
Monarch HPO	EFO:0008354	Cognitive function measurement	10	672	0.9	0.00018	RABGAP1L,VAC14,KMT2D,TUBA1C,KMT2E,PRKAG1,CALN1,IL34,GGNBP2,DHRS11
Monarch HPO	EFO:0004622	Sphingolipid measurement	5	77	1.54	0.0002	MYRF,FADS2,FADS1,RAB3IL1,TMEM258
Monarch HPO	EFO:0003925	Cognition	13	1328	0.71	0.00022	RABGAP1L,VAC14,KMT2D,TUBA1C,KMT2E,PRKAG1,ANKRD45,PPA2,CALN1,IL34,GGNBP2,MYO19,DHRS11
Monarch HPO	EFO:0010386	Phosphatidylcholine 38:4 measurement	3	7	2.36	0.00029	FADS2,FADS1,RAB3IL1
Monarch HPO	EFO:0004469	HOMA-B	4	39	1.73	0.00048	MYRF,FADS2,FADS1,TMEM258
Monarch HPO	EFO:0010364	Lysophosphatidylcholine 20:5 measurement	3	9	2.25	0.00049	FADS2,FADS1,RAB3IL1
Monarch HPO	EFO:0008589	Esterified cholesterol measurement	3	11	2.16	0.00076	FADS2,FADS1,TMEM258
Monarch HPO	EFO:0010118	Sphingomyelin measurement	4	48	1.64	0.0009	MYRF,FADS2,FADS1,TMEM258
Monarch HPO	EFO:0010348	Cholesteryl ester 20:4 measurement	3	12	2.12	0.0009	FADS2,FADS1,RAB3IL1
Monarch HPO	EFO:0010437	Triacylglycerol 58:10 measurement	3	15	2.02	0.0015	FADS2,FADS1,RAB3IL1
Monarch HPO	EFO:0004784	Self reported educational attainment	10	1006	0.72	0.0039	VAC14,MYRF,TUBA1C,KMT2E,PRKAG1,PPA2,CALN1,TMEM258,GGNBP2,DHRS11
Monarch HPO	EFO:0004351	Resting heart rate	4	75	1.45	0.0043	MYRF,FADS2,FADS1,TMEM258
Monarch HPO	EFO:0004979	Comprehensive strength index	2	2	2.72	0.0057	FADS2,FADS1
Monarch HPO	EFO:0009270	Heel bone mineral density	9	880	0.73	0.0082	ARF3,MYRF,FADS2,KMT2D,TUBA1C,CCDC65,SERPINC1,TMEM258,FKBP11
Monarch HPO	EFO:0007974	Vaccenic acid measurement	2	3	2.55	0.009	MYRF,TMEM258
Monarch HPO	EFO:0010434	Triacylglycerol 56:7 measurement	2	3	2.55	0.009	MYRF,TMEM258
Monarch HPO	EFO:0007764	delta-5 desaturase measurement	2	4	2.42	0.0128	FADS2,FADS1
Monarch HPO	EFO:0009791	Fatty acid desaturase enzyme activity measurement	2	4	2.42	0.0128	FADS2,FADS1
Monarch HPO	EFO:0010230	Phosphatidylinositol measurement	2	4	2.42	0.0128	FADS2,FADS1
Monarch HPO	EFO:0006810	Oleic acid measurement	2	5	2.33	0.0167	MYRF,TMEM258
Monarch HPO	EFO:0007765	delta-6 desaturase measurement	2	5	2.33	0.0167	FADS2,FADS1
Monarch HPO	EFO:0009131	Response to polyunsaturated fatty acid supplementation	2	5	2.33	0.0167	FADS2,FADS1
Monarch HPO	EFO:0010372	Phosphatidylcholine 32:0 measurement	2	5	2.33	0.0167	FADS2,FADS1
Monarch HPO	EFO:0010387	Phosphatidylcholine 38:5 measurement	2	6	2.25	0.0199	MYRF,TMEM258
Monarch HPO	EFO:0004465	Fasting blood glucose measurement	4	126	1.22	0.0204	MYRF,FADS2,FADS1,TMEM258
Monarch HPO	EFO:0010365	Lysophosphatidylcholine 22:6 measurement	2	7	2.18	0.0236	FADS2,FADS1
Monarch HPO	EFO:0010389	Phosphatidylcholine 40:6 measurement	2	7	2.18	0.0236	MYRF,TMEM258
Monarch HPO	EFO:0010732	omega-6:omega-3 polyunsaturated fatty acid ratio	2	7	2.18	0.0236	FADS2,FADS1
Monarch HPO	EFO:0008394	Verbal-numerical reasoning measurement	3	53	1.48	0.0279	PRKAG1,CALN1,GGNBP2
Monarch HPO	EFO:0009092	Breast milk measurement	2	8	2.12	0.0279	FADS2,FADS1
Monarch HPO	EFO:0010370	Lysophosphatidylethanolamine 20:4 measurement	2	8	2.12	0.0279	FADS2,FADS1
Monarch HPO	EFO:0010388	Phosphatidylcholine 38:6 measurement	2	8	2.12	0.0279	MYRF,TMEM258
Monarch HPO	EFO:0600003	Vitamin c measurement	2	8	2.12	0.0279	FADS2,FADS1
Monarch HPO	EFO:1002011	Adult onset asthma	3	54	1.47	0.0279	MYRF,FADS2,TMEM258
Monarch HPO	EFO:0004348	Hematocrit	6	449	0.85	0.0307	RABGAP1L,MYRF,FADS2,FADS1,DARS2,TMEM258
Monarch HPO	EFO:0004515	Muscle measurement	2	9	2.07	0.0307	FADS2,FADS1
Monarch HPO	EFO:0004870	Sleep measurement	8	870	0.69	0.0307	RABGAP1L,MYRF,FADS2,KMT2D,FADS1,SERPINC1,CALN1,TMEM258
Monarch HPO	EFO:0010341	Cholesteryl ester 16:0 measurement	2	9	2.07	0.0307	FADS2,FADS1
Monarch HPO	EFO:0010363	Lysophosphatidylcholine 20:4 measurement	2	9	2.07	0.0307	FADS2,FADS1
Monarch HPO	EFO:0010443	Triacylglycerol 58:9 measurement	2	9	2.07	0.0307	MYRF,TMEM258
Monarch HPO	EFO:0010349	Cholesteryl ester 20:5 measurement	2	10	2.02	0.033	FADS2,FADS1
Monarch HPO	EFO:0004508	Spine bone size	2	11	1.98	0.0383	FADS2,FADS1
Monarch HPO	EFO:0010346	Cholesteryl ester 18:3 measurement	2	11	1.98	0.0383	MYRF,TMEM258
Monarch HPO	EFO:0010362	Lysophosphatidylcholine 20:3 measurement	2	11	1.98	0.0383	FADS2,FADS1
Monarch HPO	EFO:0010422	Triacylglycerol 54:4 measurement	2	12	1.95	0.0428	FADS2,FADS1
Monarch HPO	HP:0045075	Sparse eyebrow	3	67	1.37	0.0428	VAC14,WNT10B,KMT2D
UniProt Keywords	KW-0342	GTP-binding	6	337	0.97	0.0273	ARF3,RHEBL1,TUBA1A,TUBA1C,RND1,TUBA1B
UniProt Keywords	KW-0275	Fatty acid biosynthesis	3	50	1.5	0.0386	FADS2,FADS1,PRKAG1
UniProt Keywords	KW-0944	Nitration	3	47	1.53	0.0386	TUBA1A,TUBA1C,TUBA1B
InterPro	IPR002452	Alpha tubulin	3	8	2.3	0.0068	TUBA1A,TUBA1C,TUBA1B
InterPro	IPR000217	Tubulin	3	23	1.84	0.0413	TUBA1A,TUBA1C,TUBA1B
InterPro	IPR003008	Tubulin/FtsZ, GTPase domain	3	23	1.84	0.0413	TUBA1A,TUBA1C,TUBA1B
InterPro	IPR008280	Tubulin/FtsZ, C-terminal	3	23	1.84	0.0413	TUBA1A,TUBA1C,TUBA1B
InterPro	IPR012171	Fatty acid desaturase	2	3	2.55	0.0413	FADS2,FADS1
InterPro	IPR017975	Tubulin, conserved site	3	23	1.84	0.0413	TUBA1A,TUBA1C,TUBA1B
InterPro	IPR018316	Tubulin/FtsZ, 2-layer sandwich domain	3	22	1.86	0.0413	TUBA1A,TUBA1C,TUBA1B
InterPro	IPR023123	Tubulin, C-terminal	3	23	1.84	0.0413	TUBA1A,TUBA1C,TUBA1B
InterPro	IPR036525	Tubulin/FtsZ, GTPase domain superfamily	3	24	1.82	0.0413	TUBA1A,TUBA1C,TUBA1B
InterPro	IPR037103	Tubulin/FtsZ, C-terminal domain superfamily	3	21	1.88	0.0413	TUBA1A,TUBA1C,TUBA1B

## Sheet: Table S3
Table S3. eQTL genes showing significant associations with the risk SNPs in the genomic loci showing opposite directions of effect between BD and intelligence
CHR	POS	SNP	A1	A2	conjFDR	Z-Score_BD	P-Val_BD	Z-Score_IQ	P-Val_IQ	BrainMetaV2_ciseQTL	BrainMetaV2_cissQTL	PsychENCODE	BrainSeqPhaseII-Hippo	GTEx_FrontalCortex	GTEx_Hippocampus	OBrien_Fetal	Walker_Fetal	Excitatory	Inhibitory	D52_DA	D52_Sert
2	73552542	rs7573275	A	G	0.00106193	4.45796	8.27e-06	-4.97779	6.43e-07	ALMS1,NAT8,TPRKB	ALMS1,ALMS1,ALMS1,TPRKB,TPRKB,DUSP11	-	-	-	-	-	-	ALMS1	ALMS1	TPRKB	-
2	73553208	rs11885217	G	A	0.00192213	4.29232	1.77e-05	-4.54256	5.56e-06	ALMS1,NAT8,TPRKB	ALMS1,ALMS1,ALMS1,TPRKB,TPRKB,DUSP11	ALMS1,NAT8,TPRKB	-	-	-	-	-	ALMS1	ALMS1	TPRKB	-
2	73553397	rs6546820	A	G	0.00119336	4.42603	9.6e-06	-4.87909	1.07e-06	ALMS1,NAT8,TPRKB	ALMS1,ALMS1,ALMS1,TPRKB,TPRKB,DUSP11	ALMS1,NAT8,TPRKB	-	-	-	ACTG2	-	ALMS1	ALMS1	-	-
2	73555801	rs58962779	C	T	0.00749305	3.87227	0.000107827	-4.5582	5.16e-06	ALMS1,NAT8	ALMS1,ALMS1,ALMS1,TPRKB,TPRKB,DUSP11	ALMS1,NAT8,TPRKB	-	-	-	-	-	ALMS1	ALMS1	TPRKB	-
2	73556155	rs1522927	G	T	0.00601833	3.94275	8.06e-05	-4.38996	1.13e-05	ALMS1,NAT8	ALMS1,ALMS1,ALMS1,TPRKB,TPRKB,DUSP11,STAMBP	-	-	-	-	-	-	ALMS1	ALMS1	TPRKB	-
2	73558403	rs10191517	A	G	0.00154396	4.35455	1.33e-05	-4.74933	2.04e-06	ALMS1,NAT8,TPRKB	ALMS1,ALMS1,ALMS1,TPRKB,TPRKB,DUSP11	-	-	-	-	ACTG2	-	ALMS1	ALMS1	TPRKB	-
2	73558881	rs6546821	A	G	0.00176773	4.31539	1.59e-05	-4.75314	2e-06	ALMS1,NAT8,TPRKB	ALMS1,ALMS1,ALMS1,TPRKB,TPRKB,DUSP11	ALMS1,NAT8,TPRKB	-	-	-	-	-	ALMS1	ALMS1	-	-
2	73564570	rs2091022	A	G	0.00201412	4.27852	1.88e-05	-4.99615	5.85e-07	ALMS1,NAT8,TPRKB	ALMS1,ALMS1,ALMS1,ALMS1,TPRKB,TPRKB,DUSP11	ALMS1,NAT8,TPRKB	-	-	-	-	-	ALMS1	ALMS1	TPRKB	-
2	73564964	rs11126395	G	A	0.00195184	4.28786	1.8e-05	-5.10843	3.25e-07	ALMS1,NAT8,TPRKB	ALMS1,ALMS1,ALMS1,ALMS1,TPRKB,TPRKB,DUSP11	ALMS1,NAT8,TPRKB	-	-	-	-	-	ALMS1	ALMS1	TPRKB	-
2	73565143	rs11126396	T	C	0.00191693	4.29309	1.76e-05	-5.13178	2.87e-07	ALMS1,NAT8,TPRKB	ALMS1,ALMS1,ALMS1,ALMS1,TPRKB,TPRKB,DUSP11	ALMS1,NAT8,TPRKB	-	-	-	ACTG2	-	ALMS1	ALMS1	TPRKB	-
2	73565293	rs11898362	A	G	0.0019204	4.29258	1.77e-05	-5.22651	1.73e-07	ALMS1,NAT8,TPRKB	ALMS1,ALMS1,ALMS1,ALMS1,TPRKB,TPRKB,DUSP11	-	-	-	-	-	-	ALMS1	ALMS1	TPRKB	-
2	73571417	rs7604588	A	G	0.002083	4.26816	1.97e-05	-4.69292	2.69e-06	ALMS1,NAT8,TPRKB	ALMS1,ALMS1,ALMS1,ALMS1,TPRKB,TPRKB,TPRKB,DUSP11	ALMS1,NAT8,TPRKB	-	-	-	-	-	ALMS1	ALMS1	-	-
2	73572081	rs10196402	C	A	0.00277547	4.18428	2.86e-05	-4.66023	3.16e-06	ALMS1,NAT8,TPRKB	ALMS1,ALMS1,ALMS1,ALMS1,TPRKB,TPRKB,DUSP11	ALMS1,NAT8,TPRKB	-	-	FBXO41	-	-	ALMS1	ALMS1	TPRKB	-
2	73573261	rs11899517	G	A	0.00440538	4.04244	5.29e-05	-5.04296	4.58e-07	ALMS1,NAT8,TPRKB	ALMS1,ALMS1,ALMS1,ALMS1,TPRKB,TPRKB,TPRKB,DUSP11	ALMS1,NAT8,TPRKB	-	-	-	ACTG2	-	ALMS1	ALMS1	-	-
2	73574591	rs6718864	G	A	0.00456857	4.03131	5.55e-05	-5.00208	5.67e-07	ALMS1,NAT8,TPRKB	ALMS1,ALMS1,ALMS1,TPRKB,TPRKB,TPRKB,DUSP11	-	-	-	-	-	-	ALMS1	ALMS1	TPRKB	TPRKB
2	73574600	rs6705203	C	T	0.00461542	4.02811	5.62e-05	-4.95526	7.22e-07	ALMS1,NAT8,TPRKB	ALMS1,ALMS1,ALMS1,ALMS1,TPRKB,TPRKB,TPRKB,DUSP11	ALMS1,NAT8,TPRKB	-	-	-	-	-	ALMS1	ALMS1	TPRKB	TPRKB
2	73575098	rs6546822	A	G	0.00491469	4.00762	6.13e-05	-5.05107	4.39e-07	ALMS1,NAT8,TPRKB	ALMS1,ALMS1,ALMS1,ALMS1,TPRKB,TPRKB,TPRKB,DUSP11	ALMS1,NAT8,TPRKB	-	-	-	ACTG2	-	ALMS1	ALMS1	TPRKB	TPRKB
2	73576405	rs6713196	C	T	0.00571512	3.95993	7.5e-05	-4.87347	1.1e-06	ALMS1,NAT8,TPRKB	ALMS1,ALMS1,ALMS1,ALMS1,TPRKB,TPRKB,TPRKB,DUSP11	ALMS1,NAT8,TPRKB	-	-	-	-	-	ALMS1	ALMS1	TPRKB	TPRKB
2	73578577	rs6706179	T	C	0.00477582	4.01714	5.89e-05	-4.8163	1.46e-06	ALMS1,NAT8,TPRKB	ALMS1,ALMS1,ALMS1,ALMS1,TPRKB,TPRKB,TPRKB,DUSP11	ALMS1,NAT8,TPRKB	-	-	-	ACTG2	-	ALMS1	ALMS1	TPRKB	TPRKB
2	73579812	rs11686504	C	T	0.00499948	4.0018	6.29e-05	-4.89486	9.84e-07	ALMS1,NAT8,TPRKB	ALMS1,ALMS1,ALMS1,ALMS1,TPRKB,TPRKB,TPRKB,DUSP11	ALMS1,NAT8,TPRKB	-	-	-	ACTG2	-	ALMS1	ALMS1	TPRKB	TPRKB
2	73582986	rs7573719	A	G	0.00575794	3.95742	7.58e-05	-4.91858	8.72e-07	ALMS1,NAT8,TPRKB	ALMS1,ALMS1,ALMS1,ALMS1,TPRKB,TPRKB,TPRKB,DUSP11	ALMS1,NAT8,TPRKB	-	-	-	ACTG2	-	ALMS1	ALMS1	TPRKB	TPRKB
2	73583822	rs28768119	T	C	0.00580025	3.95494	7.66e-05	-4.90338	9.42e-07	ALMS1,NAT8,TPRKB	ALMS1,ALMS1,ALMS1,ALMS1,TPRKB,TPRKB,TPRKB,DUSP11	ALMS1,NAT8,TPRKB	-	-	-	ACTG2	-	ALMS1	ALMS1	-	-
2	73584360	rs12478346	T	C	0.00620022	3.9337	8.36e-05	-4.95578	7.2e-07	ALMS1,NAT8,TPRKB	ALMS1,ALMS1,ALMS1,ALMS1,TPRKB,TPRKB,TPRKB,DUSP11	-	-	-	-	ACTG2	-	ALMS1	ALMS1	TPRKB	TPRKB
2	73585519	rs7599076	T	G	0.00644229	3.92164	8.79e-05	-4.95526	7.22e-07	-	-	ALMS1,NAT8,TPRKB	-	-	-	ACTG2	-	ALMS1	ALMS1	TPRKB	TPRKB
2	73587331	rs6546824	A	G	0.00565356	3.96353	7.38e-05	-4.94757	7.51e-07	ALMS1,NAT8,TPRKB	ALMS1,ALMS1,ALMS1,ALMS1,TPRKB,TPRKB,TPRKB,DUSP11	-	-	-	-	ACTG2	-	ALMS1	ALMS1	TPRKB	TPRKB
2	73587713	rs6716776	C	T	0.00475573	4.01852	5.86e-05	-4.97553	6.51e-07	ALMS1,NAT8,TPRKB	ALMS1,ALMS1,ALMS1,ALMS1,TPRKB,TPRKB,TPRKB,DUSP11	ALMS1,NAT8,TPRKB	-	-	-	-	-	ALMS1	ALMS1	TPRKB	TPRKB
2	73588076	rs6720094	C	T	0.00560205	3.96655	7.29e-05	-5.02779	4.96e-07	ALMS1,NAT8,TPRKB	ALMS1,ALMS1,ALMS1,ALMS1,TPRKB,TPRKB,TPRKB,DUSP11	-	-	-	-	ACTG2	-	ALMS1	ALMS1	-	-
2	73588733	rs11126397	T	C	0.00535451	3.98101	6.86e-05	-4.92239	8.55e-07	ALMS1,NAT8,TPRKB	ALMS1,ALMS1,ALMS1,ALMS1,TPRKB,TPRKB,TPRKB,DUSP11	-	-	-	-	ACTG2	-	ALMS1	ALMS1	TPRKB	TPRKB
2	73590625	rs2421488	T	C	0.00510968	3.99526	6.46e-05	-4.99601	5.85e-07	ALMS1,NAT8,TPRKB	ALMS1,ALMS1,ALMS1,ALMS1,TPRKB,TPRKB,TPRKB,DUSP11	-	-	-	-	-	-	ALMS1	ALMS1	TPRKB	TPRKB
2	73590806	rs4641966	A	G	0.00595325	3.94598	7.95e-05	-4.93791	7.9e-07	ALMS1,NAT8,TPRKB	ALMS1,ALMS1,ALMS1,ALMS1,TPRKB,TPRKB,TPRKB,DUSP11	-	-	-	-	ACTG2	-	ALMS1	ALMS1	TPRKB	TPRKB
2	73591127	rs1851546	A	C	0.00613983	3.93671	8.26e-05	-5.02249	5.1e-07	ALMS1,NAT8,TPRKB	ALMS1,ALMS1,ALMS1,ALMS1,TPRKB,TPRKB,TPRKB,DUSP11	ALMS1,NAT8,TPRKB	-	-	-	-	-	ALMS1	ALMS1	TPRKB	TPRKB
2	73591241	rs1522926	C	T	0.00621705	3.93287	8.39e-05	-5.00166	5.68e-07	ALMS1,NAT8,TPRKB	ALMS1,ALMS1,ALMS1,TPRKB,TPRKB,TPRKB,DUSP11	ALMS1,NAT8,TPRKB	-	-	-	ACTG2	-	ALMS1	ALMS1	TPRKB	TPRKB
2	73593448	rs2421489	G	A	0.00540777	3.9779	6.95e-05	-4.96097	7.01e-07	ALMS1,NAT8,TPRKB	ALMS1,ALMS1,ALMS1,ALMS1,TPRKB,TPRKB,TPRKB,DUSP11	ALMS1,NAT8,TPRKB	-	-	-	-	-	ALMS1	ALMS1	TPRKB	TPRKB
2	73594941	rs7574291	C	T	0.0069793	3.89475	9.83e-05	-4.87707	1.08e-06	ALMS1,NAT8,TPRKB	ALMS1,ALMS1,ALMS1,ALMS1,TPRKB,TPRKB,TPRKB,DUSP11	-	-	-	-	ACTG2	-	ALMS1	ALMS1	TPRKB	TPRKB
2	73595982	rs6728128	C	T	0.00732803	3.87929	0.00010476	-4.95526	7.22e-07	ALMS1,NAT8,TPRKB	ALMS1,ALMS1,ALMS1,ALMS1,TPRKB,TPRKB,TPRKB,DUSP11	ALMS1,NAT8,TPRKB	-	-	-	ACTG2	-	ALMS1	ALMS1	TPRKB	TPRKB
2	73596270	rs7567017	T	C	0.00752277	3.871	0.000108389	-4.97225	6.62e-07	ALMS1,NAT8,TPRKB	ALMS1,ALMS1,ALMS1,ALMS1,TPRKB,TPRKB,TPRKB,DUSP11,STAMBP	ALMS1,NAT8,TPRKB	-	-	-	-	-	ALMS1	ALMS1	TPRKB	TPRKB
2	73596605	rs7567343	A	C	0.00820173	3.84196	0.000122056	-4.9431	7.69e-07	ALMS1,NAT8,TPRKB	ALMS1,ALMS1,ALMS1,ALMS1,TPRKB,TPRKB,TPRKB,DUSP11	ALMS1,NAT8,TPRKB	-	-	-	ACTG2	-	ALMS1	ALMS1	-	-
2	73597024	rs2901437	G	T	0.00883984	3.81758	0.000134768	-5.01847	5.21e-07	ALMS1,NAT8,TPRKB	ALMS1,ALMS1,ALMS1,TPRKB,TPRKB,TPRKB,DUSP11	ALMS1,NAT8,TPRKB	-	-	-	ACTG2	-	ALMS1	ALMS1	TPRKB	TPRKB
2	73597718	rs1852644	G	A	0.00851889	3.82926	0.000128527	-5.00826	5.49e-07	ALMS1,NAT8,TPRKB	ALMS1,ALMS1,ALMS1,ALMS1,TPRKB,TPRKB,TPRKB,DUSP11	ALMS1,NAT8,TPRKB	-	-	-	ACTG2	-	ALMS1	ALMS1	-	-
2	73599808	rs6546826	T	C	0.00744479	3.87432	0.000106921	-4.92847	8.29e-07	ALMS1,NAT8,TPRKB	ALMS1,ALMS1,ALMS1,ALMS1,TPRKB,TPRKB,TPRKB,DUSP11	-	-	-	-	TPRKB,ACTG2	-	ALMS1	ALMS1	TPRKB	TPRKB
2	73601606	rs7586361	A	G	0.00716619	3.88618	0.000101836	-4.89827	9.67e-07	ALMS1,NAT8,TPRKB	ALMS1,ALMS1,ALMS1,ALMS1,TPRKB,TPRKB,TPRKB,DUSP11	-	-	-	-	TPRKB,ACTG2	-	ALMS1	ALMS1	TPRKB	TPRKB
2	73606093	rs10175529	G	A	0.00373931	4.0935	4.25e-05	-5.07082	3.96e-07	ALMS1,NAT8,TPRKB	ALMS1,ALMS1,ALMS1,ALMS1,TPRKB,TPRKB,DUSP11	-	-	-	-	TPRKB	NAT8	ALMS1	ALMS1	TPRKB	TPRKB
2	73606493	rs6546827	T	C	0.00518972	3.99061	6.59e-05	-5.12726	2.94e-07	ALMS1,NAT8,TPRKB	ALMS1,ALMS1,ALMS1,ALMS1,TPRKB,TPRKB,DUSP11	ALMS1,NAT8,TPRKB	-	-	FBXO41	-	-	ALMS1	ALMS1	TPRKB	TPRKB
2	73606508	rs6706409	C	A	0.00541364	3.97756	6.96e-05	-5.1546	2.54e-07	ALMS1,NAT8,TPRKB	ALMS1,ALMS1,ALMS1,ALMS1,TPRKB,TPRKB,DUSP11	-	-	-	FBXO41	-	-	ALMS1	ALMS1	TPRKB	TPRKB
2	73607510	rs6710659	G	A	0.00492994	4.00658	6.16e-05	-4.87201	1.1e-06	ALMS1,NAT8,TPRKB	ALMS1,ALMS1,ALMS1,ALMS1,TPRKB,TPRKB,TPRKB,DUSP11	ALMS1,NAT8,TPRKB	-	-	FBXO41	-	-	ALMS1	ALMS1	TPRKB	TPRKB
2	73609177	rs6747145	A	G	0.00483332	4.0132	5.99e-05	-4.82111	1.43e-06	ALMS1,NAT8,TPRKB	ALMS1,ALMS1,ALMS1,ALMS1,TPRKB,TPRKB,TPRKB,DUSP11	-	-	-	FBXO41	ACTG2	-	ALMS1	ALMS1	TPRKB	TPRKB
2	73609928	rs6748040	A	G	0.00440764	4.04228	5.29e-05	-4.80534	1.54e-06	ALMS1,NAT8,TPRKB	ALMS1,ALMS1,ALMS1,ALMS1,TPRKB,TPRKB,TPRKB,DUSP11	-	-	-	FBXO41	ACTG2	-	ALMS1	ALMS1	TPRKB	TPRKB
2	73610743	rs10165862	T	C	0.00483529	4.01307	5.99e-05	-4.88282	1.05e-06	ALMS1,NAT8,TPRKB	ALMS1,ALMS1,ALMS1,ALMS1,TPRKB,TPRKB,TPRKB,DUSP11	ALMS1,NAT8,TPRKB	-	-	FBXO41	-	-	ALMS1	ALMS1	TPRKB	TPRKB
2	73611281	rs7576824	G	A	0.00360276	4.10436	4.05e-05	-4.85244	1.22e-06	-	-	-	-	-	-	-	NAT8	ALMS1	ALMS1	TPRKB	TPRKB
2	73612102	rs12465867	T	C	0.00397684	4.07453	4.61e-05	-4.82235	1.42e-06	ALMS1,NAT8,TPRKB	ALMS1,ALMS1,ALMS1,ALMS1,TPRKB,TPRKB,DUSP11	-	-	-	FBXO41	ACTG2	-	ALMS1	ALMS1	TPRKB	TPRKB
2	73612234	rs35885918	C	T	0.00409307	4.06522	4.8e-05	-4.84889	1.24e-06	ALMS1,NAT8,TPRKB	ALMS1,ALMS1,ALMS1,ALMS1,TPRKB,TPRKB,DUSP11	ALMS1,NAT8,TPRKB	-	-	FBXO41	ACTG2	-	ALMS1	ALMS1	TPRKB	TPRKB
2	73613341	rs11126399	A	G	0.00359938	4.10463	4.05e-05	-4.85031	1.23e-06	ALMS1,NAT8,TPRKB	ALMS1,ALMS1,ALMS1,ALMS1,TPRKB,TPRKB,DUSP11	ALMS1,NAT8,TPRKB	-	-	-	-	-	ALMS1	ALMS1	-	-
2	73622026	rs11689392	C	T	0.00711463	3.88836	0.000100922	-4.34102	1.42e-05	NAT8	ALMS1,ALMS1,ALMS1,ALMS1,ALMS1,TPRKB	-	-	-	-	-	-	ALMS1	-	-	-
2	73622663	rs56672945	T	C	0.00777628	3.86018	0.000113303	-4.4693	7.85e-06	ALMS1,NAT8,TPRKB	ALMS1,ALMS1,ALMS1,ALMS1,ALMS1,TPRKB,TPRKB,STAMBP	ALMS1,NAT8,TPRKB	-	-	-	-	NAT8	ALMS1	-	-	-
2	73623882	rs6741067	C	T	0.00709134	3.88935	0.000100512	-4.54734	5.43e-06	NAT8	ALMS1,ALMS1,ALMS1,ALMS1,ALMS1,TPRKB	-	-	-	-	-	-	ALMS1	-	-	-
2	73623929	rs56014217	T	C	0.0064139	3.92306	8.74e-05	-4.43036	9.41e-06	ALMS1,NAT8,TPRKB	ALMS1,ALMS1,ALMS1,ALMS1,ALMS1,TPRKB,TPRKB	ALMS1,NAT8,AC092653.5,TPRKB	-	-	-	-	ALMS1	ALMS1	ALMS1	-	-
2	73624844	rs11679809	T	C	0.0054641	3.97461	7.05e-05	-4.50473	6.65e-06	ALMS1,NAT8,TPRKB	ALMS1,ALMS1,ALMS1,ALMS1,ALMS1,TPRKB,TPRKB	ALMS1,NAT8,TPRKB	-	-	-	-	NAT8	ALMS1	-	-	-
2	73627044	rs10184268	T	C	0.00692607	3.89743	9.72e-05	-4.57575	4.75e-06	NAT8	ALMS1,ALMS1,ALMS1,ALMS1,ALMS1,TPRKB	-	-	-	-	-	-	ALMS1	-	-	-
2	73631212	rs11899740	A	G	0.00590044	3.94906	7.85e-05	-4.50264	6.71e-06	ALMS1,NAT8,TPRKB	ALMS1,ALMS1,ALMS1,ALMS1,ALMS1,TPRKB,TPRKB	ALMS1,NAT8,TPRKB	-	-	-	-	NAT8	ALMS1	ALMS1	-	-
2	73631564	rs11899902	A	G	0.0068865	3.89941	9.64e-05	-4.50125	6.76e-06	ALMS1,NAT8,TPRKB	ALMS1,ALMS1,ALMS1,ALMS1,ALMS1,TPRKB,TPRKB	-	-	-	-	-	NAT8	ALMS1	-	-	-
2	73631779	rs13383871	C	T	0.00507328	3.99738	6.4e-05	-4.52051	6.17e-06	ALMS1,NAT8,TPRKB	ALMS1,ALMS1,ALMS1,ALMS1,ALMS1,TPRKB,TPRKB	ALMS1,NAT8,TPRKB	-	-	-	-	NAT8	ALMS1	-	-	-
2	73633430	rs13428235	A	G	0.00702416	3.8925	9.92e-05	-4.47873	7.51e-06	ALMS1,NAT8,TPRKB	ALMS1,ALMS1,ALMS1,ALMS1,ALMS1,TPRKB,TPRKB	ALMS1,NAT8,TPRKB	-	-	-	-	NAT8	ALMS1	-	-	-
2	73635148	rs7580825	A	G	0.0063475	3.92637	8.62e-05	-4.36298	1.28e-05	ALMS1,NAT8,TPRKB	ALMS1,ALMS1,ALMS1,ALMS1,ALMS1,TPRKB,TPRKB	-	-	-	-	-	NAT8	ALMS1	-	-	-
2	73637519	rs10179134	G	A	0.00512244	3.99452	6.48e-05	-4.32943	1.49e-05	ALMS1,NAT8,TPRKB	ALMS1,ALMS1,ALMS1,ALMS1,ALMS1,TPRKB,TPRKB	ALMS1,NAT8	-	-	-	-	NAT8	ALMS1	-	-	-
2	73641285	rs6755217	T	C	0.00573303	3.95888	7.53e-05	-4.24981	2.14e-05	ALMS1,NAT8,TPRKB	ALMS1,ALMS1,ALMS1,ALMS1,ALMS1,TPRKB,TPRKB	ALMS1,NAT8,AC092653.5,TPRKB	-	-	-	-	NAT8	ALMS1	ALMS1	-	-
2	73641364	rs6755241	T	C	0.00503867	3.99939	6.35e-05	-4.20958	2.56e-05	ALMS1,NAT8,TPRKB	ALMS1,ALMS1,ALMS1,ALMS1,ALMS1,TPRKB,TPRKB	-	-	-	-	-	NAT8	ALMS1	-	-	-
2	73641853	rs7564890	C	T	0.0050106	4.00104	6.31e-05	-4.22687	2.37e-05	ALMS1,NAT8,TPRKB	ALMS1,ALMS1,ALMS1,ALMS1,ALMS1,TPRKB,TPRKB	ALMS1,NAT8	-	-	-	-	NAT8	ALMS1	-	-	-
2	73644481	rs1918863	G	A	0.00564259	3.96418	7.36e-05	-4.41258	1.02e-05	ALMS1,NAT8,TPRKB	ALMS1,ALMS1,ALMS1,ALMS1,ALMS1,TPRKB,TPRKB	ALMS1,NAT8	-	-	-	-	NAT8	ALMS1	-	-	-
2	73647508	rs1534471	A	G	0.00830544	3.83751	0.00012429	-4.58723	4.49e-06	ALMS1,NAT8,TPRKB	ALMS1,ALMS1,ALMS1,ALMS1,ALMS1,TPRKB,TPRKB,DUSP11	ALMS1,NAT8	-	-	-	-	NAT8	ALMS1	-	-	-
2	73648811	rs6705489	T	G	0.00355706	4.10799	3.99e-05	-4.41997	9.87e-06	ALMS1,NAT8,TPRKB	ALMS1,ALMS1,ALMS1,ALMS1,ALMS1,TPRKB,TPRKB	ALMS1,NAT8	-	-	-	-	NAT8	ALMS1	-	-	-
2	73649928	rs1881245	A	G	0.00665602	3.91096	9.19e-05	-4.5821	4.6e-06	ALMS1,NAT8,TPRKB	ALMS1,ALMS1,ALMS1,ALMS1,ALMS1,TPRKB,TPRKB	-	-	-	-	-	NAT8	ALMS1	-	-	-
2	73651967	rs3813227	T	C	0.00759468	3.86794	0.000109761	-4.42628	9.59e-06	NAT8	ALMS1,ALMS1,ALMS1,ALMS1,ALMS1,TPRKB	-	-	-	-	-	-	ALMS1	-	-	-
2	73652628	rs7598396	G	A	0.00472126	4.02088	5.8e-05	-4.35245	1.35e-05	ALMS1,NAT8,TPRKB	ALMS1,ALMS1,ALMS1,ALMS1,ALMS1,TPRKB,TPRKB	-	-	-	-	-	NAT8	ALMS1	-	-	-
2	73653138	rs6753344	G	A	0.00480966	4.01482	5.95e-05	-4.35716	1.32e-05	ALMS1,NAT8,TPRKB	ALMS1,ALMS1,ALMS1,ALMS1,ALMS1,TPRKB,TPRKB	-	-	-	-	-	NAT8	ALMS1	-	-	-
2	73653332	rs6740223	C	T	0.00674415	3.90655	9.36e-05	-4.46359	8.06e-06	ALMS1,NAT8,TPRKB	ALMS1,ALMS1,ALMS1,ALMS1,ALMS1,TPRKB,TPRKB,DUSP11	ALMS1,NAT8,TPRKB	-	-	-	-	NAT8	ALMS1	-	-	-
2	73654363	rs6707722	A	G	0.00797106	3.85185	0.00011723	-4.48721	7.22e-06	ALMS1,NAT8,TPRKB	ALMS1,ALMS1,ALMS1,ALMS1,ALMS1,TPRKB,TPRKB,DUSP11	ALMS1,NAT8	-	-	-	-	NAT8	ALMS1	-	-	-
2	73658331	rs10190219	T	C	0.0069793	3.89475	9.83e-05	-4.38391	1.17e-05	ALMS1,NAT8,TPRKB	ALMS1,ALMS1,ALMS1,ALMS1,ALMS1,TPRKB,TPRKB	ALMS1,NAT8	-	-	-	-	NAT8	ALMS1	-	-	-
2	73658686	rs2421550	G	A	0.00799356	3.85088	0.000117692	-4.56211	5.06e-06	ALMS1,NAT8,TPRKB	ALMS1,ALMS1,ALMS1,ALMS1,ALMS1,TPRKB,TPRKB,DUSP11	ALMS1,NAT8	-	-	-	-	NAT8	ALMS1	-	-	-
2	73664715	rs6546835	A	G	0.00818303	3.84276	0.000121657	-4.51995	6.19e-06	NAT8	ALMS1,ALMS1,ALMS1,ALMS1,ALMS1,TPRKB	-	-	-	-	-	NAT8	ALMS1	-	-	-
2	73665656	rs2901438	A	G	0.00817871	3.84295	0.000121565	-4.5115	6.44e-06	NAT8	ALMS1,ALMS1,ALMS1,ALMS1,ALMS1,TPRKB	-	-	-	-	-	NAT8	ALMS1	-	-	-
2	73666402	rs7584575	T	C	0.00721022	3.8843	0.000102623	-4.71443	2.42e-06	ALMS1,NAT8,TPRKB	ALMS1,ALMS1,ALMS1,ALMS1,ALMS1,TPRKB,TPRKB	ALMS1,NAT8	-	-	-	-	NAT8	ALMS1	-	-	-
2	73666724	rs7585124	A	G	0.00873582	3.82137	0.000132713	-4.63794	3.52e-06	-	-	-	-	-	-	-	NAT8	ALMS1	-	-	-
2	73666729	rs7598946	C	T	0.00854924	3.82816	0.000129105	-4.59082	4.42e-06	NAT8	ALMS1,ALMS1,ALMS1,ALMS1,ALMS1,TPRKB	-	-	-	-	-	-	ALMS1	-	-	-
2	73673123	rs10175180	T	C	0.00808553	3.84694	0.0001196	-4.47693	7.57e-06	NAT8	ALMS1,ALMS1,ALMS1,ALMS1,ALMS1,TPRKB	-	-	-	-	-	NAT8	ALMS1	-	-	-
2	73673798	rs10496191	T	C	0.00810606	3.84606	0.000120031	-4.47639	7.59e-06	ALMS1,NAT8	ALMS1,ALMS1,ALMS1,ALMS1,ALMS1,TPRKB	-	-	-	-	-	NAT8	ALMS1	-	-	-
2	73677833	rs6546836	G	A	0.00758005	3.86856	0.000109481	-4.55008	5.36e-06	ALMS1,NAT8,TPRKB	ALMS1,ALMS1,ALMS1,ALMS1,ALMS1,TPRKB,TPRKB	-	-	-	-	-	-	ALMS1	-	-	-
2	73679280	rs6546838	G	A	0.00862521	3.8254	0.000130562	-4.45845	8.26e-06	ALMS1,NAT8,TPRKB	ALMS1,ALMS1,ALMS1,ALMS1,ALMS1,TPRKB,TPRKB,DUSP11	-	-	-	-	-	-	ALMS1	-	-	-
2	73681639	rs7594511	G	A	0.00455351	4.03234	5.52e-05	-4.35522	1.33e-05	ALMS1,NAT8,TPRKB	ALMS1,ALMS1,ALMS1,ALMS1,ALMS1,TPRKB,TPRKB	ALMS1,NAT8	-	-	-	-	NAT8	ALMS1	-	-	-
2	73687077	rs6756987	T	G	0.00825457	3.83969	0.000123189	-4.42896	9.47e-06	NAT8	ALMS1,ALMS1,ALMS1,ALMS1,ALMS1,TPRKB,TPRKB	-	-	-	-	-	-	ALMS1	-	-	-
2	73688384	rs62151646	G	A	0.00565539	3.96343	7.39e-05	-4.56373	5.03e-06	ALMS1,NAT8,TPRKB	ALMS1,ALMS1,ALMS1,ALMS1,ALMS1,TPRKB,TPRKB	ALMS1,NAT8,TPRKB	-	-	-	-	NAT8	ALMS1	-	-	-
2	73694043	rs9807961	G	A	0.00726601	3.88193	0.00010363	-4.55829	5.16e-06	ALMS1,NAT8,TPRKB	ALMS1,ALMS1,ALMS1,ALMS1,ALMS1,TPRKB,TPRKB,DUSP11	-	-	-	-	-	NAT8	ALMS1	-	-	-
2	73697844	rs10186501	T	C	0.00800553	3.85037	0.000117939	-4.70658	2.52e-06	ALMS1,NAT8,TPRKB	ALMS1,ALMS1,ALMS1,ALMS1,ALMS1,TPRKB,TPRKB,DUSP11	ALMS1,NAT8,TPRKB	-	-	-	-	NAT8	ALMS1	-	-	-
2	73698518	rs10189574	A	C	0.00744311	3.87439	0.00010689	-4.43831	9.07e-06	NAT8	ALMS1,ALMS1,ALMS1,ALMS1,ALMS1,TPRKB	-	-	-	-	-	-	ALMS1	-	-	-
2	73700131	rs62151652	C	A	0.0051772	3.99134	6.57e-05	-4.50679	6.58e-06	ALMS1,NAT8,TPRKB	ALMS1,ALMS1,ALMS1,ALMS1,ALMS1,TPRKB,TPRKB	ALMS1,NAT8	-	-	-	-	NAT8	ALMS1	-	-	-
2	73702344	rs2140195	G	A	0.00673756	3.90688	9.35e-05	-4.70312	2.56e-06	ALMS1,NAT8,TPRKB	ALMS1,ALMS1,ALMS1,ALMS1,ALMS1,TPRKB,TPRKB	ALMS1,NAT8,AC092653.5	-	-	-	-	NAT8	ALMS1	-	-	-
2	73713029	rs10195357	G	A	0.00455997	4.0319	5.53e-05	-4.73738	2.16e-06	ALMS1,NAT8,TPRKB	ALMS1,ALMS1,ALMS1,ALMS1,ALMS1,TPRKB,TPRKB,DUSP11	ALMS1,NAT8	-	-	-	-	-	ALMS1	-	-	-
2	73713072	rs13392872	A	G	0.00618333	3.93454	8.34e-05	-4.56328	5.04e-06	ALMS1,NAT8,TPRKB	ALMS1,ALMS1,ALMS1,ALMS1,ALMS1,TPRKB,TPRKB	ALMS1,NAT8,AC092653.5,TPRKB	-	-	-	-	NAT8	ALMS1	-	-	-
2	73713500	rs10187192	C	T	0.00487816	4.01013	6.07e-05	-4.61192	3.99e-06	ALMS1,NAT8,TPRKB	ALMS1,ALMS1,ALMS1,ALMS1,ALMS1,TPRKB,TPRKB	-	-	-	-	-	NAT8	ALMS1	-	-	-
2	73713741	rs10187416	G	T	0.00506466	3.99788	6.39e-05	-4.73047	2.24e-06	ALMS1,NAT8,TPRKB	ALMS1,ALMS1,ALMS1,ALMS1,ALMS1,TPRKB,TPRKB	-	-	-	-	-	NAT8	ALMS1	-	-	-
2	73714097	rs10207264	A	G	0.00488974	4.00933	6.09e-05	-4.78512	1.71e-06	ALMS1,NAT8,TPRKB	ALMS1,ALMS1,ALMS1,ALMS1,ALMS1,TPRKB,TPRKB	ALMS1,NAT8,AC092653.5	-	-	-	-	NAT8	ALMS1	-	-	-
2	73714556	rs10183818	G	A	0.00471105	4.02158	5.78e-05	-4.58423	4.56e-06	ALMS1,NAT8,TPRKB	ALMS1,ALMS1,ALMS1,ALMS1,ALMS1,TPRKB,TPRKB	ALMS1,NAT8,AC092653.5,TPRKB	-	-	-	-	NAT8	ALMS1	-	-	-
2	73717567	rs2056486	T	G	0.00651938	3.91779	8.94e-05	-4.53476	5.77e-06	NAT8	ALMS1,ALMS1,ALMS1,ALMS1,ALMS1,TPRKB	-	-	-	-	-	NAT8	ALMS1	-	-	-
2	73717656	rs10193972	G	A	0.00655224	3.91615	9e-05	-4.45651	8.33e-06	NAT8	ALMS1,ALMS1,ALMS1,ALMS1,ALMS1,TPRKB	-	-	-	-	-	NAT8	ALMS1	-	-	-
2	73719875	rs13421462	C	A	0.00370205	4.09647	4.2e-05	-4.30814	1.65e-05	ALMS1,NAT8,TPRKB	ALMS1,ALMS1,ALMS1,ALMS1,ALMS1,TPRKB,TPRKB	ALMS1,NAT8,TPRKB	-	-	-	-	NAT8	ALMS1	-	-	-
2	73720258	rs13398956	A	C	0.00484508	4.0124	6.01e-05	-4.39474	1.11e-05	ALMS1,NAT8,TPRKB	ALMS1,ALMS1,ALMS1,ALMS1,ALMS1,TPRKB,TPRKB	ALMS1,NAT8,AC092653.5	-	-	-	-	NAT8	ALMS1	-	-	-
2	73720444	rs11901272	G	A	0.0071021	3.8889	0.000100701	-4.43844	9.06e-06	NAT8	ALMS1,ALMS1,ALMS1,ALMS1,ALMS1,TPRKB,TPRKB	-	-	-	-	-	-	ALMS1	-	-	-
2	73721250	rs73947808	C	A	0.00639963	3.92377	8.72e-05	-4.58129	4.62e-06	ALMS1,NAT8,TPRKB	ALMS1,ALMS1,ALMS1,ALMS1,ALMS1,TPRKB,TPRKB	-	-	-	-	-	ALMS1,NAT8	ALMS1	ALMS1	-	-
2	73721767	rs56154726	T	C	0.004947	4.0054	6.19e-05	-4.59722	4.28e-06	ALMS1,NAT8,TPRKB	ALMS1,ALMS1,ALMS1,ALMS1,ALMS1,TPRKB,TPRKB	ALMS1,NAT8,AC092653.5	-	-	-	-	NAT8	ALMS1	-	-	-
2	73723959	rs13384952	G	A	0.0052883	3.98487	6.75e-05	-4.39236	1.12e-05	ALMS1,NAT8,TPRKB	ALMS1,ALMS1,ALMS1,ALMS1,ALMS1,TPRKB,TPRKB	-	-	-	-	-	ALMS1,NAT8	ALMS1	-	-	-
2	73724675	rs7572722	C	T	0.00392697	4.07852	4.53e-05	-4.44225	8.9e-06	ALMS1,NAT8,TPRKB	ALMS1,ALMS1,ALMS1,ALMS1,ALMS1,TPRKB,TPRKB	ALMS1,NAT8,AC092653.5	-	-	-	-	NAT8	ALMS1	-	-	-
2	73726605	rs58603761	G	A	0.00733146	3.87915	0.000104823	-4.6772	2.91e-06	NAT8	ALMS1,ALMS1,ALMS1,ALMS1,ALMS1,TPRKB,TPRKB	-	-	-	-	-	-	ALMS1	-	-	-
2	73726662	rs1403284	A	G	0.00629104	3.92918	8.52e-05	-4.62293	3.78e-06	ALMS1,NAT8,TPRKB	ALMS1,ALMS1,ALMS1,ALMS1,ALMS1,TPRKB,TPRKB	ALMS1,NAT8,AC092653.5	-	-	-	-	ALMS1,NAT8	ALMS1	ALMS1	-	-
2	73730174	rs7607014	G	A	0.00521048	3.9894	6.62e-05	-4.51466	6.34e-06	ALMS1,NAT8,TPRKB	ALMS1,ALMS1,ALMS1,ALMS1,ALMS1,TPRKB,TPRKB,DUSP11	-	-	-	-	-	NAT8	ALMS1	-	-	-
2	73733071	rs13400985	G	A	0.00460059	4.02912	5.6e-05	-4.56528	4.99e-06	ALMS1,NAT8,TPRKB	ALMS1,ALMS1,ALMS1,ALMS1,ALMS1,TPRKB,TPRKB	ALMS1,NAT8,AC092653.5	-	-	-	-	NAT8	ALMS1	-	-	-
2	73733313	rs9753079	T	C	0.00778878	3.85965	0.000113551	-4.70927	2.49e-06	NAT8	ALMS1,ALMS1,ALMS1,ALMS1,ALMS1,TPRKB	-	-	-	-	-	NAT8	ALMS1	-	-	-
2	73733867	rs11693586	T	C	0.00682239	3.90263	9.52e-05	-4.63223	3.62e-06	ALMS1,NAT8,TPRKB	ALMS1,ALMS1,ALMS1,ALMS1,ALMS1,TPRKB,TPRKB	ALMS1,NAT8,AC092653.5,TPRKB	-	-	-	-	NAT8	ALMS1	ALMS1	-	-
2	73733875	rs11693588	T	C	0.00685937	3.90077	9.59e-05	-4.59923	4.24e-06	ALMS1,NAT8,TPRKB	ALMS1,ALMS1,ALMS1,ALMS1,ALMS1,TPRKB,TPRKB	ALMS1,NAT8,AC092653.5,TPRKB	-	-	-	-	NAT8	ALMS1	-	-	-
2	73734133	rs13411311	A	G	0.0071467	3.887	0.00010149	-4.4956	6.94e-06	ALMS1,NAT8,TPRKB	ALMS1,ALMS1,ALMS1,ALMS1,ALMS1,TPRKB,TPRKB	ALMS1,NAT8,AC092653.5,TPRKB	-	-	-	-	NAT8	ALMS1	-	-	-
2	73743982	rs9309473	G	A	0.00522082	3.9888	6.64e-05	-4.38476	1.16e-05	ALMS1,NAT8,TPRKB	ALMS1,ALMS1,ALMS1,ALMS1,ALMS1,TPRKB,TPRKB,DUSP11	ALMS1,NAT8	-	-	-	-	NAT8	ALMS1	-	-	-
2	73746643	rs6711033	C	T	0.00478781	4.01632	5.91e-05	-4.53476	5.77e-06	ALMS1,NAT8,TPRKB	ALMS1,ALMS1,ALMS1,ALMS1,ALMS1,TPRKB,TPRKB,DUSP11	ALMS1,NAT8	-	-	-	-	NAT8	ALMS1	-	TPRKB	-
2	73746923	rs11884776	T	C	0.00740111	3.87618	0.000106108	-4.39731	1.1e-05	ALMS1,NAT8,TPRKB	ALMS1,ALMS1,ALMS1,ALMS1,ALMS1,TPRKB,TPRKB	-	-	-	-	-	NAT8	ALMS1	-	-	-
2	73747932	rs10170849	A	G	0.00899545	3.8119	0.000137902	-4.52135	6.14e-06	ALMS1,NAT8	ALMS1,ALMS1,ALMS1,ALMS1,ALMS1,TPRKB	-	-	-	-	-	NAT8	ALMS1	-	-	-
2	73748980	rs13392691	A	G	0.0086	3.82631	0.000130077	-4.41571	1.01e-05	ALMS1,NAT8,TPRKB	ALMS1,ALMS1,ALMS1,ALMS1,ALMS1,TPRKB,TPRKB	ALMS1,NAT8,AC092653.5,TPRKB	-	-	-	-	ALMS1,NAT8	ALMS1	-	-	-
2	73749054	rs6719753	G	T	0.00655397	3.91606	9e-05	-4.67996	2.87e-06	ALMS1,NAT8,TPRKB	ALMS1,ALMS1,ALMS1,ALMS1,ALMS1,TPRKB,TPRKB,DUSP11	ALMS1,NAT8,TPRKB	-	-	-	-	NAT8	ALMS1	-	-	-
2	73751966	rs7567585	A	G	0.00589533	3.94936	7.84e-05	-4.74096	2.13e-06	NAT8	ALMS1,ALMS1,ALMS1,ALMS1,ALMS1,TPRKB	-	-	-	-	-	NAT8	ALMS1	-	TPRKB	-
2	73752368	rs10469966	A	G	0.00964877	3.78798	0.000151875	-3.9031	9.5e-05	ALMS1,NAT8,TPRKB	ALMS1,ALMS1,ALMS1,ALMS1,ALMS1,TPRKB,TPRKB	ALMS1,NAT8,AC092653.5,TPRKB	-	-	-	-	NAT8	ALMS1	-	TPRKB	-
2	73753187	rs13409668	T	C	0.00582991	3.9532	7.71e-05	-4.79878	1.6e-06	ALMS1,NAT8,TPRKB	ALMS1,ALMS1,ALMS1,ALMS1,ALMS1,TPRKB,TPRKB	ALMS1,NAT8	-	-	-	-	NAT8	ALMS1	-	-	-
2	73756817	rs7566385	T	G	0.00899102	3.81206	0.000137812	-4.45465	8.4e-06	NAT8	ALMS1,ALMS1,ALMS1,ALMS1,ALMS1,TPRKB,TPRKB	-	-	-	-	-	-	ALMS1	-	-	-
2	73758803	rs2421552	T	C	0.00499948	4.0018	6.29e-05	-4.78682	1.69e-06	ALMS1,NAT8,TPRKB	ALMS1,ALMS1,ALMS1,ALMS1,ALMS1,TPRKB,TPRKB	ALMS1,NAT8,TPRKB	-	-	-	-	NAT8	ALMS1	ALMS1	-	-
2	73761881	rs3738848	A	G	0.00935068	3.79891	0.000145332	-4.53514	5.76e-06	NAT8	ALMS1,ALMS1,ALMS1,ALMS1,ALMS1,TPRKB	-	-	-	-	-	NAT8	ALMS1	-	-	-
2	73762236	rs10178678	G	A	0.00584032	3.95259	7.73e-05	-4.64503	3.4e-06	ALMS1,NAT8,TPRKB	ALMS1,ALMS1,ALMS1,ALMS1,ALMS1,TPRKB,TPRKB	ALMS1,NAT8,AC092653.5	-	-	-	-	NAT8	ALMS1	-	-	-
2	73768232	rs78492200	G	T	0.00308386	4.15214	3.29e-05	-4.70291	2.56e-06	-	-	ALMS1,NAT8,TPRKB	-	-	-	-	NAT8	-	-	-	-
2	73773503	rs10496193	A	G	0.00747147	3.87319	0.000107421	-4.49846	6.84e-06	NAT8	ALMS1,ALMS1,ALMS1,ALMS1,ALMS1,TPRKB	-	-	-	-	-	NAT8	ALMS1	-	-	-
2	73773691	rs11689588	G	A	0.0067916	3.90417	9.45e-05	-4.38842	1.14e-05	ALMS1,NAT8,TPRKB	ALMS1,ALMS1,ALMS1,ALMS1,ALMS1,TPRKB,TPRKB,DUSP11	-	-	-	-	-	NAT8	ALMS1	-	-	-
2	73780913	rs6740766	G	A	0.00573303	3.95888	7.53e-05	-4.32648	1.52e-05	ALMS1,NAT8,TPRKB	ALMS1,ALMS1,ALMS1,ALMS1,ALMS1,TPRKB,TPRKB	ALMS1,NAT8,AC092653.5	-	-	-	-	NAT8	ALMS1	-	-	-
2	73782200	rs13431267	G	A	0.00568448	3.96172	7.44e-05	-4.56916	4.9e-06	ALMS1,NAT8,TPRKB	ALMS1,ALMS1,ALMS1,ALMS1,ALMS1,TPRKB,TPRKB	ALMS1,NAT8,AC092653.5	-	-	-	-	NAT8	ALMS1	-	-	-
2	73783910	rs11686019	A	G	0.00687216	3.90013	9.61e-05	-4.6998	2.6e-06	ALMS1,NAT8,TPRKB	ALMS1,ALMS1,ALMS1,ALMS1,ALMS1,TPRKB,TPRKB,DUSP11	ALMS1,NAT8,TPRKB	-	-	-	-	NAT8	ALMS1	-	-	-
2	73785358	rs6546847	G	A	0.00702263	3.89258	9.92e-05	-4.48948	7.14e-06	ALMS1,NAT8,TPRKB	ALMS1,ALMS1,ALMS1,ALMS1,ALMS1,TPRKB,TPRKB,DUSP11	-	-	-	-	-	NAT8	ALMS1	-	-	-
2	73788126	rs7580750	G	A	0.00727467	3.88156	0.000103787	-4.66768	3.05e-06	ALMS1,NAT8,TPRKB	ALMS1,ALMS1,ALMS1,ALMS1,ALMS1,TPRKB,TPRKB,DUSP11	-	-	-	-	-	NAT8	ALMS1	-	-	-
2	73790058	rs6735946	G	A	0.00658314	3.9146	9.06e-05	-4.32364	1.53e-05	-	-	ALMS1,NAT8,AC092653.5	-	-	-	-	NAT8	ALMS1	-	-	-
2	73790368	rs17009149	C	T	0.00540385	3.97813	6.95e-05	-4.34668	1.38e-05	ALMS1,NAT8,TPRKB	ALMS1,ALMS1,ALMS1,ALMS1,ALMS1,TPRKB,TPRKB	-	-	-	-	-	NAT8	ALMS1	-	-	-
2	73794404	rs10198549	G	A	0.00573124	3.95899	7.53e-05	-4.32524	1.52e-05	ALMS1,NAT8,TPRKB	ALMS1,ALMS1,ALMS1,ALMS1,ALMS1,TPRKB,TPRKB	-	-	-	-	-	NAT8	ALMS1	-	-	-
2	73795962	rs9653557	C	A	0.005615	3.96579	7.32e-05	-4.3405	1.42e-05	ALMS1,NAT8,TPRKB	ALMS1,ALMS1,ALMS1,ALMS1,ALMS1,TPRKB,TPRKB	ALMS1,NAT8,AC092653.5,TPRKB	-	-	-	-	NAT8	ALMS1	-	-	-
2	73796173	rs10181563	T	G	0.00704412	3.8915	9.96e-05	-4.62305	3.78e-06	ALMS1,NAT8,TPRKB	ALMS1,ALMS1,ALMS1,ALMS1,ALMS1,TPRKB,TPRKB	ALMS1,NAT8,AC092653.5,TPRKB	-	-	-	-	NAT8	ALMS1	-	-	-
2	73796923	rs11126403	G	A	0.00770221	3.86334	0.000111845	-4.61448	3.94e-06	NAT8	ALMS1,ALMS1,ALMS1,ALMS1,ALMS1,TPRKB	-	-	-	-	-	NAT8	ALMS1	-	-	-
2	73797507	rs10185080	A	C	0.00809581	3.8465	0.000119816	-4.41258	1.02e-05	ALMS1,NAT8,TPRKB	ALMS1,ALMS1,ALMS1,ALMS1,ALMS1,TPRKB,TPRKB	ALMS1,NAT8,AC092653.5,TPRKB	-	-	-	-	NAT8	ALMS1	-	-	-
2	73797996	rs7583255	G	T	0.00516464	3.99207	6.55e-05	-4.32876	1.5e-05	ALMS1,NAT8,TPRKB	ALMS1,ALMS1,ALMS1,ALMS1,ALMS1,TPRKB,TPRKB	ALMS1,NAT8,AC092653.5	-	-	-	-	NAT8	ALMS1	-	-	-
2	73798476	rs7586463	C	T	0.00915567	3.80605	0.000141205	-4.34264	1.41e-05	ALMS1,NAT8,TPRKB	ALMS1,ALMS1,ALMS1,ALMS1,ALMS1,TPRKB,TPRKB	ALMS1,NAT8,AC092653.5,TPRKB	-	-	-	-	NAT8	ALMS1	-	-	-
2	73804708	rs1114380	G	A	0.00518972	3.99061	6.59e-05	-4.30134	1.7e-05	ALMS1,NAT8,TPRKB	ALMS1,ALMS1,ALMS1,ALMS1,ALMS1,TPRKB,TPRKB	-	-	-	-	-	NAT8	ALMS1	-	-	-
2	73805172	rs6756885	G	A	0.0061758	3.93492	8.32e-05	-4.28225	1.85e-05	ALMS1,NAT8,TPRKB	ALMS1,ALMS1,ALMS1,ALMS1,ALMS1,TPRKB,TPRKB	-	-	-	-	ACTG2	NAT8	ALMS1	-	-	-
2	73806414	rs10197409	T	C	0.00678671	3.90442	9.45e-05	-4.63865	3.51e-06	ALMS1,NAT8,TPRKB	ALMS1,ALMS1,ALMS1,ALMS1,ALMS1,TPRKB,TPRKB	ALMS1,NAT8,TPRKB	-	-	-	-	-	ALMS1	-	-	-
2	73806632	rs7424690	C	T	0.00971838	3.78543	0.000153445	-4.51459	6.34e-06	ALMS1,NAT8,TPRKB	ALMS1,ALMS1,ALMS1,ALMS1,ALMS1,TPRKB,TPRKB	ALMS1,NAT8,AC092653.5	-	-	-	-	NAT8	ALMS1	-	-	-
2	73808773	rs10169714	G	T	0.00530648	3.98381	6.78e-05	-4.29591	1.74e-05	ALMS1,NAT8,TPRKB	ALMS1,ALMS1,ALMS1,ALMS1,ALMS1,TPRKB,TPRKB	ALMS1,NAT8,AC092653.5	-	-	-	-	NAT8	ALMS1	-	-	-
2	73809974	rs6745368	T	C	0.00460059	4.02912	5.6e-05	-4.33761	1.44e-05	ALMS1,NAT8,TPRKB	ALMS1,ALMS1,ALMS1,ALMS1,ALMS1,TPRKB,TPRKB	ALMS1,NAT8,AC092653.5,TPRKB	-	-	-	-	NAT8	ALMS1	-	-	-
2	73810909	rs7558944	G	T	0.00574016	3.95846	7.54e-05	-4.29832	1.72e-05	ALMS1,NAT8,TPRKB	ALMS1,ALMS1,ALMS1,ALMS1,ALMS1,TPRKB,TPRKB	ALMS1,NAT8,AC092653.5	-	-	-	-	NAT8	ALMS1	-	-	-
2	73811880	rs9750915	C	T	0.00550434	3.97226	7.12e-05	-4.52513	6.04e-06	ALMS1,NAT8,TPRKB	ALMS1,ALMS1,ALMS1,ALMS1,ALMS1,TPRKB,TPRKB	ALMS1,NAT8,AC092653.5	-	-	-	-	NAT8	ALMS1	-	-	-
2	73812623	rs62149781	C	A	0.00788764	3.85542	0.000115532	-4.58723	4.49e-06	ALMS1,NAT8,TPRKB	ALMS1,ALMS1,ALMS1,ALMS1,ALMS1,TPRKB,TPRKB	ALMS1,NAT8,AC092653.5,TPRKB	-	-	-	-	NAT8	ALMS1	-	-	-
2	73812988	rs10170786	T	C	0.00895099	3.81352	0.000136999	-4.75692	1.97e-06	ALMS1,NAT8,TPRKB	ALMS1,ALMS1,ALMS1,ALMS1,ALMS1,TPRKB,TPRKB,DUSP11	ALMS1,NAT8,TPRKB	-	-	-	-	NAT8	ALMS1	-	-	-
2	73813432	rs10173534	T	C	0.0047898	4.01619	5.91e-05	-4.52434	6.06e-06	ALMS1,NAT8,TPRKB	ALMS1,ALMS1,ALMS1,ALMS1,ALMS1,TPRKB,TPRKB	-	-	-	-	-	NAT8	ALMS1	-	-	-
2	73813945	rs7582606	G	A	0.0052373	3.98784	6.67e-05	-4.52002	6.18e-06	ALMS1,NAT8,TPRKB	ALMS1,ALMS1,ALMS1,ALMS1,ALMS1,TPRKB,TPRKB	ALMS1,NAT8,AC092653.5	-	-	-	-	NAT8	ALMS1	-	-	-
2	73815328	rs11903916	A	G	0.00688013	3.89973	9.63e-05	-4.72912	2.25e-06	ALMS1,NAT8,TPRKB	ALMS1,ALMS1,ALMS1,ALMS1,ALMS1,TPRKB,TPRKB,DUSP11	-	-	-	-	-	NAT8	ALMS1	-	-	-
2	73816955	rs2421555	A	G	0.00835858	3.83522	0.000125451	-4.58383	4.57e-06	NAT8	ALMS1,ALMS1,ALMS1,ALMS1,ALMS1,TPRKB	-	-	-	-	-	NAT8	ALMS1	-	-	-
2	73817238	rs7603647	A	G	0.00785234	3.85693	0.000114821	-4.34508	1.39e-05	ALMS1,NAT8,TPRKB	ALMS1,ALMS1,ALMS1,ALMS1,ALMS1,TPRKB,TPRKB	ALMS1,NAT8,AC092653.5,TPRKB	-	-	-	-	NAT8	ALMS1	-	-	-
2	73818707	rs7607892	T	C	0.00816137	3.84369	0.000121197	-4.38299	1.17e-05	ALMS1,NAT8,TPRKB	ALMS1,ALMS1,ALMS1,ALMS1,ALMS1,TPRKB,TPRKB	-	-	-	-	-	NAT8	ALMS1	-	-	-
2	73818936	rs13391552	A	G	0.00890318	3.81527	0.000136035	-4.36621	1.26e-05	ALMS1,NAT8,TPRKB	ALMS1,ALMS1,ALMS1,ALMS1,ALMS1,TPRKB,TPRKB	-	-	-	-	-	NAT8	ALMS1	-	-	-
2	73829678	rs7576245	T	C	0.0099672	3.77645	0.000159082	-4.7352	2.19e-06	ALMS1,NAT8,TPRKB	ALMS1,ALMS1,ALMS1,ALMS1,ALMS1,TPRKB,TPRKB,DUSP11	ALMS1,NAT8,TPRKB	-	-	-	-	NAT8	ALMS1	-	-	-
2	73831037	rs6546849	G	A	0.00806639	3.84776	0.000119201	-4.45729	8.3e-06	ALMS1,NAT8,TPRKB	ALMS1,ALMS1,ALMS1,ALMS1,ALMS1,TPRKB,TPRKB,DUSP11	ALMS1,NAT8,TPRKB	-	-	-	-	NAT8	ALMS1	-	-	-
2	73832786	rs7587577	T	C	0.00480966	4.01482	5.95e-05	-4.58352	4.57e-06	ALMS1,NAT8,TPRKB	ALMS1,ALMS1,ALMS1,ALMS1,ALMS1,TPRKB,TPRKB	ALMS1,NAT8,AC092653.5,TPRKB	-	-	-	-	NAT8	ALMS1	-	-	-
2	73833431	rs6546852	A	G	0.00753428	3.87051	0.000108608	-4.46394	8.05e-06	ALMS1,NAT8,TPRKB	ALMS1,ALMS1,ALMS1,ALMS1,ALMS1,TPRKB,TPRKB,DUSP11	ALMS1,NAT8,TPRKB	-	-	-	-	NAT8	ALMS1	-	TPRKB	-
2	73833739	rs6546853	A	G	0.00738083	3.87705	0.000105732	-4.46454	8.02e-06	ALMS1,NAT8,TPRKB	ALMS1,ALMS1,ALMS1,ALMS1,ALMS1,TPRKB,TPRKB,DUSP11	ALMS1,NAT8,TPRKB	-	-	-	-	NAT8	ALMS1	-	TPRKB	-
2	73834034	rs6546854	G	A	0.00761573	3.86704	0.000110166	-4.47699	7.57e-06	ALMS1,NAT8,TPRKB	ALMS1,ALMS1,ALMS1,ALMS1,ALMS1,TPRKB,TPRKB	ALMS1,NAT8	-	-	-	-	NAT8	ALMS1	-	-	-
2	73838613	rs6546858	A	G	0.00704106	3.89165	9.96e-05	-4.47917	7.49e-06	ALMS1,NAT8,TPRKB	ALMS1,ALMS1,ALMS1,ALMS1,ALMS1,TPRKB,TPRKB,DUSP11	ALMS1,NAT8,TPRKB	-	-	-	-	NAT8	ALMS1	-	TPRKB	-
2	73840055	rs6745480	A	G	0.00713425	3.88753	0.000101269	-4.46796	7.9e-06	ALMS1,NAT8,TPRKB	ALMS1,ALMS1,ALMS1,ALMS1,ALMS1,TPRKB,TPRKB,DUSP11	ALMS1,NAT8,TPRKB	-	-	-	-	NAT8	ALMS1	-	TPRKB	-
2	73842055	rs6546859	A	C	0.00972881	3.78504	0.000153681	-4.50308	6.7e-06	ALMS1,NAT8,TPRKB	ALMS1,ALMS1,ALMS1,ALMS1,ALMS1,TPRKB,TPRKB,DUSP11	ALMS1,NAT8,TPRKB	-	-	-	-	NAT8	ALMS1	-	TPRKB	-
2	73844249	rs6546860	A	G	0.00496397	4.00424	6.22e-05	-4.53963	5.64e-06	ALMS1,NAT8,TPRKB	ALMS1,ALMS1,ALMS1,ALMS1,ALMS1,TPRKB,TPRKB,DUSP11	ALMS1,NAT8,TPRKB	-	-	-	-	NAT8	ALMS1	-	TPRKB	-
2	73844818	rs13427832	A	G	0.00921286	3.80396	0.000142403	-4.5227	6.11e-06	ALMS1,NAT8,TPRKB	ALMS1,ALMS1,ALMS1,ALMS1,ALMS1,TPRKB,TPRKB,DUSP11	ALMS1,NAT8,TPRKB	-	-	-	-	NAT8	ALMS1	-	-	-
2	73846000	rs7596773	T	C	0.00475976	4.01824	5.86e-05	-4.58744	4.49e-06	ALMS1,NAT8,TPRKB	ALMS1,ALMS1,ALMS1,ALMS1,TPRKB,TPRKB	ALMS1,NAT8	-	-	-	-	NAT8	ALMS1	-	-	-
2	73846749	rs6723247	G	A	0.0044947	4.03635	5.43e-05	-4.58944	4.44e-06	-	-	ALMS1,NAT8,TPRKB	-	-	-	-	NAT8	ALMS1	-	-	-
2	73846767	rs13409366	G	A	0.00724516	3.88282	0.000103252	-4.52936	5.92e-06	ALMS1,NAT8,TPRKB	ALMS1,ALMS1,ALMS1,ALMS1,ALMS1,TPRKB,TPRKB	ALMS1,NAT8,AC092653.5,TPRKB	-	-	-	-	NAT8	ALMS1	-	-	-
2	73847230	rs6726694	G	A	0.00480768	4.01496	5.95e-05	-4.50245	6.72e-06	ALMS1,NAT8,TPRKB	ALMS1,ALMS1,ALMS1,ALMS1,ALMS1,TPRKB,TPRKB,DUSP11	ALMS1,NAT8,TPRKB	-	-	-	ACTG2	NAT8	ALMS1	-	-	-
3	44739783	rs62244186	A	G	0.0098891	-4.22323	2.41e-05	3.69576	0.000219227	ZNF445,ZKSCAN7,ZNF197,ZNF502,ZNF501,KIAA1143,KIF15	TCAIM,ZNF445,ZNF502,ZNF501,ZNF501,ZNF501,TMEM42	C3orf23,ZNF445,ZNF167,ZNF197,ZNF502,ZNF501	-	-	-	ZNF502,KIAA1143	KIAA1143	ZNF502	-	-	-
3	44760717	rs12497151	A	G	0.00974331	4.33503	1.46e-05	-3.70091	0.000214832	ZNF445,ZKSCAN7,ZNF197,ZNF502,ZNF501,KIAA1143	ZNF445,ZNF502,ZNF501,ZNF501,ZNF501,TMEM42	ZNF445,ZNF167,ZNF502,ZNF501	-	ZNF502	-	KIAA1143	KIAA1143	ZNF502	ZNF502	KIAA1143	-
3	44765533	rs725866	A	G	0.00481523	4.1962	2.71e-05	-3.93637	8.27e-05	ZNF445,ZKSCAN7,ZNF197,ZNF502,ZNF501,KIAA1143	ZNF445,ZNF502,ZNF501,ZNF501,ZNF501,TMEM42	-	-	ZNF502,ZNF501	ZNF502	ZNF502,KIAA1143	KIAA1143	ZNF502	ZNF502	-	-
3	44769620	rs59212827	G	A	0.00736744	4.70183	2.58e-06	-3.7973	0.000146282	ZNF445,ZKSCAN7,ZNF197,ZNF502,ZNF501,KIAA1143	ZNF445,ZNF502,ZNF501,ZNF501,ZNF501,TMEM42	ZNF445,ZNF167,ZNF502,ZNF501	-	-	-	ZNF502,KIAA1143	KIAA1143	ZNF502	ZNF502	-	-
3	44769736	rs58765911	G	A	0.00765968	4.28075	1.86e-05	-3.78354	0.000154614	ZNF445,ZKSCAN7,ZNF197,ZNF502,ZNF501,KIAA1143	ZNF445,ZNF502,ZNF501,ZNF501,ZNF501,TMEM42	ZNF445,ZNF167,ZNF502,ZNF501	-	-	-	ZNF502,KIAA1143	KIAA1143	ZNF502	ZNF502	-	-
3	44771128	rs2279908	C	T	0.00879301	4.43014	9.42e-06	-3.7367	0.000186453	ZNF445,ZKSCAN7,ZNF197,ZNF502,ZNF501,KIAA1143	ZNF445,ZNF502,ZNF501,ZNF501,ZNF501,TMEM42	-	-	ZNF502	-	ZNF502,KIAA1143	KIAA1143	ZNF502	ZNF502	KIAA1143	ZNF445
3	44784949	rs2372828	G	A	0.00604137	4.21013	2.55e-05	-3.86347	0.000111788	ZNF445,ZKSCAN7,ZNF197,ZNF502,ZNF501,KIAA1143	ZNF445,ZNF502,ZNF501,ZNF501,ZNF501,TMEM42	-	-	ZNF502,ZNF501	ZNF502	ZNF502,KIAA1143	KIAA1143	ZNF502	ZNF502	-	-
3	44796132	rs9311361	T	G	0.00631001	4.21218	2.53e-05	-3.84886	0.000118671	ZNF445,ZKSCAN7,ZNF197,ZNF502,ZNF501,KIAA1143	ZNF445,ZNF502,ZNF501,ZNF501,ZNF501,TMEM42	-	-	ZNF502,ZNF501	ZNF502	ZNF502,KIAA1143	KIAA1143	ZNF502	ZNF502	-	-
3	44817181	rs7611773	C	T	0.0045538	4.17588	2.97e-05	-3.95394	7.69e-05	ZNF445,ZKSCAN7,ZNF197,ZNF502,ZNF501,KIAA1143	ZNF445,ZNF502,ZNF501,ZNF501,ZNF501,TMEM42	ZNF445,ZNF167,ZNF197,ZNF502,ZNF501	-	ZNF502,ZNF501	ZNF502	ZNF502,KIAA1143	KIAA1143	ZNF502	ZNF502	-	-
3	52241835	rs6802320	C	T	0.00630676	-4.72199	2.34e-06	3.84903	0.000118585	PPM1M,GLYCTK,PHF7,GLT8D1,SPCS1,NEK4,ITIH4,STIMATE,SFMBT1	PPM1M,PPM1M,PPM1M,PPM1M,PPM1M,PPM1M,NT5DC2,NT5DC2,NT5DC2,NT5DC2,PBRM1,GNL3,GNL3,GNL3,SPCS1,NEK4,NEK4,NEK4,NEK4,ITIH4,ITIH4,ITIH4,ITIH4,ITIH4,PRKCD	-	-	PPM1M,SPCS1	ITIH4	-	-	PBRM1	PBRM1	NT5DC2,GNL3,PPM1M	SMIM4,NT5DC2
3	52247314	rs164640	C	T	0.00970443	5.27798	1.31e-07	-3.70228	0.000213675	WDR82,GLYCTK,DNAH1,GNL3,GLT8D1,SPCS1,NEK4,ITIH4	GLYCTK,NT5DC2,NT5DC2,PBRM1,PBRM1,GNL3,GNL3,GNL3,SPCS1,NEK4,NEK4,NEK4,NEK4,ITIH4	-	-	SPCS1	GLYCTK	-	-	PBRM1	-	NT5DC2,GNL3	NT5DC2
3	52256697	rs352140	C	T	0.00840926	5.38145	7.39e-08	-3.75231	0.000175212	WDR82,GLYCTK,DNAH1,GNL3,GLT8D1,SPCS1,NEK4,ITIH4	GLYCTK,NT5DC2,NT5DC2,NT5DC2,PBRM1,PBRM1,GNL3,GNL3,GNL3,SPCS1,NEK4,NEK4,NEK4,NEK4,NEK4,NEK4,ITIH4	-	-	-	-	-	-	PBRM1	-	-	-
3	52261031	rs187084	G	A	0.00584334	-5.74794	9.03e-09	3.87421	0.000106971	PPM1M,GLYCTK,GNL3,GLT8D1,SPCS1,NEK4,ITIH4,STIMATE,SFMBT1	PPM1M,PPM1M,PPM1M,PPM1M,NT5DC2,NT5DC2,PBRM1,PBRM1,GNL3,GNL3,GNL3,SPCS1,NEK4,NEK4,NEK4,ITIH4,ITIH4,ITIH4,PRKCD	-	-	PPM1M	PPM1M,GLYCTK	-	-	PBRM1	GNL3	GNL3,NT5DC2,ALAS1	SMIM4,NT5DC2
3	52268866	rs353547	T	C	0.00550021	-5.27515	1.33e-07	3.89314	9.9e-05	PPM1M,GLYCTK,PHF7,GNL3,GLT8D1,SPCS1,NEK4,ITIH4,STIMATE,SFMBT1	PPM1M,PPM1M,PPM1M,PPM1M,PPM1M,NT5DC2,NT5DC2,PBRM1,PBRM1,GNL3,GNL3,GNL3,SPCS1,NEK4,NEK4,NEK4,NEK4,NEK4,NEK4,ITIH4,ITIH4,ITIH4,ITIH4,PRKCD	-	-	PPM1M,SPCS1	PPM1M,GLYCTK,ITIH4	-	-	PBRM1	-	GNL3,NT5DC2,ALAS1,PPM1M	SMIM4,NT5DC2
3	52279594	rs7618915	A	G	0.00286802	-4.49333	7.01e-06	4.0963	4.2e-05	PPM1M,GLYCTK,DNAH1,PHF7,GLT8D1,SPCS1,NEK4,ITIH4,STIMATE,SFMBT1	PPM1M,PPM1M,PPM1M,PPM1M,PPM1M,PPM1M,NT5DC2,NT5DC2,NT5DC2,NT5DC2,PBRM1,PBRM1,GNL3,GNL3,GNL3,SPCS1,NEK4,NEK4,NEK4,NEK4,NEK4,NEK4,ITIH4,ITIH4,ITIH4,ITIH4,ITIH4,ITIH4,PRKCD	-	-	PPM1M,ITIH4	PPM1M,GLYCTK,ITIH4	-	WDR82	PBRM1,GLT8D1	GNL3	NT5DC2,GNL3,PPM1M	SMIM4
3	52287293	rs34569561	C	T	0.00460428	-4.5566	5.2e-06	3.95022	7.81e-05	PPM1M,GLYCTK,DNAH1,PHF7,GLT8D1,SPCS1,NEK4,ITIH4,STIMATE,SFMBT1	PPM1M,PPM1M,PPM1M,PPM1M,PPM1M,PPM1M,NT5DC2,NT5DC2,NT5DC2,NT5DC2,PBRM1,PBRM1,GNL3,GNL3,GNL3,SPCS1,NEK4,NEK4,NEK4,NEK4,NEK4,NEK4,ITIH4,ITIH4,ITIH4,ITIH4,ITIH4,ITIH4,PRKCD	-	-	PPM1M,ITIH4	PPM1M,GLYCTK,ITIH4	-	WDR82	PBRM1,GLT8D1	GNL3	NT5DC2,GNL3,PPM1M	SMIM4
3	52287468	rs11717383	G	T	0.00774023	6.11467	9.68e-10	-3.77974	0.000156993	WDR82,GLYCTK,DNAH1,GNL3,GLT8D1,SPCS1,NEK4,ITIH4	GLYCTK,NT5DC2,NT5DC2,NT5DC2,NT5DC2,PBRM1,PBRM1,GNL3,GNL3,GNL3,SPCS1,NEK4,NEK4,NEK4,NEK4,NEK4,NEK4,ITIH4	-	-	-	-	-	RRP9,WDR82	PBRM1	GNL3	-	-
3	52288945	rs1060330	T	C	0.00747666	6.12175	9.26e-10	-3.79216	0.000149342	WDR82,GLYCTK,DNAH1,GNL3,GLT8D1,SPCS1,NEK4,ITIH4	GLYCTK,NT5DC2,NT5DC2,NT5DC2,NT5DC2,PBRM1,PBRM1,GNL3,GNL3,GNL3,SPCS1,NEK4,NEK4,NEK4,NEK4,NEK4,NEK4,ITIH4	-	-	-	GLYCTK	-	RRP9,WDR82	PBRM1	GNL3	NT5DC2,GNL3,SPCS1	NT5DC2,SMIM4
3	52295895	rs7614727	C	T	0.00768671	6.15303	7.6e-10	-3.78226	0.000155408	WDR82,GLYCTK,DNAH1,GNL3,GLT8D1,SPCS1,NEK4,ITIH4	GLYCTK,NT5DC2,NT5DC2,NT5DC2,NT5DC2,PBRM1,PBRM1,GNL3,GNL3,GNL3,SPCS1,NEK4,NEK4,NEK4,NEK4,NEK4,NEK4,ITIH4	WDR82,GLYCTK,DNAH1,NISCH,NT5DC2,GNL3,NEK4,SFMBT1	-	-	GLYCTK	-	RRP9,WDR82	PBRM1	GNL3	NT5DC2,GNL3,SPCS1	NT5DC2,SMIM4
3	52307169	rs59565798	A	G	0.0034992	-4.5485	5.4e-06	4.03637	5.43e-05	PPM1M,GLYCTK,DNAH1,PHF7,GLT8D1,SPCS1,NEK4,ITIH4,STIMATE,SFMBT1	PPM1M,PPM1M,PPM1M,PPM1M,PPM1M,PPM1M,NT5DC2,NT5DC2,NT5DC2,NT5DC2,PBRM1,PBRM1,GNL3,GNL3,GNL3,SPCS1,NEK4,NEK4,NEK4,NEK4,NEK4,NEK4,ITIH4,ITIH4,ITIH4,ITIH4,ITIH4,ITIH4,PRKCD	PPM1M,GLT8D1,NEK4,ITIH4,MUSTN1,SFMBT1	-	-	-	-	-	PBRM1,GLT8D1	GNL3	-	-
3	52322417	rs57615517	A	G	0.00635203	-4.55594	5.22e-06	3.84657	0.000119785	PPM1M,GLYCTK,DNAH1,PHF7,GLT8D1,SPCS1,NEK4,ITIH4,STIMATE,SFMBT1	PPM1M,PPM1M,PPM1M,PPM1M,PPM1M,PPM1M,NT5DC2,NT5DC2,NT5DC2,NT5DC2,PBRM1,PBRM1,GNL3,GNL3,GNL3,SPCS1,NEK4,NEK4,NEK4,NEK4,NEK4,NEK4,ITIH4,ITIH4,ITIH4,ITIH4,ITIH4,ITIH4,PRKCD	PPM1M,GLT8D1,NEK4,ITIH4,MUSTN1,SFMBT1	-	-	-	-	-	PBRM1,GLT8D1	GNL3	-	-
3	52322797	rs34228726	G	A	0.00634882	-4.57327	4.8e-06	3.84674	0.0001197	PPM1M,GLYCTK,DNAH1,PHF7,GLT8D1,SPCS1,NEK4,ITIH4,STIMATE,SFMBT1	PPM1M,PPM1M,PPM1M,PPM1M,PPM1M,PPM1M,NT5DC2,NT5DC2,NT5DC2,NT5DC2,PBRM1,PBRM1,GNL3,GNL3,GNL3,SPCS1,NEK4,NEK4,NEK4,NEK4,NEK4,NEK4,ITIH4,ITIH4,ITIH4,ITIH4,ITIH4,ITIH4,PRKCD	TWF2,PPM1M,GLYCTK,GLT8D1,NEK4,ITIH4,MUSTN1,SFMBT1	-	PPM1M,SPCS1,ITIH4	PPM1M,GLYCTK,ITIH4	-	WDR82	PBRM1,GLT8D1	GNL3	NT5DC2,GNL3,PPM1M	SMIM4
3	52338852	rs9311474	T	C	0.00962091	6.18902	6.05e-10	-3.70522	0.000211211	WDR82,GLYCTK,DNAH1,NISCH,GNL3,GLT8D1,SPCS1,NEK4,ITIH4	GLYCTK,NT5DC2,NT5DC2,NT5DC2,NT5DC2,PBRM1,PBRM1,GNL3,GNL3,GNL3,SPCS1,NEK4,NEK4,NEK4,NEK4,NEK4,NEK4,NEK4,ITIH4	-	-	-	GLYCTK	-	RRP9,WDR82	PBRM1	GNL3	NT5DC2,GNL3,SPCS1	NT5DC2,SMIM4
3	52341215	rs3844291	C	A	0.00393545	-4.62272	3.79e-06	3.99927	6.35e-05	PPM1M,GLYCTK,DNAH1,PHF7,GLT8D1,SPCS1,NEK4,ITIH4,STIMATE,SFMBT1	PPM1M,PPM1M,PPM1M,PPM1M,PPM1M,PPM1M,NT5DC2,NT5DC2,NT5DC2,NT5DC2,PBRM1,PBRM1,GNL3,GNL3,GNL3,SPCS1,NEK4,NEK4,NEK4,NEK4,NEK4,NEK4,ITIH4,ITIH4,ITIH4,ITIH4,ITIH4,ITIH4,PRKCD	TWF2,PPM1M,GLYCTK,GLT8D1,NEK4,ITIH4,MUSTN1,SFMBT1	-	PPM1M,ITIH4	PPM1M,GLYCTK,ITIH4	-	-	PBRM1,GLT8D1	GNL3	NT5DC2,GNL3,PPM1M	SMIM4
3	52348364	rs730050	A	C	0.0036842	4.67341	2.96e-06	-4.02055	5.81e-05	WDR82,GLYCTK,DNAH1,GNL3,SPCS1,NEK4	GLYCTK,NT5DC2,NT5DC2,PBRM1,PBRM1,GNL3,GNL3,GNL3,SPCS1,NEK4,NEK4,NEK4	-	-	-	-	-	-	-	GNL3	-	-
3	52349204	rs3852063	G	A	0.00692813	-4.62763	3.7e-06	3.8179	0.000134593	PPM1M,GLYCTK,DNAH1,PHF7,PBRM1,GLT8D1,SPCS1,NEK4,ITIH4,STIMATE,SFMBT1	PPM1M,PPM1M,PPM1M,PPM1M,PPM1M,PPM1M,NT5DC2,NT5DC2,NT5DC2,NT5DC2,PBRM1,PBRM1,GNL3,GNL3,GNL3,SPCS1,NEK4,NEK4,NEK4,NEK4,NEK4,NEK4,NEK4,ITIH4,ITIH4,ITIH4,ITIH4,ITIH4,ITIH4,PRKCD	PPM1M,GLT8D1,NEK4,ITIH4,MUSTN1,SFMBT1	-	PPM1M,SPCS1,ITIH4	GLYCTK,ITIH4	-	-	PBRM1,GLT8D1	GNL3	NT5DC2,GNL3,PPM1M	SMIM4
3	52349412	rs3852064	T	G	0.00434333	-4.65993	3.16e-06	3.96942	7.2e-05	PPM1M,GLYCTK,DNAH1,PHF7,PBRM1,GLT8D1,SPCS1,NEK4,ITIH4,STIMATE,SFMBT1	PPM1M,PPM1M,PPM1M,PPM1M,PPM1M,PPM1M,NT5DC2,NT5DC2,NT5DC2,NT5DC2,PBRM1,PBRM1,GNL3,GNL3,GNL3,SPCS1,NEK4,NEK4,NEK4,NEK4,NEK4,NEK4,NEK4,ITIH4,ITIH4,ITIH4,ITIH4,ITIH4,ITIH4,PRKCD	-	-	PPM1M,ITIH4	PPM1M,GLYCTK,ITIH4	-	-	PBRM1,GLT8D1	GNL3	NT5DC2,GNL3,PPM1M	SMIM4
3	52407041	rs1546737	T	C	0.000432048	-4.79641	1.62e-06	4.60458	4.13e-06	PPM1M,GLYCTK,DNAH1,PHF7,GLT8D1,SPCS1,NEK4,ITIH4,STIMATE,SFMBT1	PPM1M,PPM1M,PPM1M,PPM1M,PPM1M,PPM1M,NT5DC2,NT5DC2,NT5DC2,NT5DC2,PBRM1,PBRM1,GNL3,GNL3,GNL3,SPCS1,NEK4,NEK4,NEK4,NEK4,NEK4,NEK4,ITIH4,ITIH4,ITIH4,ITIH4,ITIH4,ITIH4,PRKCD,PRKCD	-	-	PPM1M,SPCS1,ITIH4	GLYCTK,ITIH4	-	-	PBRM1,GLT8D1	-	NT5DC2,GNL3,PPM1M	SMIM4,NT5DC2
3	52450043	rs13094687	G	A	0.000330455	-4.76028	1.93e-06	5.11376	3.16e-07	PPM1M,GLYCTK,DNAH1,PHF7,GLT8D1,SPCS1,NEK4,ITIH4,STIMATE,SFMBT1	PPM1M,PPM1M,PPM1M,PPM1M,PPM1M,PPM1M,NT5DC2,NT5DC2,NT5DC2,NT5DC2,PBRM1,PBRM1,GNL3,GNL3,GNL3,SPCS1,NEK4,NEK4,NEK4,NEK4,NEK4,NEK4,ITIH4,ITIH4,ITIH4,ITIH4,ITIH4,ITIH4,PRKCD,PRKCD	-	-	PPM1M,ITIH4	PPM1M,GLYCTK,ITIH4	-	-	PBRM1,GLT8D1	GNL3	NT5DC2,GNL3,PPM1M	SMIM4,NT5DC2
3	52456973	rs2272088	G	A	0.000225206	-4.85388	1.21e-06	5.17578	2.27e-07	PPM1M,GLYCTK,DNAH1,PHF7,GLT8D1,SPCS1,NEK4,ITIH4,STIMATE,SFMBT1	PPM1M,PPM1M,PPM1M,PPM1M,PPM1M,PPM1M,NT5DC2,NT5DC2,NT5DC2,NT5DC2,PBRM1,PBRM1,GNL3,GNL3,GNL3,SPCS1,NEK4,NEK4,NEK4,NEK4,NEK4,NEK4,ITIH4,ITIH4,ITIH4,ITIH4,ITIH4,ITIH4,PRKCD,PRKCD	-	-	PPM1M,ITIH4	GLYCTK,ITIH4	-	-	PBRM1,GLT8D1	GNL3	NT5DC2,GNL3,PPM1M	SMIM4,NT5DC2
3	52467263	rs648514	A	G	0.0020893	5.92394	3.14e-09	-4.18949	2.8e-05	WDR82,GLYCTK,DNAH1,GNL3,GLT8D1,SPCS1,NEK4,ITIH4	GLYCTK,NT5DC2,NT5DC2,NT5DC2,NT5DC2,PBRM1,PBRM1,GNL3,GNL3,GNL3,SPCS1,NEK4,NEK4,NEK4,NEK4,NEK4,NEK4,ITIH4	-	-	-	GLYCTK,DNAH1	-	-	PBRM1	GNL3	NT5DC2,GNL3,SPCS1	NT5DC2,SMIM4
3	52536514	rs731831	A	G	0.000430354	-4.69458	2.67e-06	5.40713	6.4e-08	PPM1M,GLYCTK,DNAH1,PBRM1,GLT8D1,SPCS1,NEK4,ITIH4,STIMATE,SFMBT1	PPM1M,PPM1M,PPM1M,PPM1M,PPM1M,PPM1M,NT5DC2,NT5DC2,NT5DC2,NT5DC2,NT5DC2,PBRM1,PBRM1,GNL3,GNL3,GNL3,SPCS1,NEK4,NEK4,NEK4,NEK4,NEK4,NEK4,NEK4,NEK4,ITIH4,ITIH4,ITIH4,ITIH4,ITIH4,ITIH4,PRKCD,PRKCD	-	-	PPM1M,ITIH4	PPM1M,ITIH4	-	-	PBRM1,GLT8D1	GNL3	NT5DC2,GNL3	SMIM4
3	52540544	rs1010552	T	G	0.000272336	-4.80789	1.53e-06	4.93361	8.07e-07	PPM1M,GLYCTK,DNAH1,PBRM1,GLT8D1,SPCS1,NEK4,ITIH4,STIMATE,SFMBT1	PPM1M,PPM1M,PPM1M,PPM1M,PPM1M,PPM1M,NT5DC2,NT5DC2,NT5DC2,NT5DC2,NT5DC2,PBRM1,PBRM1,GNL3,GNL3,GNL3,SPCS1,NEK4,NEK4,NEK4,NEK4,NEK4,NEK4,NEK4,ITIH4,ITIH4,ITIH4,ITIH4,ITIH4,ITIH4,PRKCD,PRKCD	PPM1M,GLT8D1,NEK4,ITIH4,MUSTN1,SFMBT1	-	-	-	-	-	PBRM1,GLT8D1	GNL3	-	-
3	52540773	rs1010553	C	T	1.65e-05	5.42098	5.93e-08	-5.81031	6.24e-09	PPM1M,GLYCTK,NT5DC2,GNL3,GLT8D1,SPCS1,NEK4,ITIH4,STIMATE	GLYCTK,NT5DC2,NT5DC2,NT5DC2,NT5DC2,NT5DC2,PBRM1,PBRM1,GNL3,GNL3,GNL3,SPCS1,NEK4,NEK4,NEK4,NEK4,NEK4,ITIH4,PRKCD	-	-	-	GLYCTK	-	-	PBRM1	GNL3	NT5DC2,GNL3,SPCS1	NT5DC2,SMIM4
3	52541253	rs11130306	G	A	1.85e-05	5.39862	6.72e-08	-5.5354	3.11e-08	PPM1M,GLYCTK,NT5DC2,GNL3,GLT8D1,SPCS1,NEK4,ITIH4,STIMATE	GLYCTK,NT5DC2,NT5DC2,NT5DC2,NT5DC2,NT5DC2,PBRM1,PBRM1,GNL3,GNL3,GNL3,SPCS1,NEK4,NEK4,NEK4,NEK4,NEK4,ITIH4,ITIH4,PRKCD	NT5DC2,NEK4,MUSTN1,SFMBT1	-	-	-	-	-	PBRM1	GNL3	-	-
3	52542919	rs1010554	C	T	5.65e-06	5.62926	1.81e-08	-5.88064	4.09e-09	PPM1M,GLYCTK,NT5DC2,GNL3,GLT8D1,SPCS1,NEK4,ITIH4,STIMATE	GLYCTK,NT5DC2,NT5DC2,NT5DC2,NT5DC2,NT5DC2,PBRM1,PBRM1,GNL3,GNL3,GNL3,SPCS1,NEK4,NEK4,NEK4,NEK4,NEK4,ITIH4,ITIH4	-	-	-	-	-	-	PBRM1	GNL3	-	-
3	52546820	rs2015971	T	C	0.000167743	-4.92404	8.48e-07	5.85522	4.76e-09	PPM1M,GLYCTK,NISCH,PBRM1,GLT8D1,SPCS1,NEK4,ITIH4,STIMATE,SFMBT1	NT5DC2,NT5DC2,NT5DC2,NT5DC2,NT5DC2,NT5DC2,PBRM1,PBRM1,PBRM1,GNL3,GNL3,SPCS1,NEK4,NEK4,NEK4,NEK4,NEK4,NEK4,NEK4,NEK4,ITIH4,ITIH4,PRKCD	-	-	-	-	-	-	PBRM1,GLT8D1	GNL3	NT5DC2,GNL3,SPCS1	NT5DC2
3	52551265	rs66824127	T	C	5.33e-06	5.64034	1.7e-08	-5.56316	2.65e-08	PPM1M,GLYCTK,NT5DC2,GNL3,GLT8D1,SPCS1,NEK4,ITIH4,STIMATE	GLYCTK,NT5DC2,NT5DC2,NT5DC2,NT5DC2,NT5DC2,SMIM4,PBRM1,PBRM1,GNL3,GNL3,GNL3,GNL3,SPCS1,NEK4,NEK4,NEK4,NEK4,NEK4,NEK4,ITIH4,ITIH4	NT5DC2,GLT8D1,NEK4,SFMBT1	-	-	-	-	-	-	GNL3	-	-
3	52551284	rs67409736	G	T	5.79e-06	5.82982	5.55e-09	-5.52947	3.21e-08	PPM1M,GLYCTK,NT5DC2,GNL3,GLT8D1,SPCS1,NEK4,STIMATE	GLYCTK,NT5DC2,NT5DC2,NT5DC2,NT5DC2,NT5DC2,SMIM4,PBRM1,PBRM1,GNL3,GNL3,GNL3,GNL3,SPCS1,NEK4,NEK4,NEK4,NEK4,NEK4,ITIH4,ITIH4	GLYCTK,NT5DC2,GNL3,NEK4,MUSTN1,SFMBT1	-	GNL3	GLYCTK,GNL3	GNL3	-	GNL3	GNL3	NT5DC2,GNL3,WDR82,SPCS1	NT5DC2,SMIM4
3	52555316	rs13081028	G	A	6.78e-06	5.59462	2.21e-08	-5.84887	4.95e-09	PPM1M,GLYCTK,NT5DC2,GNL3,GLT8D1,SPCS1,NEK4,STIMATE	GLYCTK,NT5DC2,NT5DC2,NT5DC2,NT5DC2,NT5DC2,SMIM4,PBRM1,PBRM1,GNL3,GNL3,GNL3,GNL3,SPCS1,NEK4,NEK4,NEK4,NEK4,NEK4,NEK4,ITIH4,ITIH4	-	-	-	-	GNL3	-	-	GNL3	-	-
3	52555957	rs9853056	T	C	3.14e-06	5.74787	9.04e-09	-5.64533	1.65e-08	PPM1M,GLYCTK,NT5DC2,GNL3,GLT8D1,SPCS1,NEK4,STIMATE	GLYCTK,NT5DC2,NT5DC2,NT5DC2,NT5DC2,NT5DC2,SMIM4,PBRM1,PBRM1,GNL3,GNL3,GNL3,GNL3,SPCS1,NEK4,NEK4,NEK4,NEK4,NEK4,NEK4,NEK4,ITIH4,ITIH4	-	-	-	-	GNL3	-	-	GNL3	-	-
3	52556890	rs4434138	G	A	0.000545659	-4.63427	3.58e-06	5.91528	3.31e-09	PPM1M,GLYCTK,NISCH,PBRM1,GLT8D1,SPCS1,NEK4,ITIH4,STIMATE,SFMBT1	GLYCTK,NT5DC2,NT5DC2,NT5DC2,NT5DC2,NT5DC2,NT5DC2,PBRM1,PBRM1,PBRM1,GNL3,GNL3,SPCS1,NEK4,NEK4,NEK4,NEK4,NEK4,NEK4,NEK4,NEK4,ITIH4,ITIH4,PRKCD	-	-	SPCS1	-	-	-	PBRM1	GNL3	NT5DC2,SPCS1,GNL3	NT5DC2
3	52557038	rs4234633	T	C	0.000560046	-4.62742	3.7e-06	6.10123	1.05e-09	PPM1M,GLYCTK,NISCH,PBRM1,GLT8D1,SPCS1,NEK4,ITIH4,STIMATE,SFMBT1	NT5DC2,NT5DC2,NT5DC2,NT5DC2,NT5DC2,NT5DC2,PBRM1,PBRM1,PBRM1,GNL3,GNL3,SPCS1,NEK4,NEK4,NEK4,NEK4,NEK4,NEK4,NEK4,NEK4,ITIH4,ITIH4,PRKCD	-	-	-	-	-	-	PBRM1,GLT8D1	GNL3	-	-
3	52558008	rs13303	T	C	3.6e-06	5.7599	8.42e-09	-5.6197	1.91e-08	PPM1M,GLYCTK,NT5DC2,GNL3,GLT8D1,SPCS1,NEK4,STIMATE	GLYCTK,NT5DC2,NT5DC2,NT5DC2,NT5DC2,NT5DC2,SMIM4,PBRM1,PBRM1,GNL3,GNL3,GNL3,GNL3,SPCS1,NEK4,NEK4,NEK4,NEK4,NEK4,ITIH4	-	-	GNL3	GNL3	GNL3	-	GNL3	GNL3	NT5DC2,GNL3,WDR82,SPCS1	NT5DC2,SMIM4
3	52558133	rs13621	C	T	0.000214359	-4.86616	1.14e-06	5.47914	4.27e-08	PPM1M,GLYCTK,NISCH,PBRM1,GLT8D1,SPCS1,NEK4,ITIH4,STIMATE,SFMBT1	NT5DC2,NT5DC2,NT5DC2,NT5DC2,NT5DC2,NT5DC2,PBRM1,PBRM1,PBRM1,GNL3,GNL3,SPCS1,NEK4,NEK4,NEK4,NEK4,NEK4,NEK4,NEK4,NEK4,ITIH4,ITIH4,PRKCD	-	-	-	-	-	-	PBRM1	GNL3	-	-
3	52559705	rs11709284	G	A	7.12e-06	5.58501	2.34e-08	-5.55268	2.81e-08	PPM1M,GLYCTK,NT5DC2,GNL3,GLT8D1,SPCS1,NEK4,STIMATE	GLYCTK,NT5DC2,NT5DC2,NT5DC2,NT5DC2,NT5DC2,SMIM4,PBRM1,PBRM1,GNL3,GNL3,GNL3,GNL3,SPCS1,NEK4,NEK4,NEK4,NEK4,NEK4,ITIH4,ITIH4	GLYCTK,NT5DC2,GNL3,NEK4,SFMBT1	-	GNL3	GLYCTK,GNL3	GNL3	-	-	GNL3	NT5DC2,GNL3,WDR82,SPCS1	NT5DC2,SMIM4
3	52560021	rs4475032	T	C	0.000606625	-4.60635	4.1e-06	6.08165	1.19e-09	PPM1M,GLYCTK,NISCH,PBRM1,GLT8D1,SPCS1,NEK4,ITIH4,STIMATE,SFMBT1	NT5DC2,NT5DC2,NT5DC2,NT5DC2,NT5DC2,NT5DC2,PBRM1,PBRM1,PBRM1,GNL3,GNL3,SPCS1,NEK4,NEK4,NEK4,NEK4,NEK4,NEK4,NEK4,NEK4,ITIH4,ITIH4,PRKCD	-	-	-	-	-	-	PBRM1,GLT8D1	GNL3	NT5DC2,GNL3,SPCS1	NT5DC2
3	52561779	rs11711421	T	C	0.00030383	-4.78155	1.74e-06	5.72938	1.01e-08	PPM1M,GLYCTK,NISCH,PBRM1,GNL3,GLT8D1,SPCS1,NEK4,ITIH4,STIMATE,SFMBT1	NT5DC2,NT5DC2,NT5DC2,NT5DC2,NT5DC2,NT5DC2,PBRM1,PBRM1,PBRM1,GNL3,GNL3,SPCS1,NEK4,NEK4,NEK4,NEK4,NEK4,NEK4,NEK4,NEK4,ITIH4,ITIH4,PRKCD	NISCH,NT5DC2,GLT8D1,NEK4,MUSTN1,SFMBT1	-	-	-	-	-	PBRM1	GNL3	NT5DC2,GNL3,SPCS1	NT5DC2,SMIM4
3	52563572	rs4687624	T	C	0.000533488	-4.64006	3.48e-06	5.88511	3.98e-09	PPM1M,GLYCTK,NISCH,PBRM1,GLT8D1,SPCS1,NEK4,ITIH4,STIMATE,SFMBT1	NT5DC2,NT5DC2,NT5DC2,NT5DC2,NT5DC2,NT5DC2,PBRM1,PBRM1,PBRM1,GNL3,GNL3,SPCS1,NEK4,NEK4,NEK4,NEK4,NEK4,NEK4,NEK4,NEK4,ITIH4,ITIH4,PRKCD	PPM1M,NISCH,GLT8D1,NEK4,MUSTN1,SFMBT1	-	-	-	-	-	PBRM1,GLT8D1	GNL3	NT5DC2,GNL3,SPCS1	NT5DC2
3	52563718	rs4687625	T	C	0.000650859	-4.58864	4.46e-06	6.15492	7.51e-10	PPM1M,GLYCTK,NISCH,PBRM1,GLT8D1,SPCS1,NEK4,ITIH4,STIMATE,SFMBT1	NT5DC2,NT5DC2,NT5DC2,NT5DC2,NT5DC2,NT5DC2,PBRM1,PBRM1,PBRM1,GNL3,GNL3,SPCS1,NEK4,NEK4,NEK4,NEK4,NEK4,NEK4,NEK4,NEK4,ITIH4,ITIH4,PRKCD	PPM1M,NISCH,GLT8D1,NEK4,MUSTN1,SFMBT1	-	SPCS1	-	-	-	PBRM1,GLT8D1	GNL3	NT5DC2,GNL3,SPCS1	NT5DC2
3	52565100	rs6778735	T	C	9.31e-06	5.5324	3.16e-08	-5.73563	9.71e-09	PPM1M,GLYCTK,NT5DC2,PBRM1,GNL3,GLT8D1,SPCS1,NEK4,ITIH4,STIMATE	GLYCTK,NT5DC2,NT5DC2,NT5DC2,NT5DC2,NT5DC2,SMIM4,PBRM1,PBRM1,GNL3,GNL3,GNL3,GNL3,SPCS1,NEK4,NEK4,NEK4,NEK4,NEK4,NEK4,ITIH4,ITIH4	-	-	GNL3	GNL3	GNL3	RRP9	PBRM1	GNL3	NT5DC2,GNL3,WDR82,SPCS1	NT5DC2,SMIM4
3	52566065	rs4282054	T	C	4.02e-06	5.69329	1.25e-08	-5.65014	1.6e-08	PPM1M,GLYCTK,NT5DC2,GNL3,GLT8D1,SPCS1,NEK4,STIMATE	GLYCTK,NT5DC2,NT5DC2,NT5DC2,NT5DC2,NT5DC2,SMIM4,PBRM1,PBRM1,GNL3,GNL3,GNL3,GNL3,SPCS1,NEK4,NEK4,NEK4,NEK4,NEK4,NEK4,NEK4,ITIH4,ITIH4	-	-	-	-	GNL3	-	-	GNL3	-	-
3	52566682	rs7636227	G	A	7.37e-06	5.5781	2.43e-08	-5.74548	9.17e-09	PPM1M,GLYCTK,NT5DC2,PBRM1,GNL3,GLT8D1,SPCS1,NEK4,ITIH4,STIMATE	GLYCTK,NT5DC2,NT5DC2,NT5DC2,NT5DC2,NT5DC2,SMIM4,PBRM1,PBRM1,GNL3,GNL3,GNL3,GNL3,SPCS1,NEK4,NEK4,NEK4,NEK4,NEK4,NEK4,ITIH4,ITIH4	GLYCTK,NT5DC2,GNL3,GLT8D1,NEK4,MUSTN1,SFMBT1	-	GNL3	-	GNL3	-	PBRM1	GNL3	NT5DC2,GNL3,WDR82,SPCS1	NT5DC2,SMIM4
3	52566820	rs12489732	A	C	0.000629971	-4.59701	4.29e-06	5.22964	1.7e-07	PPM1M,GLYCTK,DNAH1,PBRM1,GLT8D1,SPCS1,NEK4,ITIH4,STIMATE,SFMBT1	PPM1M,PPM1M,PPM1M,PPM1M,PPM1M,PPM1M,NT5DC2,NT5DC2,NT5DC2,NT5DC2,NT5DC2,PBRM1,PBRM1,GNL3,GNL3,GNL3,SPCS1,NEK4,NEK4,NEK4,NEK4,NEK4,NEK4,NEK4,NEK4,ITIH4,ITIH4,ITIH4,ITIH4,ITIH4,ITIH4,PRKCD,PRKCD	PPM1M,GLT8D1,NEK4,ITIH4,MUSTN1,SFMBT1	-	PPM1M,GNL3,ITIH4	ITIH4	-	-	PBRM1,GLT8D1	GNL3	NT5DC2,GNL3	SMIM4
3	52566914	rs7614981	C	A	8.27e-06	5.55624	2.76e-08	-5.83097	5.51e-09	PPM1M,GLYCTK,NT5DC2,PBRM1,GNL3,GLT8D1,SPCS1,NEK4,ITIH4,STIMATE	GLYCTK,NT5DC2,NT5DC2,NT5DC2,NT5DC2,NT5DC2,SMIM4,PBRM1,PBRM1,GNL3,GNL3,GNL3,SPCS1,NEK4,NEK4,NEK4,NEK4,NEK4,ITIH4,ITIH4	-	-	-	-	-	-	PBRM1	GNL3	NT5DC2,GNL3,SPCS1	NT5DC2,SMIM4
3	52567014	rs12489828	G	T	8.45e-06	5.55214	2.82e-08	-5.88042	4.09e-09	PPM1M,GLYCTK,NT5DC2,PBRM1,GNL3,GLT8D1,SPCS1,NEK4,ITIH4,STIMATE	GLYCTK,NT5DC2,NT5DC2,NT5DC2,NT5DC2,NT5DC2,SMIM4,PBRM1,PBRM1,GNL3,GNL3,GNL3,SPCS1,NEK4,NEK4,NEK4,NEK4,NEK4,ITIH4,ITIH4	NT5DC2,GLT8D1,NEK4,SFMBT1	-	-	-	-	-	PBRM1	GNL3	NT5DC2,GNL3,SPCS1	NT5DC2,SMIM4
3	52567188	rs28661185	T	G	0.000492283	-4.65962	3.17e-06	5.85644	4.73e-09	PPM1M,GLYCTK,NISCH,PBRM1,GLT8D1,SPCS1,NEK4,ITIH4,STIMATE,SFMBT1	NT5DC2,NT5DC2,NT5DC2,NT5DC2,NT5DC2,NT5DC2,PBRM1,PBRM1,PBRM1,GNL3,GNL3,SPCS1,NEK4,NEK4,NEK4,NEK4,NEK4,NEK4,NEK4,NEK4,ITIH4,ITIH4,PRKCD	PPM1M,NISCH,GLT8D1,NEK4,MUSTN1,SFMBT1	-	-	-	-	-	PBRM1,GLT8D1	GNL3	-	-
3	52567617	rs66782572	A	G	2.99e-05	5.65337	1.57e-08	-5.20073	1.99e-07	-	-	NT5DC2,NEK4,SFMBT1	-	-	-	-	-	-	-	-	-
3	52568805	rs7639267	G	T	1.78e-05	5.76523	8.15e-09	-5.30874	1.1e-07	PPM1M,GLYCTK,NT5DC2,GNL3,GLT8D1,SPCS1,NEK4,STIMATE	GLYCTK,NT5DC2,NT5DC2,NT5DC2,NT5DC2,NT5DC2,SMIM4,PBRM1,PBRM1,GNL3,GNL3,GNL3,GNL3,SPCS1,NEK4,NEK4,NEK4,NEK4,NEK4,NEK4,NEK4,ITIH4,ITIH4	-	-	GNL3	GNL3	GNL3	RRP9	GNL3	GNL3	NT5DC2,GNL3,WDR82,SPCS1	NT5DC2,SMIM4
3	52569098	rs4687626	A	G	0.000478885	-4.66715	3.05e-06	5.79387	6.88e-09	PPM1M,GLYCTK,NISCH,PBRM1,GLT8D1,SPCS1,NEK4,ITIH4,STIMATE,SFMBT1	NT5DC2,NT5DC2,NT5DC2,NT5DC2,NT5DC2,NT5DC2,PBRM1,PBRM1,PBRM1,GNL3,GNL3,SPCS1,NEK4,NEK4,NEK4,NEK4,NEK4,NEK4,NEK4,NEK4,ITIH4,ITIH4,PRKCD	-	-	-	-	-	-	PBRM1,GLT8D1	GNL3	NT5DC2,GNL3,SPCS1	NT5DC2
3	52572056	rs7638808	G	A	0.000250497	-4.82865	1.37e-06	5.76924	7.96e-09	PPM1M,GLYCTK,NISCH,PBRM1,GNL3,GLT8D1,SPCS1,NEK4,ITIH4,STIMATE	GLYCTK,NISCH,NT5DC2,NT5DC2,NT5DC2,NT5DC2,NT5DC2,NT5DC2,SMIM4,PBRM1,PBRM1,GNL3,GNL3,SPCS1,NEK4,NEK4,NEK4,NEK4,NEK4,NEK4,NEK4,NEK4,ITIH4,ITIH4,PRKCD	-	-	-	-	-	-	PBRM1,GLT8D1	GNL3	NT5DC2,GNL3,SPCS1	SMIM4,NT5DC2
3	52572447	rs6445528	G	A	0.000258729	-4.82083	1.43e-06	5.78913	7.08e-09	PPM1M,GLYCTK,NISCH,PBRM1,GNL3,GLT8D1,SPCS1,NEK4,ITIH4,STIMATE	GLYCTK,NISCH,NT5DC2,NT5DC2,NT5DC2,NT5DC2,NT5DC2,NT5DC2,SMIM4,PBRM1,PBRM1,GNL3,GNL3,SPCS1,NEK4,NEK4,NEK4,NEK4,NEK4,NEK4,NEK4,NEK4,ITIH4,ITIH4,PRKCD	-	-	-	-	-	-	PBRM1,GLT8D1	GNL3	-	-
3	52573096	rs13076398	A	G	0.000459681	-4.67802	2.9e-06	5.86401	4.52e-09	PPM1M,GLYCTK,NISCH,PBRM1,GLT8D1,SPCS1,NEK4,ITIH4,STIMATE,SFMBT1	NT5DC2,NT5DC2,NT5DC2,NT5DC2,NT5DC2,NT5DC2,PBRM1,PBRM1,PBRM1,GNL3,GNL3,SPCS1,NEK4,NEK4,NEK4,NEK4,NEK4,NEK4,NEK4,NEK4,ITIH4,ITIH4,PRKCD	PPM1M,NISCH,GLT8D1,NEK4,MUSTN1,SFMBT1	-	-	-	-	-	PBRM1,GLT8D1	GNL3	NT5DC2,GNL3,SPCS1	NT5DC2
3	52573844	rs62256903	A	G	0.000385643	-4.72223	2.33e-06	5.88196	4.05e-09	PPM1M,GLYCTK,NISCH,PBRM1,GLT8D1,SPCS1,NEK4,ITIH4,STIMATE,SFMBT1	NT5DC2,NT5DC2,NT5DC2,NT5DC2,NT5DC2,NT5DC2,PBRM1,PBRM1,PBRM1,GNL3,GNL3,SPCS1,NEK4,NEK4,NEK4,NEK4,NEK4,NEK4,NEK4,NEK4,ITIH4,ITIH4,PRKCD	NISCH,NT5DC2,GLT8D1,NEK4,MUSTN1,SFMBT1	-	-	-	-	-	PBRM1,GLT8D1	GNL3	NT5DC2,GNL3,SPCS1	NT5DC2,SMIM4
3	52575831	rs1133415	A	G	0.000303316	-4.78196	1.74e-06	5.74381	9.26e-09	PPM1M,GLYCTK,NISCH,PBRM1,GNL3,GLT8D1,SPCS1,NEK4,ITIH4,STIMATE	GLYCTK,NISCH,NT5DC2,NT5DC2,NT5DC2,NT5DC2,NT5DC2,NT5DC2,PBRM1,PBRM1,GNL3,GNL3,SPCS1,NEK4,NEK4,NEK4,NEK4,NEK4,NEK4,NEK4,NEK4,ITIH4,ITIH4,PRKCD	-	-	-	-	ITIH4	-	PBRM1,GLT8D1	GNL3	NT5DC2,GNL3,SPCS1	NT5DC2
3	52584715	rs2878628	G	A	8.44e-06	-5.92008	3.22e-09	5.45675	4.85e-08	PPM1M,GLYCTK,PBRM1,GNL3,GLT8D1,SPCS1,NEK4,ITIH4,STIMATE,SFMBT1	GLYCTK,NT5DC2,NT5DC2,NT5DC2,NT5DC2,NT5DC2,NT5DC2,PBRM1,PBRM1,PBRM1,GNL3,GNL3,GNL3,SPCS1,NEK4,NEK4,NEK4,NEK4,NEK4,NEK4,NEK4,NEK4,ITIH4,ITIH4,ITIH4,ITIH4,PRKCD	-	-	GNL3	-	ITIH4	RRP9	PBRM1,GLT8D1	GNL3	GNL3,NT5DC2,SPCS1	SMIM4
3	52584787	rs2251219	C	T	1.63e-05	-5.95444	2.61e-09	5.32487	1.01e-07	PPM1M,GLYCTK,PBRM1,GNL3,GLT8D1,SPCS1,NEK4,ITIH4,STIMATE,SFMBT1	NT5DC2,NT5DC2,NT5DC2,NT5DC2,NT5DC2,NT5DC2,PBRM1,PBRM1,PBRM1,GNL3,GNL3,GNL3,SPCS1,NEK4,NEK4,NEK4,NEK4,NEK4,NEK4,NEK4,NEK4,ITIH4,ITIH4,ITIH4,ITIH4,PRKCD	-	-	-	-	-	-	PBRM1,GLT8D1	GNL3	NT5DC2,GNL3,SPCS1	SMIM4,NT5DC2
3	52585990	rs1961958	G	A	2.29e-06	-5.79914	6.67e-09	5.80556	6.42e-09	PPM1M,GLYCTK,PBRM1,GNL3,GLT8D1,SPCS1,NEK4,ITIH4,STIMATE,SFMBT1	NT5DC2,NT5DC2,NT5DC2,NT5DC2,NT5DC2,NT5DC2,PBRM1,PBRM1,PBRM1,GNL3,GNL3,GNL3,SPCS1,NEK4,NEK4,NEK4,NEK4,NEK4,NEK4,NEK4,NEK4,ITIH4,ITIH4,ITIH4,ITIH4,PRKCD	-	-	SPCS1	-	-	-	PBRM1,GLT8D1	GNL3	NT5DC2,GNL3,SPCS1	SMIM4,NT5DC2
3	52593119	rs17052256	G	A	1.7e-05	-5.93285	2.98e-09	5.317	1.05e-07	PPM1M,GLYCTK,PBRM1,GNL3,GLT8D1,SPCS1,NEK4,ITIH4,STIMATE,SFMBT1	GLYCTK,NT5DC2,NT5DC2,NT5DC2,NT5DC2,NT5DC2,NT5DC2,PBRM1,PBRM1,PBRM1,GNL3,GNL3,GNL3,SPCS1,NEK4,NEK4,NEK4,NEK4,NEK4,NEK4,NEK4,NEK4,ITIH4,ITIH4,ITIH4,ITIH4,PRKCD	-	-	GNL3	-	ITIH4	RRP9	PBRM1,GLT8D1	GNL3	GNL3,NT5DC2,SPCS1	SMIM4
3	52593138	rs17052259	G	A	6.52e-06	-5.93241	2.99e-09	5.50727	3.64e-08	PPM1M,GLYCTK,PBRM1,GNL3,GLT8D1,SPCS1,NEK4,ITIH4,STIMATE,SFMBT1	GLYCTK,NT5DC2,NT5DC2,NT5DC2,NT5DC2,NT5DC2,NT5DC2,PBRM1,PBRM1,PBRM1,GNL3,GNL3,GNL3,SPCS1,NEK4,NEK4,NEK4,NEK4,NEK4,NEK4,NEK4,NEK4,ITIH4,ITIH4,ITIH4,ITIH4,PRKCD	-	-	GNL3	-	ITIH4	RRP9	PBRM1,GLT8D1	GNL3	GNL3,NT5DC2,SPCS1	SMIM4
3	52593230	rs3796353	T	C	7.18e-06	-5.92586	3.11e-09	5.4879	4.07e-08	PPM1M,GLYCTK,PBRM1,GNL3,GLT8D1,SPCS1,NEK4,ITIH4,STIMATE,SFMBT1	GLYCTK,NT5DC2,NT5DC2,NT5DC2,NT5DC2,NT5DC2,NT5DC2,PBRM1,PBRM1,PBRM1,GNL3,GNL3,GNL3,SPCS1,NEK4,NEK4,NEK4,NEK4,NEK4,NEK4,NEK4,NEK4,ITIH4,ITIH4,ITIH4,ITIH4,PRKCD	-	-	GNL3	-	ITIH4	RRP9	PBRM1,GLT8D1	GNL3	GNL3,NT5DC2,SPCS1	SMIM4
3	52596398	rs6778844	C	T	1.65e-06	-5.85981	4.63e-09	5.80165	6.57e-09	PPM1M,GLYCTK,PBRM1,GNL3,GLT8D1,SPCS1,NEK4,ITIH4,STIMATE,SFMBT1	NT5DC2,NT5DC2,NT5DC2,NT5DC2,NT5DC2,NT5DC2,PBRM1,PBRM1,PBRM1,GNL3,GNL3,GNL3,SPCS1,NEK4,NEK4,NEK4,NEK4,NEK4,NEK4,NEK4,NEK4,ITIH4,ITIH4,ITIH4,ITIH4,PRKCD	-	-	SPCS1	-	-	-	PBRM1,GLT8D1	GNL3	NT5DC2,GNL3,SPCS1	SMIM4,NT5DC2
3	52596914	rs33964154	G	A	2.68e-05	-5.94792	2.72e-09	5.22401	1.75e-07	PPM1M,GLYCTK,PBRM1,GNL3,GLT8D1,SPCS1,NEK4,ITIH4,STIMATE,SFMBT1	NT5DC2,NT5DC2,NT5DC2,NT5DC2,NT5DC2,NT5DC2,PBRM1,PBRM1,PBRM1,GNL3,GNL3,GNL3,SPCS1,NEK4,NEK4,NEK4,NEK4,NEK4,NEK4,NEK4,NEK4,ITIH4,ITIH4,ITIH4,ITIH4,PRKCD	-	-	-	-	-	-	PBRM1,GLT8D1	GNL3	GNL3,NT5DC2,SPCS1	SMIM4,NT5DC2
3	52597664	rs2289249	A	G	1.72e-06	-5.85204	4.86e-09	5.80882	6.29e-09	PPM1M,GLYCTK,PBRM1,GNL3,GLT8D1,SPCS1,NEK4,ITIH4,STIMATE,SFMBT1	NT5DC2,NT5DC2,NT5DC2,NT5DC2,NT5DC2,NT5DC2,PBRM1,PBRM1,PBRM1,GNL3,GNL3,GNL3,SPCS1,NEK4,NEK4,NEK4,NEK4,NEK4,NEK4,NEK4,NEK4,ITIH4,ITIH4,ITIH4,ITIH4,PRKCD	-	-	SPCS1	-	-	-	PBRM1,GLT8D1	GNL3	NT5DC2,GNL3,SPCS1	SMIM4,NT5DC2
3	52598540	rs13059862	A	G	1.53e-05	-5.96776	2.41e-09	5.33846	9.37e-08	PPM1M,GLYCTK,PBRM1,GNL3,GLT8D1,SPCS1,NEK4,ITIH4,STIMATE,SFMBT1	GLYCTK,NT5DC2,NT5DC2,NT5DC2,NT5DC2,NT5DC2,NT5DC2,PBRM1,PBRM1,PBRM1,GNL3,GNL3,GNL3,SPCS1,NEK4,NEK4,NEK4,NEK4,NEK4,NEK4,NEK4,NEK4,ITIH4,ITIH4,ITIH4,ITIH4,PRKCD	GLYCTK,NT5DC2,GNL3,GLT8D1,NEK4,MUSTN1,SFMBT1	-	-	-	-	-	PBRM1,GLT8D1	GNL3	GNL3,NT5DC2,SPCS1	SMIM4
3	52598608	rs13060048	A	G	1.64e-05	-5.93356	2.96e-09	5.32413	1.01e-07	PPM1M,GLYCTK,PBRM1,GNL3,GLT8D1,SPCS1,NEK4,ITIH4,STIMATE,SFMBT1	GLYCTK,NT5DC2,NT5DC2,NT5DC2,NT5DC2,NT5DC2,NT5DC2,PBRM1,PBRM1,PBRM1,GNL3,GNL3,GNL3,SPCS1,NEK4,NEK4,NEK4,NEK4,NEK4,NEK4,NEK4,NEK4,ITIH4,ITIH4,ITIH4,ITIH4,PRKCD	-	-	GNL3	-	ITIH4	RRP9	PBRM1,GLT8D1	GNL3	GNL3,NT5DC2,SPCS1	SMIM4
3	52599789	rs6786919	G	A	1.61e-05	-5.9332	2.97e-09	5.3279	9.94e-08	PPM1M,GLYCTK,PBRM1,GNL3,GLT8D1,SPCS1,NEK4,ITIH4,STIMATE,SFMBT1	GLYCTK,NT5DC2,NT5DC2,NT5DC2,NT5DC2,NT5DC2,NT5DC2,PBRM1,PBRM1,PBRM1,GNL3,GNL3,GNL3,SPCS1,NEK4,NEK4,NEK4,NEK4,NEK4,NEK4,NEK4,NEK4,ITIH4,ITIH4,ITIH4,ITIH4,PRKCD	-	-	GNL3	-	ITIH4	RRP9	PBRM1,GLT8D1	GNL3	GNL3,NT5DC2,SPCS1	SMIM4
3	52599922	rs6798246	A	G	1.75e-06	-5.84847	4.96e-09	5.8029	6.52e-09	PPM1M,GLYCTK,PBRM1,GNL3,GLT8D1,SPCS1,NEK4,ITIH4,STIMATE,SFMBT1	NT5DC2,NT5DC2,NT5DC2,NT5DC2,NT5DC2,NT5DC2,PBRM1,PBRM1,PBRM1,GNL3,GNL3,GNL3,SPCS1,NEK4,NEK4,NEK4,NEK4,NEK4,NEK4,NEK4,NEK4,ITIH4,ITIH4,ITIH4,ITIH4,PRKCD	PPM1M,GLT8D1,NEK4,ITIH4,MUSTN1,SFMBT1	-	-	-	-	-	PBRM1,GLT8D1	GNL3	-	-
3	52600999	rs1821879	C	T	1.49e-05	-5.9348	2.94e-09	5.34422	9.08e-08	PPM1M,GLYCTK,PBRM1,GNL3,GLT8D1,SPCS1,NEK4,ITIH4,STIMATE,SFMBT1	GLYCTK,NT5DC2,NT5DC2,NT5DC2,NT5DC2,NT5DC2,NT5DC2,PBRM1,PBRM1,PBRM1,GNL3,GNL3,GNL3,SPCS1,NEK4,NEK4,NEK4,NEK4,NEK4,NEK4,NEK4,NEK4,ITIH4,ITIH4,ITIH4,ITIH4,STIMATE,PRKCD	GLYCTK,NT5DC2,GNL3,GLT8D1,NEK4,MUSTN1,SFMBT1	-	-	-	-	-	PBRM1,GLT8D1	GNL3	-	-
3	52602274	rs13063160	C	T	1.45e-05	-5.9516	2.66e-09	5.34933	8.83e-08	PPM1M,GLYCTK,PBRM1,GNL3,GLT8D1,SPCS1,NEK4,ITIH4,STIMATE,SFMBT1	GLYCTK,NT5DC2,NT5DC2,NT5DC2,NT5DC2,NT5DC2,NT5DC2,PBRM1,PBRM1,PBRM1,GNL3,GNL3,GNL3,SPCS1,NEK4,NEK4,NEK4,NEK4,NEK4,NEK4,NEK4,NEK4,ITIH4,ITIH4,ITIH4,ITIH4,PRKCD	-	-	-	-	-	-	PBRM1,GLT8D1	GNL3	GNL3,NT5DC2,SPCS1	SMIM4
3	52603352	rs10433550	G	A	1.52e-05	-5.91182	3.38e-09	5.34081	9.25e-08	PPM1M,GLYCTK,PBRM1,GNL3,GLT8D1,SPCS1,NEK4,ITIH4,STIMATE,SFMBT1	GLYCTK,NT5DC2,NT5DC2,NT5DC2,NT5DC2,NT5DC2,NT5DC2,PBRM1,PBRM1,PBRM1,GNL3,GNL3,GNL3,SPCS1,NEK4,NEK4,NEK4,NEK4,NEK4,NEK4,NEK4,NEK4,ITIH4,ITIH4,ITIH4,ITIH4,PRKCD	PPM1M,GLYCTK,NT5DC2,GLT8D1,NEK4,MUSTN1,SFMBT1	-	-	-	ITIH4	RRP9	PBRM1,GLT8D1	GNL3	-	-
3	52604180	rs9758945	G	A	1.59e-05	-5.91221	3.38e-09	5.33072	9.78e-08	PPM1M,GLYCTK,PBRM1,GNL3,GLT8D1,SPCS1,NEK4,ITIH4,STIMATE,SFMBT1	GLYCTK,NT5DC2,NT5DC2,NT5DC2,NT5DC2,NT5DC2,NT5DC2,PBRM1,PBRM1,PBRM1,GNL3,GNL3,GNL3,SPCS1,NEK4,NEK4,NEK4,NEK4,NEK4,NEK4,NEK4,NEK4,ITIH4,ITIH4,ITIH4,ITIH4,PRKCD	PPM1M,GLYCTK,NT5DC2,GLT8D1,NEK4,MUSTN1,SFMBT1	-	GNL3	-	ITIH4	RRP9	PBRM1,GLT8D1	GNL3	GNL3,NT5DC2,SPCS1	SMIM4
3	52604861	rs6786043	G	A	1.48e-05	-5.95516	2.6e-09	5.34608	8.99e-08	PPM1M,GLYCTK,PBRM1,GNL3,GLT8D1,SPCS1,NEK4,ITIH4,STIMATE,SFMBT1	NT5DC2,NT5DC2,NT5DC2,NT5DC2,NT5DC2,NT5DC2,PBRM1,PBRM1,PBRM1,GNL3,GNL3,GNL3,SPCS1,NEK4,NEK4,NEK4,NEK4,NEK4,NEK4,NEK4,NEK4,ITIH4,ITIH4,ITIH4,ITIH4,PRKCD	-	-	-	-	-	-	PBRM1,GLT8D1	GNL3	GNL3,NT5DC2,SPCS1	SMIM4
3	52605005	rs6788887	C	T	1.57e-05	-5.90642	3.5e-09	5.33387	9.61e-08	PPM1M,GLYCTK,PBRM1,GNL3,GLT8D1,SPCS1,NEK4,ITIH4,STIMATE,SFMBT1	GLYCTK,NT5DC2,NT5DC2,NT5DC2,NT5DC2,NT5DC2,NT5DC2,PBRM1,PBRM1,PBRM1,GNL3,GNL3,GNL3,SPCS1,NEK4,NEK4,NEK4,NEK4,NEK4,NEK4,NEK4,NEK4,ITIH4,ITIH4,ITIH4,ITIH4,PRKCD	PPM1M,GLYCTK,NT5DC2,GLT8D1,NEK4,MUSTN1,SFMBT1	-	GNL3	-	ITIH4	RRP9	PBRM1,GLT8D1	GNL3	GNL3,NT5DC2,SPCS1	SMIM4
3	52605136	rs6788993	C	T	2.06e-05	-5.7028	1.18e-08	5.27806	1.31e-07	PPM1M,GLYCTK,PBRM1,GNL3,GLT8D1,SPCS1,NEK4,ITIH4,STIMATE,SFMBT1	NT5DC2,NT5DC2,NT5DC2,NT5DC2,NT5DC2,NT5DC2,PBRM1,PBRM1,PBRM1,GNL3,GNL3,GNL3,SPCS1,NEK4,NEK4,NEK4,NEK4,NEK4,NEK4,NEK4,ITIH4,ITIH4,ITIH4,ITIH4,ITIH4,PRKCD	PPM1M,GLYCTK,NT5DC2,GNL3,GLT8D1,NEK4,MUSTN1,SFMBT1	-	-	-	ITIH4	RRP9	PBRM1,GLT8D1	GNL3	GNL3,NT5DC2,SPCS1	SMIM4
3	52605974	rs7623199	T	C	3.18e-06	-5.82615	5.67e-09	5.64336	1.67e-08	PPM1M,GLYCTK,PBRM1,GNL3,GLT8D1,SPCS1,NEK4,ITIH4,STIMATE,SFMBT1	NT5DC2,NT5DC2,NT5DC2,NT5DC2,NT5DC2,NT5DC2,PBRM1,PBRM1,PBRM1,GNL3,GNL3,GNL3,SPCS1,NEK4,NEK4,NEK4,NEK4,NEK4,NEK4,NEK4,NEK4,ITIH4,ITIH4,ITIH4,ITIH4,PRKCD	PPM1M,GLT8D1,NEK4,ITIH4,MUSTN1,SFMBT1	-	-	-	-	-	PBRM1,GLT8D1	GNL3	-	-
3	52606292	rs11714565	T	C	6.52e-06	-5.90835	3.46e-09	5.50727	3.64e-08	PPM1M,GLYCTK,PBRM1,GNL3,GLT8D1,SPCS1,NEK4,ITIH4,STIMATE,SFMBT1	GLYCTK,NT5DC2,NT5DC2,NT5DC2,NT5DC2,NT5DC2,NT5DC2,PBRM1,PBRM1,PBRM1,GNL3,GNL3,GNL3,SPCS1,NEK4,NEK4,NEK4,NEK4,NEK4,NEK4,NEK4,NEK4,ITIH4,ITIH4,ITIH4,ITIH4,PRKCD	-	-	GNL3	-	ITIH4	RRP9	PBRM1,GLT8D1	GNL3	GNL3,NT5DC2,SPCS1	SMIM4
3	52607682	rs11130307	A	G	3.32e-06	-5.85042	4.9e-09	5.63562	1.74e-08	PPM1M,GLYCTK,PBRM1,GNL3,GLT8D1,SPCS1,NEK4,ITIH4,STIMATE,SFMBT1	NT5DC2,NT5DC2,NT5DC2,NT5DC2,NT5DC2,NT5DC2,PBRM1,PBRM1,PBRM1,GNL3,GNL3,GNL3,SPCS1,NEK4,NEK4,NEK4,NEK4,NEK4,NEK4,NEK4,NEK4,ITIH4,ITIH4,ITIH4,ITIH4,PRKCD	PPM1M,GLT8D1,NEK4,ITIH4,MUSTN1,SFMBT1	-	SPCS1	-	-	-	PBRM1,GLT8D1	GNL3	NT5DC2,GNL3,SPCS1	SMIM4,NT5DC2
3	52607685	rs12632381	A	G	3.19e-06	-5.85032	4.91e-09	5.64287	1.67e-08	PPM1M,GLYCTK,PBRM1,GNL3,GLT8D1,SPCS1,NEK4,ITIH4,STIMATE,SFMBT1	NT5DC2,NT5DC2,NT5DC2,NT5DC2,NT5DC2,NT5DC2,PBRM1,PBRM1,PBRM1,GNL3,GNL3,GNL3,SPCS1,NEK4,NEK4,NEK4,NEK4,NEK4,NEK4,NEK4,NEK4,ITIH4,ITIH4,ITIH4,ITIH4,PRKCD	PPM1M,GLT8D1,NEK4,ITIH4,MUSTN1,SFMBT1	-	SPCS1	-	-	-	PBRM1,GLT8D1	GNL3	NT5DC2,GNL3,SPCS1	SMIM4,NT5DC2
3	52608949	rs4687547	T	C	2.58e-05	-5.91144	3.39e-09	5.23212	1.68e-07	PPM1M,GLYCTK,PBRM1,GNL3,GLT8D1,SPCS1,NEK4,ITIH4,STIMATE,SFMBT1	NT5DC2,NT5DC2,NT5DC2,NT5DC2,NT5DC2,NT5DC2,PBRM1,PBRM1,PBRM1,GNL3,GNL3,GNL3,SPCS1,NEK4,NEK4,NEK4,NEK4,NEK4,NEK4,NEK4,NEK4,ITIH4,ITIH4,ITIH4,ITIH4,PRKCD	PPM1M,NISCH,GLT8D1,NEK4,MUSTN1,SFMBT1	-	-	-	-	-	PBRM1,GLT8D1	GNL3	NT5DC2,GNL3,SPCS1	SMIM4,NT5DC2
3	52609157	rs6762457	A	G	2.81e-05	-5.90932	3.44e-09	5.21445	1.84e-07	PPM1M,GLYCTK,PBRM1,GNL3,GLT8D1,SPCS1,NEK4,ITIH4,STIMATE,SFMBT1	NT5DC2,NT5DC2,NT5DC2,NT5DC2,NT5DC2,NT5DC2,PBRM1,PBRM1,PBRM1,GNL3,GNL3,GNL3,SPCS1,NEK4,NEK4,NEK4,NEK4,NEK4,NEK4,NEK4,NEK4,ITIH4,ITIH4,ITIH4,ITIH4,PRKCD	PPM1M,NISCH,GLT8D1,NEK4,MUSTN1,SFMBT1	-	-	-	-	-	PBRM1,GLT8D1	GNL3	NT5DC2,GNL3,SPCS1	SMIM4,NT5DC2
3	52609362	rs6805156	C	T	5.75e-06	-5.95261	2.64e-09	5.5307	3.19e-08	PPM1M,GLYCTK,PBRM1,GNL3,GLT8D1,SPCS1,NEK4,ITIH4,STIMATE,SFMBT1	GLYCTK,NT5DC2,NT5DC2,NT5DC2,NT5DC2,NT5DC2,NT5DC2,PBRM1,PBRM1,PBRM1,GNL3,GNL3,GNL3,SPCS1,NEK4,NEK4,NEK4,NEK4,NEK4,NEK4,NEK4,NEK4,ITIH4,ITIH4,ITIH4,ITIH4,PRKCD	GLYCTK,NT5DC2,GNL3,GLT8D1,NEK4,MUSTN1,SFMBT1	-	-	-	-	-	PBRM1,GLT8D1	GNL3	GNL3,NT5DC2,SPCS1	SMIM4
3	52610415	rs7652191	C	T	5.99e-06	-5.9802	2.23e-09	5.52348	3.32e-08	PPM1M,GLYCTK,PBRM1,GNL3,GLT8D1,SPCS1,NEK4,ITIH4,STIMATE,SFMBT1	GLYCTK,NT5DC2,NT5DC2,NT5DC2,NT5DC2,NT5DC2,NT5DC2,PBRM1,PBRM1,PBRM1,GNL3,GNL3,GNL3,SPCS1,NEK4,NEK4,NEK4,NEK4,NEK4,NEK4,NEK4,NEK4,ITIH4,ITIH4,ITIH4,ITIH4,PRKCD	-	-	-	-	-	-	PBRM1,GLT8D1	GNL3	GNL3,NT5DC2,SPCS1	SMIM4
3	52611413	rs11718420	C	T	1.51e-05	-5.94348	2.79e-09	5.34094	9.25e-08	PPM1M,GLYCTK,PBRM1,GNL3,GLT8D1,SPCS1,NEK4,ITIH4,STIMATE,SFMBT1	GLYCTK,NT5DC2,NT5DC2,NT5DC2,NT5DC2,NT5DC2,NT5DC2,PBRM1,PBRM1,PBRM1,GNL3,GNL3,GNL3,SPCS1,NEK4,NEK4,NEK4,NEK4,NEK4,NEK4,NEK4,NEK4,ITIH4,ITIH4,ITIH4,ITIH4,PRKCD	PPM1M,GLYCTK,NT5DC2,GLT8D1,NEK4,MUSTN1,SFMBT1	-	GNL3	-	ITIH4	RRP9	PBRM1,GLT8D1	GNL3	GNL3,NT5DC2,SPCS1	SMIM4
3	52612159	rs34954168	T	C	2.42e-05	-5.94841	2.71e-09	5.2448	1.56e-07	PPM1M,GLYCTK,PBRM1,GNL3,GLT8D1,SPCS1,NEK4,ITIH4,STIMATE,SFMBT1	NT5DC2,NT5DC2,NT5DC2,NT5DC2,NT5DC2,NT5DC2,PBRM1,PBRM1,PBRM1,GNL3,GNL3,GNL3,SPCS1,NEK4,NEK4,NEK4,NEK4,NEK4,NEK4,NEK4,NEK4,ITIH4,ITIH4,ITIH4,ITIH4,PRKCD	PPM1M,GLYCTK,NISCH,GLT8D1,NEK4,MUSTN1,SFMBT1	-	-	-	-	-	PBRM1,GLT8D1	GNL3	NT5DC2,GNL3,SPCS1	SMIM4,NT5DC2
3	52612178	rs34115864	G	A	3.36e-06	-5.83939	5.24e-09	5.63321	1.77e-08	PPM1M,GLYCTK,PBRM1,GNL3,GLT8D1,SPCS1,NEK4,ITIH4,STIMATE,SFMBT1	NT5DC2,NT5DC2,NT5DC2,NT5DC2,NT5DC2,NT5DC2,PBRM1,PBRM1,PBRM1,GNL3,GNL3,GNL3,SPCS1,NEK4,NEK4,NEK4,NEK4,NEK4,NEK4,NEK4,NEK4,ITIH4,ITIH4,ITIH4,ITIH4,PRKCD	PPM1M,GLYCTK,GLT8D1,NEK4,ITIH4,MUSTN1,SFMBT1	-	SPCS1	-	-	-	PBRM1,GLT8D1	GNL3	NT5DC2,GNL3,SPCS1	SMIM4,NT5DC2
3	52614670	rs11718509	A	G	1.96e-05	-5.96957	2.38e-09	5.28745	1.24e-07	PPM1M,GLYCTK,PBRM1,GNL3,GLT8D1,SPCS1,NEK4,ITIH4,STIMATE,SFMBT1	NT5DC2,NT5DC2,NT5DC2,NT5DC2,NT5DC2,NT5DC2,PBRM1,PBRM1,PBRM1,GNL3,GNL3,GNL3,SPCS1,NEK4,NEK4,NEK4,NEK4,NEK4,NEK4,NEK4,NEK4,ITIH4,ITIH4,ITIH4,ITIH4,PRKCD	PPM1M,GLYCTK,NISCH,GLT8D1,NEK4,MUSTN1,SFMBT1	-	-	-	-	-	PBRM1,GLT8D1	GNL3	NT5DC2,GNL3,SPCS1	SMIM4,NT5DC2
3	52615301	rs4687630	A	G	2.49e-05	-5.9521	2.65e-09	5.23925	1.61e-07	PPM1M,GLYCTK,PBRM1,GNL3,GLT8D1,SPCS1,NEK4,ITIH4,STIMATE,SFMBT1	NT5DC2,NT5DC2,NT5DC2,NT5DC2,NT5DC2,NT5DC2,PBRM1,PBRM1,PBRM1,GNL3,GNL3,GNL3,SPCS1,NEK4,NEK4,NEK4,NEK4,NEK4,NEK4,NEK4,NEK4,ITIH4,ITIH4,ITIH4,ITIH4,PRKCD	PPM1M,GLYCTK,NISCH,GLT8D1,NEK4,MUSTN1,SFMBT1	-	-	-	-	-	PBRM1,GLT8D1	GNL3	NT5DC2,GNL3,SPCS1	SMIM4,NT5DC2
3	52616978	rs13078422	C	T	2.9e-06	-5.85153	4.87e-09	5.66028	1.51e-08	PPM1M,GLYCTK,PBRM1,GNL3,GLT8D1,SPCS1,NEK4,ITIH4,STIMATE,SFMBT1	NT5DC2,NT5DC2,NT5DC2,NT5DC2,NT5DC2,NT5DC2,PBRM1,PBRM1,PBRM1,GNL3,GNL3,GNL3,SPCS1,NEK4,NEK4,NEK4,NEK4,NEK4,NEK4,NEK4,NEK4,ITIH4,ITIH4,ITIH4,ITIH4,PRKCD	PPM1M,GLYCTK,GLT8D1,NEK4,ITIH4,MUSTN1,SFMBT1	-	SPCS1	-	-	-	PBRM1,GLT8D1	GNL3	NT5DC2,GNL3,SPCS1	SMIM4,NT5DC2
3	52617802	rs11720159	G	T	5.46e-06	-5.98997	2.1e-09	5.5412	3e-08	PPM1M,GLYCTK,PBRM1,GNL3,GLT8D1,SPCS1,NEK4,ITIH4,STIMATE,SFMBT1	GLYCTK,NT5DC2,NT5DC2,NT5DC2,NT5DC2,NT5DC2,NT5DC2,PBRM1,PBRM1,PBRM1,GNL3,GNL3,GNL3,SPCS1,NEK4,NEK4,NEK4,NEK4,NEK4,NEK4,NEK4,NEK4,ITIH4,ITIH4,ITIH4,ITIH4,PRKCD	GLYCTK,NT5DC2,GNL3,GLT8D1,NEK4,MUSTN1,SFMBT1	-	-	-	-	-	PBRM1,GLT8D1	GNL3	GNL3,NT5DC2,SPCS1	SMIM4
3	52618018	rs11720243	C	T	6.19e-06	-5.99863	1.99e-09	5.51724	3.44e-08	PPM1M,GLYCTK,PBRM1,GNL3,GLT8D1,SPCS1,NEK4,ITIH4,STIMATE,SFMBT1	GLYCTK,NT5DC2,NT5DC2,NT5DC2,NT5DC2,NT5DC2,NT5DC2,PBRM1,PBRM1,PBRM1,GNL3,GNL3,GNL3,SPCS1,NEK4,NEK4,NEK4,NEK4,NEK4,NEK4,NEK4,NEK4,ITIH4,ITIH4,ITIH4,ITIH4,PRKCD	-	-	-	-	-	-	PBRM1,GLT8D1	GNL3	GNL3,NT5DC2,SPCS1	SMIM4
3	52618319	rs12487445	C	A	1.54e-06	-5.87304	4.28e-09	5.79798	6.71e-09	PPM1M,GLYCTK,PBRM1,GNL3,GLT8D1,SPCS1,NEK4,ITIH4,STIMATE,SFMBT1	NT5DC2,NT5DC2,NT5DC2,NT5DC2,NT5DC2,NT5DC2,PBRM1,PBRM1,PBRM1,GNL3,GNL3,GNL3,SPCS1,NEK4,NEK4,NEK4,NEK4,NEK4,NEK4,NEK4,NEK4,ITIH4,ITIH4,ITIH4,ITIH4,PRKCD	-	-	-	-	-	-	PBRM1,GLT8D1	GNL3	-	-
3	52619792	rs12629699	C	T	1.18e-05	-5.98355	2.18e-09	5.39121	7e-08	PPM1M,GLYCTK,PBRM1,GNL3,GLT8D1,SPCS1,NEK4,ITIH4,STIMATE,SFMBT1	GLYCTK,NT5DC2,NT5DC2,NT5DC2,NT5DC2,NT5DC2,NT5DC2,PBRM1,PBRM1,PBRM1,GNL3,GNL3,GNL3,SPCS1,NEK4,NEK4,NEK4,NEK4,NEK4,NEK4,NEK4,NEK4,ITIH4,ITIH4,ITIH4,ITIH4,PRKCD	GLYCTK,NT5DC2,GNL3,GLT8D1,NEK4,MUSTN1,SFMBT1	-	-	-	-	-	PBRM1,GLT8D1	GNL3	GNL3,NT5DC2,SPCS1	SMIM4
3	52619836	rs12629701	C	T	1.46e-05	-5.969	2.39e-09	5.34844	8.87e-08	PPM1M,GLYCTK,PBRM1,GNL3,GLT8D1,SPCS1,NEK4,ITIH4,STIMATE,SFMBT1	GLYCTK,NT5DC2,NT5DC2,NT5DC2,NT5DC2,NT5DC2,NT5DC2,PBRM1,PBRM1,PBRM1,GNL3,GNL3,GNL3,SPCS1,NEK4,NEK4,NEK4,NEK4,NEK4,NEK4,NEK4,NEK4,ITIH4,ITIH4,ITIH4,ITIH4,PRKCD	PPM1M,GLYCTK,NT5DC2,GLT8D1,NEK4,MUSTN1,SFMBT1	-	GNL3	-	ITIH4	RRP9	PBRM1,GLT8D1	GNL3	GNL3,NT5DC2,SPCS1	SMIM4
3	52621627	rs3733046	T	C	2.11e-05	-5.90221	3.59e-09	5.27362	1.34e-07	PPM1M,GLYCTK,PBRM1,GNL3,GLT8D1,SPCS1,NEK4,ITIH4,STIMATE,SFMBT1	GLYCTK,NT5DC2,NT5DC2,NT5DC2,NT5DC2,NT5DC2,NT5DC2,PBRM1,PBRM1,PBRM1,GNL3,GNL3,GNL3,SPCS1,NEK4,NEK4,NEK4,NEK4,NEK4,NEK4,NEK4,NEK4,ITIH4,ITIH4,ITIH4,ITIH4,STIMATE,PRKCD	GLYCTK,NT5DC2,GNL3,GLT8D1,NEK4,MUSTN1,SFMBT1	-	-	-	-	-	PBRM1,GLT8D1	GNL3	GNL3,NT5DC2,SPCS1	SMIM4
3	52621839	rs3852066	T	C	2.12e-05	-5.8959	3.73e-09	5.27284	1.34e-07	PPM1M,GLYCTK,PBRM1,GNL3,GLT8D1,SPCS1,NEK4,ITIH4,STIMATE,SFMBT1	GLYCTK,NT5DC2,NT5DC2,NT5DC2,NT5DC2,NT5DC2,NT5DC2,PBRM1,PBRM1,PBRM1,GNL3,GNL3,GNL3,SPCS1,NEK4,NEK4,NEK4,NEK4,NEK4,NEK4,NEK4,NEK4,ITIH4,ITIH4,ITIH4,ITIH4,PRKCD	-	-	-	-	-	-	PBRM1,GLT8D1	GNL3	GNL3,NT5DC2,SPCS1	SMIM4
3	52622086	rs2590838	G	A	4.74e-05	6.73964	1.59e-11	-5.10406	3.32e-07	PPM1M,GLYCTK,PBRM1,GNL3,GLT8D1,SPCS1,NEK4,ITIH4,STIMATE	GLYCTK,NT5DC2,NT5DC2,NT5DC2,NT5DC2,PBRM1,PBRM1,PBRM1,GNL3,GNL3,GNL3,GNL3,SPCS1,NEK4,NEK4,NEK4,NEK4,NEK4,NEK4,NEK4,NEK4,ITIH4,ITIH4,STIMATE	-	-	GNL3	GNL3	GNL3	RRP9	PBRM1,GLT8D1	GNL3	GNL3,NT5DC2,SPCS1	SMIM4,NT5DC2
3	52624233	rs4336110	T	C	6.42e-06	-5.78122	7.42e-09	5.5103	3.58e-08	PPM1M,GLYCTK,PBRM1,GNL3,GLT8D1,SPCS1,NEK4,ITIH4,STIMATE,SFMBT1	NT5DC2,NT5DC2,NT5DC2,NT5DC2,NT5DC2,NT5DC2,PBRM1,PBRM1,PBRM1,GNL3,GNL3,GNL3,SPCS1,NEK4,NEK4,NEK4,NEK4,NEK4,NEK4,NEK4,NEK4,ITIH4,ITIH4,ITIH4,ITIH4,PRKCD	PPM1M,GLT8D1,NEK4,ITIH4,MUSTN1,SFMBT1	-	-	-	-	-	PBRM1,GLT8D1	GNL3	-	-
3	52624723	rs11708075	T	C	5.21e-06	-5.76453	8.19e-09	5.55031	2.85e-08	PPM1M,GLYCTK,PBRM1,GNL3,GLT8D1,SPCS1,NEK4,ITIH4,STIMATE,SFMBT1	NT5DC2,NT5DC2,NT5DC2,NT5DC2,NT5DC2,NT5DC2,PBRM1,PBRM1,PBRM1,GNL3,GNL3,GNL3,SPCS1,NEK4,NEK4,NEK4,NEK4,NEK4,NEK4,NEK4,NEK4,ITIH4,ITIH4,ITIH4,ITIH4,PRKCD	PPM1M,GLT8D1,NEK4,ITIH4,MUSTN1,SFMBT1	-	SPCS1	-	-	-	PBRM1,GLT8D1	GNL3	NT5DC2,GNL3,SPCS1	SMIM4,NT5DC2
3	52624769	rs68021750	A	G	3.63e-05	-5.86094	4.6e-09	5.16013	2.47e-07	PPM1M,GLYCTK,PBRM1,GNL3,GLT8D1,SPCS1,NEK4,ITIH4,STIMATE,SFMBT1	NT5DC2,NT5DC2,NT5DC2,NT5DC2,NT5DC2,NT5DC2,PBRM1,PBRM1,PBRM1,GNL3,GNL3,GNL3,SPCS1,NEK4,NEK4,NEK4,NEK4,NEK4,NEK4,NEK4,NEK4,ITIH4,ITIH4,ITIH4,ITIH4,PRKCD	PPM1M,NISCH,GLT8D1,NEK4,MUSTN1,SFMBT1	-	-	-	-	-	PBRM1,GLT8D1	GNL3	GNL3,NT5DC2,SPCS1	SMIM4,NT5DC2
3	52626443	rs2336147	T	C	0.000157656	6.74377	1.54e-11	-4.84041	1.3e-06	PPM1M,GLYCTK,PBRM1,GNL3,GLT8D1,SPCS1,NEK4,ITIH4,STIMATE	GLYCTK,NT5DC2,NT5DC2,NT5DC2,NT5DC2,PBRM1,PBRM1,PBRM1,GNL3,GNL3,GNL3,GNL3,SPCS1,NEK4,NEK4,NEK4,NEK4,NEK4,NEK4,NEK4,NEK4,ITIH4,ITIH4,STIMATE	GLYCTK,NT5DC2,GNL3,GLT8D1,NEK4,MUSTN1,SFMBT1	-	GNL3	GNL3	-	-	PBRM1,GLT8D1	GNL3	GNL3,NT5DC2,SPCS1	SMIM4,NT5DC2
3	52626646	rs2336146	G	A	9.65e-06	-5.8877	3.92e-09	5.43084	5.61e-08	PPM1M,GLYCTK,PBRM1,GNL3,GLT8D1,SPCS1,NEK4,ITIH4,STIMATE,SFMBT1	GLYCTK,NT5DC2,NT5DC2,NT5DC2,NT5DC2,NT5DC2,NT5DC2,PBRM1,PBRM1,PBRM1,GNL3,GNL3,GNL3,SPCS1,NEK4,NEK4,NEK4,NEK4,NEK4,NEK4,NEK4,NEK4,ITIH4,ITIH4,ITIH4,ITIH4,PRKCD	-	-	-	-	-	-	PBRM1,GLT8D1	GNL3	-	-
3	52627660	rs12498066	A	G	3.63e-05	-5.86214	4.57e-09	5.15993	2.47e-07	PPM1M,GLYCTK,PBRM1,GNL3,GLT8D1,SPCS1,NEK4,ITIH4,STIMATE,SFMBT1	NT5DC2,NT5DC2,NT5DC2,NT5DC2,NT5DC2,NT5DC2,PBRM1,PBRM1,PBRM1,GNL3,GNL3,GNL3,SPCS1,NEK4,NEK4,NEK4,NEK4,NEK4,NEK4,NEK4,NEK4,ITIH4,ITIH4,ITIH4,ITIH4,PRKCD	PPM1M,NISCH,GLT8D1,NEK4,MUSTN1,SFMBT1	-	-	-	-	-	PBRM1,GLT8D1	GNL3	-	-
3	52628056	rs2577831	C	A	0.000213416	6.73639	1.62e-11	-4.7718	1.83e-06	PPM1M,GLYCTK,PBRM1,GNL3,GLT8D1,SPCS1,NEK4,ITIH4,STIMATE	GLYCTK,NT5DC2,NT5DC2,NT5DC2,NT5DC2,PBRM1,PBRM1,PBRM1,GNL3,GNL3,GNL3,GNL3,SPCS1,NEK4,NEK4,NEK4,NEK4,NEK4,NEK4,NEK4,NEK4,ITIH4,ITIH4,STIMATE,PRKCD,TKT	-	-	GNL3	-	-	RRP9	PBRM1,GLT8D1	GNL3	GNL3,NT5DC2,SPCS1	SMIM4,NT5DC2
3	52628816	rs11714419	G	A	2.89e-06	-5.7558	8.62e-09	5.73944	9.5e-09	-	-	PPM1M,GLT8D1,NEK4,ITIH4,MUSTN1,SFMBT1	-	SPCS1	-	-	-	PBRM1,GLT8D1	GNL3	NT5DC2,GNL3,SPCS1	SMIM4,NT5DC2
3	52629386	rs2118540	C	T	2.9e-06	-5.75517	8.66e-09	5.74961	8.95e-09	PPM1M,GLYCTK,PBRM1,GNL3,GLT8D1,SPCS1,NEK4,ITIH4,STIMATE,SFMBT1	NT5DC2,NT5DC2,NT5DC2,NT5DC2,NT5DC2,NT5DC2,PBRM1,PBRM1,PBRM1,GNL3,GNL3,GNL3,SPCS1,NEK4,NEK4,NEK4,NEK4,NEK4,NEK4,NEK4,NEK4,ITIH4,ITIH4,ITIH4,ITIH4,PRKCD	PPM1M,GLT8D1,NEK4,ITIH4,MUSTN1,SFMBT1	-	SPCS1	-	-	-	PBRM1,GLT8D1	GNL3	NT5DC2,GNL3,SPCS1	SMIM4,NT5DC2
3	52629633	rs2164884	T	C	3.56e-05	-5.8569	4.72e-09	5.16467	2.41e-07	PPM1M,GLYCTK,PBRM1,GNL3,GLT8D1,SPCS1,NEK4,ITIH4,STIMATE,SFMBT1	NT5DC2,NT5DC2,NT5DC2,NT5DC2,NT5DC2,NT5DC2,PBRM1,PBRM1,PBRM1,GNL3,GNL3,GNL3,SPCS1,NEK4,NEK4,NEK4,NEK4,NEK4,NEK4,NEK4,NEK4,ITIH4,ITIH4,ITIH4,ITIH4,PRKCD	-	-	-	-	-	-	PBRM1,GLT8D1	GNL3	GNL3,NT5DC2,SPCS1	SMIM4,NT5DC2
3	52629750	rs2336145	C	A	4.7e-06	-5.75304	8.77e-09	5.56921	2.56e-08	PPM1M,GLYCTK,PBRM1,GNL3,GLT8D1,SPCS1,NEK4,ITIH4,STIMATE,SFMBT1	NT5DC2,NT5DC2,NT5DC2,NT5DC2,NT5DC2,NT5DC2,PBRM1,PBRM1,PBRM1,GNL3,GNL3,GNL3,SPCS1,NEK4,NEK4,NEK4,NEK4,NEK4,NEK4,NEK4,NEK4,ITIH4,ITIH4,ITIH4,ITIH4,PRKCD	PPM1M,GLT8D1,NEK4,ITIH4,MUSTN1,SFMBT1	-	SPCS1	-	-	-	PBRM1,GLT8D1	GNL3	NT5DC2,GNL3,SPCS1	SMIM4,NT5DC2
3	52630548	rs4687633	A	G	3.87e-05	-5.85528	4.76e-09	5.14741	2.64e-07	PPM1M,GLYCTK,PBRM1,GNL3,GLT8D1,SPCS1,NEK4,ITIH4,STIMATE,SFMBT1	NT5DC2,NT5DC2,NT5DC2,NT5DC2,NT5DC2,NT5DC2,PBRM1,PBRM1,PBRM1,GNL3,GNL3,GNL3,SPCS1,NEK4,NEK4,NEK4,NEK4,NEK4,NEK4,NEK4,NEK4,ITIH4,ITIH4,ITIH4,ITIH4,PRKCD	PPM1M,NISCH,GLT8D1,NEK4,MUSTN1,SFMBT1	-	-	-	-	-	PBRM1,GLT8D1	GNL3	-	-
3	52632357	rs62253703	C	T	3.58e-05	-5.85194	4.86e-09	5.16351	2.42e-07	PPM1M,GLYCTK,PBRM1,GNL3,GLT8D1,SPCS1,NEK4,ITIH4,STIMATE,SFMBT1	NT5DC2,NT5DC2,NT5DC2,NT5DC2,NT5DC2,NT5DC2,PBRM1,PBRM1,PBRM1,GNL3,GNL3,GNL3,SPCS1,NEK4,NEK4,NEK4,NEK4,NEK4,NEK4,NEK4,NEK4,ITIH4,ITIH4,ITIH4,ITIH4,PRKCD	PPM1M,NISCH,GLT8D1,NEK4,MUSTN1,SFMBT1	-	-	-	-	-	PBRM1,GLT8D1	GNL3	GNL3,NT5DC2,SPCS1	SMIM4,NT5DC2
3	52632911	rs6790330	A	G	4.33e-05	-5.79172	6.97e-09	5.12363	3e-07	PPM1M,GLYCTK,PBRM1,GNL3,GLT8D1,SPCS1,NEK4,ITIH4,STIMATE,SFMBT1	GLYCTK,NT5DC2,NT5DC2,NT5DC2,NT5DC2,NT5DC2,NT5DC2,PBRM1,PBRM1,PBRM1,GNL3,GNL3,GNL3,SPCS1,NEK4,NEK4,NEK4,NEK4,NEK4,NEK4,NEK4,NEK4,ITIH4,ITIH4,ITIH4,ITIH4,PRKCD	PPM1M,NISCH,GLT8D1,NEK4,MUSTN1,SFMBT1	-	-	-	-	-	PBRM1,GLT8D1	GNL3	GNL3,NT5DC2,SPCS1	SMIM4,NT5DC2
3	52633929	rs4687636	A	G	5.08e-06	-5.75294	8.77e-09	5.55503	2.78e-08	PPM1M,GLYCTK,PBRM1,GNL3,GLT8D1,SPCS1,NEK4,ITIH4,STIMATE,SFMBT1	NT5DC2,NT5DC2,NT5DC2,NT5DC2,NT5DC2,NT5DC2,PBRM1,PBRM1,PBRM1,GNL3,GNL3,GNL3,SPCS1,NEK4,NEK4,NEK4,NEK4,NEK4,NEK4,NEK4,NEK4,ITIH4,ITIH4,ITIH4,ITIH4,PRKCD	-	-	SPCS1	-	-	-	PBRM1,GLT8D1	GNL3	NT5DC2,GNL3,SPCS1	SMIM4,NT5DC2
3	52634092	rs4687637	T	C	2.31e-05	-5.8466	5.02e-09	5.25527	1.48e-07	-	-	PPM1M,GLYCTK,NT5DC2,GLT8D1,NEK4,MUSTN1,SFMBT1	-	GNL3	-	ITIH4	RRP9	PBRM1,GLT8D1	GNL3	GNL3,NT5DC2,SPCS1	SMIM4
3	52634605	rs34173654	C	T	4.83e-06	-5.75265	8.79e-09	5.56432	2.63e-08	PPM1M,GLYCTK,PBRM1,GNL3,GLT8D1,SPCS1,NEK4,ITIH4,STIMATE,SFMBT1	NT5DC2,NT5DC2,NT5DC2,NT5DC2,NT5DC2,NT5DC2,PBRM1,PBRM1,PBRM1,GNL3,GNL3,GNL3,SPCS1,NEK4,NEK4,NEK4,NEK4,NEK4,NEK4,NEK4,NEK4,ITIH4,ITIH4,ITIH4,ITIH4,PRKCD	PPM1M,GLT8D1,NEK4,ITIH4,MUSTN1,SFMBT1	-	SPCS1	-	-	-	PBRM1,GLT8D1	GNL3	NT5DC2,GNL3,SPCS1	SMIM4,NT5DC2
3	52634619	rs9917834	C	A	2.08e-05	-5.88953	3.87e-09	5.27582	1.32e-07	PPM1M,GLYCTK,PBRM1,GNL3,GLT8D1,SPCS1,NEK4,ITIH4,STIMATE,SFMBT1	GLYCTK,NT5DC2,NT5DC2,NT5DC2,NT5DC2,NT5DC2,NT5DC2,PBRM1,PBRM1,PBRM1,GNL3,GNL3,GNL3,SPCS1,NEK4,NEK4,NEK4,NEK4,NEK4,NEK4,NEK4,NEK4,ITIH4,ITIH4,ITIH4,ITIH4,PRKCD	GLYCTK,NT5DC2,GNL3,GLT8D1,NEK4,MUSTN1,SFMBT1	-	-	-	-	-	PBRM1,GLT8D1	GNL3	GNL3,NT5DC2,SPCS1	SMIM4
3	52638482	rs10433615	T	C	3.44e-05	-5.84519	5.06e-09	5.17242	2.31e-07	PPM1M,GLYCTK,PBRM1,GNL3,GLT8D1,SPCS1,NEK4,ITIH4,STIMATE,SFMBT1	NT5DC2,NT5DC2,NT5DC2,NT5DC2,NT5DC2,NT5DC2,PBRM1,PBRM1,PBRM1,GNL3,GNL3,GNL3,SPCS1,NEK4,NEK4,NEK4,NEK4,NEK4,NEK4,NEK4,NEK4,ITIH4,ITIH4,ITIH4,ITIH4,PRKCD	PPM1M,NISCH,GLT8D1,NEK4,MUSTN1,SFMBT1	-	SPCS1	-	-	-	PBRM1,GLT8D1	GNL3	GNL3,NT5DC2,SPCS1	SMIM4,NT5DC2
3	52641255	rs3774366	C	T	8.16e-06	-5.9	3.63e-09	5.46361	4.67e-08	PPM1M,GLYCTK,PBRM1,GNL3,GLT8D1,SPCS1,NEK4,ITIH4,STIMATE,SFMBT1	GLYCTK,NT5DC2,NT5DC2,NT5DC2,NT5DC2,NT5DC2,NT5DC2,PBRM1,PBRM1,PBRM1,GNL3,GNL3,GNL3,SPCS1,NEK4,NEK4,NEK4,NEK4,NEK4,NEK4,NEK4,NEK4,ITIH4,ITIH4,ITIH4,ITIH4,PRKCD	-	-	-	-	-	-	PBRM1,GLT8D1	GNL3	GNL3,NT5DC2,SPCS1	SMIM4
3	52642487	rs3774365	C	T	1.47e-05	-5.85853	4.67e-09	5.34759	8.91e-08	PPM1M,GLYCTK,PBRM1,GNL3,GLT8D1,SPCS1,NEK4,ITIH4,STIMATE,SFMBT1	NT5DC2,NT5DC2,NT5DC2,NT5DC2,NT5DC2,NT5DC2,PBRM1,PBRM1,PBRM1,GNL3,GNL3,GNL3,SPCS1,NEK4,NEK4,NEK4,NEK4,NEK4,NEK4,NEK4,NEK4,ITIH4,ITIH4,ITIH4,ITIH4,PRKCD	PPM1M,NISCH,GLT8D1,NEK4,MUSTN1,SFMBT1	-	-	-	-	-	PBRM1,GLT8D1	GNL3	GNL3,NT5DC2,SPCS1	SMIM4,NT5DC2
3	52643307	rs3733045	G	A	7.57e-06	-5.89867	3.66e-09	5.47844	4.29e-08	PPM1M,GLYCTK,PBRM1,GNL3,GLT8D1,SPCS1,NEK4,ITIH4,STIMATE,SFMBT1	GLYCTK,NT5DC2,NT5DC2,NT5DC2,NT5DC2,NT5DC2,NT5DC2,PBRM1,PBRM1,PBRM1,GNL3,GNL3,GNL3,SPCS1,NEK4,NEK4,NEK4,NEK4,NEK4,NEK4,NEK4,NEK4,ITIH4,ITIH4,ITIH4,ITIH4,PRKCD	-	-	-	-	-	-	PBRM1,GLT8D1	GNL3	-	-
3	52643685	rs3755806	C	T	1.41e-05	-5.85658	4.72e-09	5.3555	8.53e-08	PPM1M,GLYCTK,PBRM1,GNL3,GLT8D1,SPCS1,NEK4,ITIH4,STIMATE,SFMBT1	NT5DC2,NT5DC2,NT5DC2,NT5DC2,NT5DC2,NT5DC2,PBRM1,PBRM1,PBRM1,GNL3,GNL3,GNL3,SPCS1,NEK4,NEK4,NEK4,NEK4,NEK4,NEK4,NEK4,NEK4,ITIH4,ITIH4,ITIH4,ITIH4,PRKCD	-	-	-	-	-	-	PBRM1,GLT8D1	GNL3	GNL3,NT5DC2,SPCS1	SMIM4,NT5DC2
3	52647449	rs11709448	C	T	5.04e-06	-5.75832	8.5e-09	5.55671	2.75e-08	PPM1M,GLYCTK,PBRM1,GNL3,GLT8D1,SPCS1,NEK4,ITIH4,STIMATE,SFMBT1	NT5DC2,NT5DC2,NT5DC2,NT5DC2,NT5DC2,NT5DC2,PBRM1,PBRM1,PBRM1,GNL3,GNL3,GNL3,SPCS1,NEK4,NEK4,NEK4,NEK4,NEK4,NEK4,NEK4,NEK4,ITIH4,ITIH4,ITIH4,ITIH4,PRKCD	PPM1M,GLT8D1,NEK4,ITIH4,MUSTN1,SFMBT1	-	-	-	-	-	PBRM1,GLT8D1	GNL3	-	-
3	52648265	rs9879090	T	C	1.5e-05	5.96094	2.51e-09	-5.34338	9.12e-08	PPM1M,GLYCTK,GNL3,GLT8D1,SPCS1,NEK4,STIMATE	NT5DC2,NT5DC2,PBRM1,PBRM1,PBRM1,GNL3,GNL3,GNL3,GNL3,SPCS1,NEK4,NEK4,NEK4,NEK4,NEK4,NEK4,STIMATE,PRKCD	GLYCTK,NT5DC2,GNL3,GLT8D1,NEK4,MUSTN1,SFMBT1	-	-	-	GNL3	RRP9	GLT8D1	GNL3	-	-
3	52649748	rs13083798	A	G	3.59e-05	6.70045	2.08e-11	-5.16252	2.44e-07	-	-	-	-	GNL3	GNL3	-	-	PBRM1,GLT8D1	GNL3	GNL3,NT5DC2,SPCS1,WDR82	SMIM4,NT5DC2
3	52650348	rs10510760	A	G	0.000921397	-4.49668	6.9e-06	5.14671	2.65e-07	PPM1M,GLYCTK,DNAH1,PBRM1,GLT8D1,SPCS1,NEK4,ITIH4,STIMATE,SFMBT1	PPM1M,PPM1M,PPM1M,PPM1M,PPM1M,PPM1M,NT5DC2,NT5DC2,NT5DC2,NT5DC2,NT5DC2,PBRM1,PBRM1,PBRM1,GNL3,GNL3,GNL3,SPCS1,NEK4,NEK4,NEK4,NEK4,NEK4,NEK4,NEK4,NEK4,ITIH4,ITIH4,ITIH4,ITIH4,ITIH4,ITIH4,PRKCD,PRKCD	-	-	-	-	-	-	PBRM1,GLT8D1	GNL3	-	-
3	52651966	rs4687638	C	A	5.86e-06	-5.81665	6e-09	5.5272	3.25e-08	PPM1M,GLYCTK,PBRM1,GNL3,GLT8D1,SPCS1,NEK4,ITIH4,STIMATE,SFMBT1	NT5DC2,NT5DC2,NT5DC2,NT5DC2,NT5DC2,NT5DC2,PBRM1,PBRM1,PBRM1,GNL3,GNL3,GNL3,SPCS1,NEK4,NEK4,NEK4,NEK4,NEK4,NEK4,NEK4,NEK4,ITIH4,ITIH4,ITIH4,ITIH4,PRKCD	-	-	-	-	-	-	PBRM1,GLT8D1	GNL3	NT5DC2,GNL3,SPCS1	SMIM4,NT5DC2
3	52653414	rs62253733	G	A	5.88e-06	-5.75182	8.83e-09	5.52668	3.26e-08	PPM1M,GLYCTK,PBRM1,GNL3,GLT8D1,SPCS1,NEK4,ITIH4,STIMATE,SFMBT1	NT5DC2,NT5DC2,NT5DC2,NT5DC2,NT5DC2,NT5DC2,PBRM1,PBRM1,PBRM1,GNL3,GNL3,GNL3,SPCS1,NEK4,NEK4,NEK4,NEK4,NEK4,NEK4,NEK4,NEK4,ITIH4,ITIH4,ITIH4,ITIH4,PRKCD	PPM1M,GLT8D1,NEK4,ITIH4,MUSTN1,SFMBT1	-	SPCS1	-	-	-	PBRM1,GLT8D1	GNL3	NT5DC2,GNL3,SPCS1	SMIM4,NT5DC2
3	52655415	rs34341238	G	A	1.72e-05	-5.89238	3.81e-09	5.31489	1.07e-07	PPM1M,GLYCTK,PBRM1,GNL3,GLT8D1,SPCS1,NEK4,ITIH4,STIMATE,SFMBT1	GLYCTK,NT5DC2,NT5DC2,NT5DC2,NT5DC2,NT5DC2,NT5DC2,PBRM1,PBRM1,PBRM1,GNL3,GNL3,GNL3,SPCS1,NEK4,NEK4,NEK4,NEK4,NEK4,NEK4,NEK4,NEK4,ITIH4,ITIH4,ITIH4,ITIH4,PRKCD	GLYCTK,NT5DC2,GNL3,GLT8D1,NEK4,MUSTN1,SFMBT1	-	-	-	-	-	PBRM1,GLT8D1	GNL3	GNL3,NT5DC2,SPCS1	SMIM4
3	52656340	rs4687639	C	A	3.97e-05	-5.85052	4.9e-09	5.14214	2.72e-07	PPM1M,GLYCTK,PBRM1,GNL3,GLT8D1,SPCS1,NEK4,ITIH4,STIMATE,SFMBT1	NT5DC2,NT5DC2,NT5DC2,NT5DC2,NT5DC2,NT5DC2,PBRM1,PBRM1,PBRM1,GNL3,GNL3,GNL3,SPCS1,NEK4,NEK4,NEK4,NEK4,NEK4,NEK4,NEK4,NEK4,ITIH4,ITIH4,ITIH4,ITIH4,PRKCD	PPM1M,NISCH,GLT8D1,NEK4,MUSTN1,SFMBT1	-	-	-	-	-	PBRM1,GLT8D1	GNL3	GNL3,NT5DC2,SPCS1	SMIM4,NT5DC2
3	52657002	rs13064064	C	T	1.55e-05	-5.84892	4.95e-09	5.33669	9.47e-08	PPM1M,GLYCTK,PBRM1,GNL3,GLT8D1,SPCS1,NEK4,ITIH4,STIMATE,SFMBT1	NT5DC2,NT5DC2,NT5DC2,NT5DC2,NT5DC2,NT5DC2,PBRM1,PBRM1,PBRM1,GNL3,GNL3,GNL3,SPCS1,NEK4,NEK4,NEK4,NEK4,NEK4,NEK4,NEK4,NEK4,ITIH4,ITIH4,ITIH4,ITIH4,PRKCD	-	-	-	-	-	-	PBRM1,GLT8D1	GNL3	GNL3,NT5DC2,SPCS1	SMIM4,NT5DC2
3	52657472	rs34537256	G	A	5.55e-06	-5.74751	9.06e-09	5.53765	3.07e-08	PPM1M,GLYCTK,PBRM1,GNL3,GLT8D1,SPCS1,NEK4,ITIH4,STIMATE,SFMBT1	NT5DC2,NT5DC2,NT5DC2,NT5DC2,NT5DC2,NT5DC2,PBRM1,PBRM1,PBRM1,GNL3,GNL3,GNL3,SPCS1,NEK4,NEK4,NEK4,NEK4,NEK4,NEK4,NEK4,NEK4,ITIH4,ITIH4,ITIH4,ITIH4,PRKCD	PPM1M,GLT8D1,NEK4,ITIH4,MUSTN1,SFMBT1	-	SPCS1	-	-	-	PBRM1,GLT8D1	GNL3	NT5DC2,GNL3,SPCS1	SMIM4,NT5DC2
3	52659124	rs34215106	C	T	3.65e-05	-5.84778	4.98e-09	5.15929	2.48e-07	PPM1M,GLYCTK,PBRM1,GNL3,GLT8D1,SPCS1,NEK4,ITIH4,STIMATE,SFMBT1	NT5DC2,NT5DC2,NT5DC2,NT5DC2,NT5DC2,NT5DC2,PBRM1,PBRM1,PBRM1,GNL3,GNL3,GNL3,SPCS1,NEK4,NEK4,NEK4,NEK4,NEK4,NEK4,NEK4,NEK4,ITIH4,ITIH4,ITIH4,ITIH4,PRKCD	PPM1M,NISCH,GLT8D1,NEK4,MUSTN1,SFMBT1	-	-	-	-	-	PBRM1,GLT8D1	GNL3	GNL3,NT5DC2,SPCS1	SMIM4,NT5DC2
3	52659963	rs1561337	A	G	1.47e-05	-5.84818	4.97e-09	5.3473	8.93e-08	PPM1M,GLYCTK,PBRM1,GNL3,GLT8D1,SPCS1,NEK4,ITIH4,STIMATE,SFMBT1	NT5DC2,NT5DC2,NT5DC2,NT5DC2,NT5DC2,NT5DC2,PBRM1,PBRM1,PBRM1,GNL3,GNL3,GNL3,SPCS1,NEK4,NEK4,NEK4,NEK4,NEK4,NEK4,NEK4,NEK4,ITIH4,ITIH4,ITIH4,ITIH4,PRKCD	-	-	-	-	-	-	PBRM1,GLT8D1	GNL3	GNL3,NT5DC2,SPCS1	SMIM4,NT5DC2
3	52663882	rs7622694	A	G	1.95e-05	-5.88751	3.92e-09	5.28929	1.23e-07	PPM1M,GLYCTK,PBRM1,GNL3,GLT8D1,SPCS1,NEK4,ITIH4,STIMATE,SFMBT1	GLYCTK,NT5DC2,NT5DC2,NT5DC2,NT5DC2,NT5DC2,NT5DC2,PBRM1,PBRM1,PBRM1,GNL3,GNL3,GNL3,SPCS1,NEK4,NEK4,NEK4,NEK4,NEK4,NEK4,NEK4,NEK4,ITIH4,ITIH4,ITIH4,ITIH4,PRKCD	-	-	-	-	-	-	PBRM1,GLT8D1	GNL3	GNL3,NT5DC2,SPCS1	SMIM4
3	52666866	rs13069481	T	C	3.71e-05	-5.8435	5.11e-09	5.15569	2.53e-07	PPM1M,GLYCTK,PBRM1,GNL3,GLT8D1,SPCS1,NEK4,ITIH4,STIMATE,SFMBT1	NT5DC2,NT5DC2,NT5DC2,NT5DC2,NT5DC2,NT5DC2,PBRM1,PBRM1,PBRM1,GNL3,GNL3,GNL3,SPCS1,NEK4,NEK4,NEK4,NEK4,NEK4,NEK4,NEK4,NEK4,ITIH4,ITIH4,ITIH4,ITIH4,PRKCD	PPM1M,NISCH,GLT8D1,NEK4,MUSTN1,SFMBT1	-	-	-	-	-	PBRM1,GLT8D1	GNL3	GNL3,NT5DC2,SPCS1	SMIM4,NT5DC2
3	52668119	rs2083180	T	G	1.25e-05	-5.85204	4.86e-09	5.37912	7.49e-08	PPM1M,GLYCTK,PBRM1,GNL3,GLT8D1,SPCS1,NEK4,ITIH4,STIMATE,SFMBT1	NT5DC2,NT5DC2,NT5DC2,NT5DC2,NT5DC2,NT5DC2,PBRM1,PBRM1,PBRM1,GNL3,GNL3,GNL3,SPCS1,NEK4,NEK4,NEK4,NEK4,NEK4,NEK4,NEK4,NEK4,ITIH4,ITIH4,ITIH4,ITIH4,STIMATE,PRKCD	-	-	-	-	-	-	PBRM1,GLT8D1	GNL3	GNL3,NT5DC2,SPCS1	SMIM4
3	52670044	rs13098776	T	C	1.83e-05	-5.88686	3.94e-09	5.30328	1.14e-07	PPM1M,GLYCTK,PBRM1,GNL3,GLT8D1,SPCS1,NEK4,ITIH4,STIMATE,SFMBT1	GLYCTK,NT5DC2,NT5DC2,NT5DC2,NT5DC2,NT5DC2,NT5DC2,PBRM1,PBRM1,PBRM1,GNL3,GNL3,GNL3,SPCS1,NEK4,NEK4,NEK4,NEK4,NEK4,NEK4,NEK4,NEK4,ITIH4,ITIH4,ITIH4,ITIH4,PRKCD	GLYCTK,NT5DC2,GNL3,GLT8D1,NEK4,MUSTN1,SFMBT1	-	-	-	-	-	PBRM1,GLT8D1	GNL3	GNL3,NT5DC2,SPCS1	SMIM4
3	52672167	rs13068293	A	C	1.35e-05	-5.83611	5.34e-09	5.36362	8.16e-08	PPM1M,GLYCTK,PBRM1,GNL3,GLT8D1,SPCS1,NEK4,ITIH4,STIMATE,SFMBT1	NT5DC2,NT5DC2,NT5DC2,NT5DC2,NT5DC2,NT5DC2,PBRM1,PBRM1,PBRM1,GNL3,GNL3,GNL3,SPCS1,NEK4,NEK4,NEK4,NEK4,NEK4,NEK4,NEK4,NEK4,ITIH4,ITIH4,ITIH4,ITIH4,PRKCD	-	-	-	-	-	-	PBRM1,GLT8D1	GNL3	-	-
3	52672531	rs11719514	C	T	4.4e-06	-5.73381	9.82e-09	5.58233	2.37e-08	PPM1M,GLYCTK,PBRM1,GNL3,GLT8D1,SPCS1,NEK4,ITIH4,STIMATE,SFMBT1	NT5DC2,NT5DC2,NT5DC2,NT5DC2,NT5DC2,NT5DC2,PBRM1,PBRM1,PBRM1,GNL3,GNL3,GNL3,SPCS1,NEK4,NEK4,NEK4,NEK4,NEK4,NEK4,NEK4,NEK4,ITIH4,ITIH4,ITIH4,ITIH4,PRKCD	PPM1M,GLT8D1,NEK4,ITIH4,MUSTN1,SFMBT1	-	SPCS1	-	-	-	PBRM1,GLT8D1	GNL3	NT5DC2,GNL3,SPCS1	SMIM4,NT5DC2
3	52672742	rs11720432	C	T	4.75e-06	-5.73975	9.48e-09	5.56758	2.58e-08	PPM1M,GLYCTK,PBRM1,GNL3,GLT8D1,SPCS1,NEK4,ITIH4,STIMATE,SFMBT1	NT5DC2,NT5DC2,NT5DC2,NT5DC2,NT5DC2,NT5DC2,PBRM1,PBRM1,PBRM1,GNL3,GNL3,GNL3,SPCS1,NEK4,NEK4,NEK4,NEK4,NEK4,NEK4,NEK4,NEK4,ITIH4,ITIH4,ITIH4,ITIH4,PRKCD	PPM1M,GLT8D1,NEK4,ITIH4,MUSTN1,SFMBT1	-	SPCS1	-	-	-	PBRM1,GLT8D1	GNL3	NT5DC2,GNL3,SPCS1	SMIM4,NT5DC2
3	52674300	rs13060675	G	T	3.55e-05	-5.91499	3.32e-09	5.165	2.4e-07	PPM1M,GLYCTK,PBRM1,GNL3,GLT8D1,SPCS1,NEK4,ITIH4,STIMATE,SFMBT1	NT5DC2,NT5DC2,NT5DC2,NT5DC2,NT5DC2,NT5DC2,PBRM1,PBRM1,PBRM1,GNL3,GNL3,GNL3,SPCS1,NEK4,NEK4,NEK4,NEK4,NEK4,NEK4,NEK4,NEK4,ITIH4,ITIH4,ITIH4,ITIH4,PRKCD	PPM1M,NISCH,GLT8D1,NEK4,MUSTN1,SFMBT1	-	-	-	-	-	PBRM1,GLT8D1	GNL3	GNL3,NT5DC2,SPCS1	SMIM4,NT5DC2
3	52674542	rs13081031	T	C	3.45e-05	-5.8368	5.32e-09	5.17133	2.32e-07	PPM1M,GLYCTK,PBRM1,GNL3,GLT8D1,SPCS1,NEK4,ITIH4,STIMATE,SFMBT1	NT5DC2,NT5DC2,NT5DC2,NT5DC2,NT5DC2,NT5DC2,PBRM1,PBRM1,PBRM1,GNL3,GNL3,GNL3,SPCS1,NEK4,NEK4,NEK4,NEK4,NEK4,NEK4,NEK4,NEK4,ITIH4,ITIH4,ITIH4,ITIH4,PRKCD	PPM1M,NISCH,GLT8D1,NEK4,MUSTN1,SFMBT1	-	-	-	-	-	PBRM1,GLT8D1	GNL3	GNL3,NT5DC2,SPCS1	SMIM4,NT5DC2
3	52674667	rs11130310	T	C	1.49e-05	-5.88507	3.98e-09	5.34385	9.1e-08	PPM1M,GLYCTK,PBRM1,GNL3,GLT8D1,SPCS1,NEK4,ITIH4,STIMATE,SFMBT1	GLYCTK,NT5DC2,NT5DC2,NT5DC2,NT5DC2,NT5DC2,NT5DC2,PBRM1,PBRM1,PBRM1,GNL3,GNL3,GNL3,SPCS1,NEK4,NEK4,NEK4,NEK4,NEK4,NEK4,NEK4,NEK4,ITIH4,ITIH4,ITIH4,ITIH4,PRKCD	-	-	-	-	-	-	PBRM1,GLT8D1	GNL3	GNL3,NT5DC2,SPCS1	SMIM4
3	52675005	rs11130311	C	T	3.3e-05	-5.83452	5.39e-09	5.18074	2.21e-07	PPM1M,GLYCTK,PBRM1,GNL3,GLT8D1,SPCS1,NEK4,ITIH4,STIMATE,SFMBT1	NT5DC2,NT5DC2,NT5DC2,NT5DC2,NT5DC2,NT5DC2,PBRM1,PBRM1,PBRM1,GNL3,GNL3,GNL3,SPCS1,NEK4,NEK4,NEK4,NEK4,NEK4,NEK4,NEK4,NEK4,ITIH4,ITIH4,ITIH4,ITIH4,PRKCD	PPM1M,NISCH,GLT8D1,NEK4,MUSTN1,SFMBT1	-	-	-	-	-	PBRM1,GLT8D1	GNL3	GNL3,NT5DC2,SPCS1	SMIM4,NT5DC2
3	52675055	rs11130312	C	A	1.25e-05	-5.8406	5.2e-09	5.37888	7.49e-08	PPM1M,GLYCTK,PBRM1,GNL3,GLT8D1,SPCS1,NEK4,ITIH4,STIMATE,SFMBT1	NT5DC2,NT5DC2,NT5DC2,NT5DC2,NT5DC2,NT5DC2,PBRM1,PBRM1,PBRM1,GNL3,GNL3,GNL3,SPCS1,NEK4,NEK4,NEK4,NEK4,NEK4,NEK4,NEK4,NEK4,ITIH4,ITIH4,ITIH4,ITIH4,PRKCD	PPM1M,NISCH,GLT8D1,NEK4,MUSTN1,SFMBT1	-	-	-	-	-	PBRM1,GLT8D1	GNL3	GNL3,NT5DC2,SPCS1	SMIM4,NT5DC2
3	52675279	rs13086898	A	G	3.38e-05	-5.83675	5.32e-09	5.17592	2.27e-07	PPM1M,GLYCTK,PBRM1,GNL3,GLT8D1,SPCS1,NEK4,ITIH4,STIMATE,SFMBT1	NT5DC2,NT5DC2,NT5DC2,NT5DC2,NT5DC2,NT5DC2,PBRM1,PBRM1,PBRM1,GNL3,GNL3,GNL3,SPCS1,NEK4,NEK4,NEK4,NEK4,NEK4,NEK4,NEK4,NEK4,ITIH4,ITIH4,ITIH4,ITIH4,PRKCD	PPM1M,NISCH,GLT8D1,NEK4,MUSTN1,SFMBT1	-	-	-	-	-	PBRM1,GLT8D1	GNL3	GNL3,NT5DC2,SPCS1	SMIM4,NT5DC2
3	52676190	rs11130313	C	A	3.44e-05	-5.83767	5.29e-09	5.17211	2.31e-07	PPM1M,GLYCTK,PBRM1,GNL3,GLT8D1,SPCS1,NEK4,ITIH4,STIMATE,SFMBT1	NT5DC2,NT5DC2,NT5DC2,NT5DC2,NT5DC2,NT5DC2,PBRM1,PBRM1,PBRM1,GNL3,GNL3,GNL3,SPCS1,NEK4,NEK4,NEK4,NEK4,NEK4,NEK4,NEK4,NEK4,ITIH4,ITIH4,ITIH4,ITIH4,PRKCD	PPM1M,NISCH,GLT8D1,NEK4,MUSTN1,SFMBT1	-	-	-	-	-	PBRM1,GLT8D1	GNL3	GNL3,NT5DC2,SPCS1	SMIM4,NT5DC2
3	52677960	rs7642198	C	T	3.39e-05	-5.8407	5.2e-09	5.17511	2.28e-07	PPM1M,GLYCTK,PBRM1,GNL3,GLT8D1,SPCS1,NEK4,ITIH4,STIMATE,SFMBT1	NT5DC2,NT5DC2,NT5DC2,NT5DC2,NT5DC2,NT5DC2,PBRM1,PBRM1,PBRM1,GNL3,GNL3,GNL3,SPCS1,NEK4,NEK4,NEK4,NEK4,NEK4,NEK4,NEK4,NEK4,ITIH4,ITIH4,ITIH4,ITIH4,PRKCD	PPM1M,NISCH,GLT8D1,NEK4,MUSTN1,SFMBT1	-	-	-	-	-	PBRM1,GLT8D1	GNL3	-	-
3	52678370	rs13085775	T	C	6.57e-06	-5.88513	3.98e-09	5.50565	3.68e-08	PPM1M,GLYCTK,PBRM1,GNL3,GLT8D1,SPCS1,NEK4,ITIH4,STIMATE,SFMBT1	GLYCTK,NT5DC2,NT5DC2,NT5DC2,NT5DC2,NT5DC2,NT5DC2,PBRM1,PBRM1,PBRM1,GNL3,GNL3,GNL3,SPCS1,NEK4,NEK4,NEK4,NEK4,NEK4,NEK4,NEK4,NEK4,ITIH4,ITIH4,ITIH4,ITIH4,PRKCD	-	-	-	-	-	-	PBRM1,GLT8D1	GNL3	GNL3,NT5DC2,SPCS1	SMIM4
3	52678494	rs13086297	A	G	3.52e-05	-5.83864	5.26e-09	5.1673	2.37e-07	PPM1M,GLYCTK,PBRM1,GNL3,GLT8D1,SPCS1,NEK4,ITIH4,STIMATE,SFMBT1	NT5DC2,NT5DC2,NT5DC2,NT5DC2,NT5DC2,NT5DC2,PBRM1,PBRM1,PBRM1,GNL3,GNL3,GNL3,SPCS1,NEK4,NEK4,NEK4,NEK4,NEK4,NEK4,NEK4,NEK4,ITIH4,ITIH4,ITIH4,ITIH4,PRKCD	PPM1M,NISCH,GLT8D1,NEK4,MUSTN1,SFMBT1	-	-	-	-	-	PBRM1,GLT8D1	GNL3	GNL3,NT5DC2,SPCS1	SMIM4,NT5DC2
3	52680823	rs2028216	T	C	3.32e-06	-5.72896	1.01e-08	5.7464	9.12e-09	PPM1M,GLYCTK,PBRM1,GNL3,GLT8D1,SPCS1,NEK4,ITIH4,STIMATE,SFMBT1	NT5DC2,NT5DC2,NT5DC2,NT5DC2,NT5DC2,NT5DC2,PBRM1,PBRM1,PBRM1,GNL3,GNL3,GNL3,SPCS1,NEK4,NEK4,NEK4,NEK4,NEK4,NEK4,NEK4,NEK4,ITIH4,ITIH4,ITIH4,ITIH4,PRKCD	-	-	SPCS1	-	-	-	PBRM1,GLT8D1	GNL3	NT5DC2,GNL3,SPCS1	SMIM4,NT5DC2
3	52682205	rs34757451	A	G	3.46e-05	-5.83744	5.3e-09	5.17094	2.33e-07	PPM1M,GLYCTK,PBRM1,GNL3,GLT8D1,SPCS1,NEK4,ITIH4,STIMATE,SFMBT1	NT5DC2,NT5DC2,NT5DC2,NT5DC2,NT5DC2,NT5DC2,PBRM1,PBRM1,PBRM1,GNL3,GNL3,GNL3,SPCS1,NEK4,NEK4,NEK4,NEK4,NEK4,NEK4,NEK4,NEK4,ITIH4,ITIH4,ITIH4,ITIH4,PRKCD	PPM1M,NISCH,GLT8D1,NEK4,MUSTN1,SFMBT1	-	-	-	-	-	PBRM1,GLT8D1	GNL3	GNL3,NT5DC2,SPCS1	SMIM4,NT5DC2
3	52682946	rs2289250	A	C	1.29e-05	-5.84042	5.21e-09	5.37238	7.77e-08	PPM1M,GLYCTK,PBRM1,GNL3,GLT8D1,SPCS1,NEK4,ITIH4,STIMATE,SFMBT1	NT5DC2,NT5DC2,NT5DC2,NT5DC2,NT5DC2,NT5DC2,PBRM1,PBRM1,PBRM1,GNL3,GNL3,GNL3,SPCS1,NEK4,NEK4,NEK4,NEK4,NEK4,NEK4,NEK4,NEK4,ITIH4,ITIH4,ITIH4,ITIH4,PRKCD	-	-	-	-	-	-	PBRM1,GLT8D1	GNL3	GNL3,NT5DC2,SPCS1	SMIM4,NT5DC2
3	52683864	rs33967311	A	C	3.34e-05	-5.84159	5.17e-09	5.1784	2.24e-07	PPM1M,GLYCTK,PBRM1,GNL3,GLT8D1,SPCS1,NEK4,ITIH4,STIMATE,SFMBT1	NT5DC2,NT5DC2,NT5DC2,NT5DC2,NT5DC2,NT5DC2,PBRM1,PBRM1,PBRM1,GNL3,GNL3,GNL3,SPCS1,NEK4,NEK4,NEK4,NEK4,NEK4,NEK4,NEK4,NEK4,ITIH4,ITIH4,ITIH4,ITIH4,PRKCD	-	-	-	-	-	-	PBRM1,GLT8D1	GNL3	-	-
3	52685244	rs13065019	C	T	3.12e-05	-5.8465	5.02e-09	5.19244	2.08e-07	PPM1M,GLYCTK,PBRM1,GNL3,GLT8D1,SPCS1,NEK4,ITIH4,STIMATE,SFMBT1	NT5DC2,NT5DC2,NT5DC2,NT5DC2,NT5DC2,NT5DC2,PBRM1,PBRM1,PBRM1,GNL3,GNL3,GNL3,SPCS1,NEK4,NEK4,NEK4,NEK4,NEK4,NEK4,NEK4,ITIH4,ITIH4,ITIH4,ITIH4,ITIH4,ITIH4,PRKCD	PPM1M,NISCH,GLT8D1,NEK4,MUSTN1,SFMBT1	-	-	-	-	-	PBRM1,GLT8D1	GNL3	-	-
3	52686887	rs6770463	A	G	3.14e-05	-5.84475	5.07e-09	5.19114	2.09e-07	PPM1M,GLYCTK,PBRM1,GNL3,GLT8D1,SPCS1,NEK4,ITIH4,STIMATE,SFMBT1	NT5DC2,NT5DC2,NT5DC2,NT5DC2,NT5DC2,NT5DC2,PBRM1,PBRM1,PBRM1,GNL3,GNL3,GNL3,SPCS1,NEK4,NEK4,NEK4,NEK4,NEK4,NEK4,NEK4,NEK4,ITIH4,ITIH4,ITIH4,ITIH4,PRKCD	PPM1M,NISCH,GLT8D1,NEK4,MUSTN1,SFMBT1	-	-	-	-	-	PBRM1,GLT8D1	GNL3	-	-
3	52687562	rs4435633	G	T	1.49e-05	-5.85158	4.87e-09	5.34482	9.05e-08	PPM1M,GLYCTK,PBRM1,GNL3,GLT8D1,SPCS1,NEK4,ITIH4,STIMATE,SFMBT1	GLYCTK,NT5DC2,NT5DC2,NT5DC2,NT5DC2,NT5DC2,NT5DC2,PBRM1,PBRM1,PBRM1,GNL3,GNL3,GNL3,SPCS1,NEK4,NEK4,NEK4,NEK4,NEK4,NEK4,NEK4,NEK4,ITIH4,ITIH4,ITIH4,ITIH4,PRKCD	GLYCTK,NT5DC2,GNL3,GLT8D1,NEK4,MUSTN1,SFMBT1	-	-	-	-	-	PBRM1,GLT8D1	GNL3	-	-
3	52687566	rs7612511	C	T	0.000101469	6.67741	2.43e-11	-4.93856	7.87e-07	PPM1M,GLYCTK,PBRM1,GNL3,GLT8D1,SPCS1,NEK4,ITIH4,STIMATE	GLYCTK,NT5DC2,NT5DC2,NT5DC2,NT5DC2,PBRM1,PBRM1,PBRM1,GNL3,GNL3,GNL3,GNL3,SPCS1,NEK4,NEK4,NEK4,NEK4,NEK4,NEK4,NEK4,NEK4,ITIH4,ITIH4,STIMATE	GLYCTK,NT5DC2,GNL3,GLT8D1,NEK4,MUSTN1,SFMBT1	-	GNL3	GNL3	GNL3	RRP9	PBRM1,GLT8D1	GNL3	GNL3,NT5DC2,SPCS1	SMIM4,NT5DC2
3	52687686	rs35409678	A	G	3.83e-06	-5.73925	9.51e-09	5.60808	2.05e-08	PPM1M,GLYCTK,PBRM1,GNL3,GLT8D1,SPCS1,NEK4,ITIH4,STIMATE,SFMBT1	NT5DC2,NT5DC2,NT5DC2,NT5DC2,NT5DC2,NT5DC2,PBRM1,PBRM1,PBRM1,GNL3,GNL3,GNL3,SPCS1,NEK4,NEK4,NEK4,NEK4,NEK4,NEK4,NEK4,NEK4,ITIH4,ITIH4,ITIH4,ITIH4,PRKCD	PPM1M,GLT8D1,NEK4,ITIH4,MUSTN1,SFMBT1	-	SPCS1	-	-	-	PBRM1,GLT8D1	GNL3	NT5DC2,GNL3,SPCS1	SMIM4,NT5DC2
3	52690638	rs2336148	A	G	3.84e-06	-5.73694	9.64e-09	5.6077	2.05e-08	PPM1M,GLYCTK,PBRM1,GNL3,GLT8D1,SPCS1,NEK4,ITIH4,STIMATE,SFMBT1	NT5DC2,NT5DC2,NT5DC2,NT5DC2,NT5DC2,NT5DC2,PBRM1,PBRM1,PBRM1,GNL3,GNL3,GNL3,SPCS1,NEK4,NEK4,NEK4,NEK4,NEK4,NEK4,NEK4,NEK4,ITIH4,ITIH4,ITIH4,ITIH4,PRKCD	PPM1M,GLT8D1,NEK4,ITIH4,MUSTN1,SFMBT1	-	SPCS1	-	-	-	PBRM1,GLT8D1	GNL3	NT5DC2,GNL3,SPCS1	SMIM4,NT5DC2
3	52691112	rs12486847	C	T	4.03e-06	-5.73043	1e-08	5.59903	2.16e-08	PPM1M,GLYCTK,PBRM1,GNL3,GLT8D1,SPCS1,NEK4,ITIH4,STIMATE,SFMBT1	NT5DC2,NT5DC2,NT5DC2,NT5DC2,NT5DC2,NT5DC2,PBRM1,PBRM1,PBRM1,GNL3,GNL3,GNL3,SPCS1,NEK4,NEK4,NEK4,NEK4,NEK4,NEK4,NEK4,NEK4,ITIH4,ITIH4,ITIH4,ITIH4,PRKCD	PPM1M,GLT8D1,NEK4,ITIH4,MUSTN1,SFMBT1	-	-	-	-	-	PBRM1,GLT8D1	GNL3	-	-
3	52692124	rs2336149	A	G	6.04e-06	-5.88488	3.98e-09	5.5218	3.36e-08	PPM1M,GLYCTK,PBRM1,GNL3,GLT8D1,SPCS1,NEK4,ITIH4,STIMATE,SFMBT1	GLYCTK,NT5DC2,NT5DC2,NT5DC2,NT5DC2,NT5DC2,NT5DC2,PBRM1,PBRM1,PBRM1,GNL3,GNL3,GNL3,SPCS1,NEK4,NEK4,NEK4,NEK4,NEK4,NEK4,NEK4,NEK4,ITIH4,ITIH4,ITIH4,ITIH4,PRKCD	-	-	-	-	-	-	PBRM1,GLT8D1	GNL3	-	-
3	52692721	rs7611731	C	T	5.41e-06	-5.88019	4.1e-09	5.54283	2.98e-08	PPM1M,GLYCTK,PBRM1,GNL3,GLT8D1,SPCS1,NEK4,ITIH4,STIMATE,SFMBT1	GLYCTK,NT5DC2,NT5DC2,NT5DC2,NT5DC2,NT5DC2,NT5DC2,PBRM1,PBRM1,PBRM1,GNL3,GNL3,GNL3,SPCS1,NEK4,NEK4,NEK4,NEK4,NEK4,NEK4,NEK4,NEK4,ITIH4,ITIH4,ITIH4,ITIH4,PRKCD	-	-	-	-	-	-	PBRM1,GLT8D1	GNL3	GNL3,NT5DC2,SPCS1	SMIM4
3	52694198	rs6804145	T	C	7.81e-06	-5.866	4.46e-09	5.47223	4.44e-08	PPM1M,GLYCTK,PBRM1,GNL3,GLT8D1,SPCS1,NEK4,ITIH4,STIMATE,SFMBT1	GLYCTK,NT5DC2,NT5DC2,NT5DC2,NT5DC2,NT5DC2,NT5DC2,PBRM1,PBRM1,PBRM1,GNL3,GNL3,GNL3,SPCS1,NEK4,NEK4,NEK4,NEK4,NEK4,NEK4,NEK4,NEK4,ITIH4,ITIH4,ITIH4,ITIH4,PRKCD	-	-	-	-	-	-	PBRM1,GLT8D1	GNL3	GNL3,NT5DC2,SPCS1	SMIM4
3	52696798	rs34168767	A	C	3.09e-05	-5.82916	5.57e-09	5.19435	2.05e-07	PPM1M,GLYCTK,PBRM1,GNL3,GLT8D1,SPCS1,NEK4,ITIH4,STIMATE,SFMBT1	NT5DC2,NT5DC2,NT5DC2,NT5DC2,NT5DC2,NT5DC2,PBRM1,PBRM1,PBRM1,GNL3,GNL3,GNL3,SPCS1,NEK4,NEK4,NEK4,NEK4,NEK4,NEK4,NEK4,NEK4,ITIH4,ITIH4,ITIH4,ITIH4,PRKCD	PPM1M,NISCH,GLT8D1,NEK4,MUSTN1,SFMBT1	-	-	-	-	-	PBRM1,GLT8D1	GNL3	-	-
3	52697082	rs11130314	C	T	3.29e-05	-5.83452	5.39e-09	5.18172	2.2e-07	PPM1M,GLYCTK,PBRM1,GNL3,GLT8D1,SPCS1,NEK4,ITIH4,STIMATE,SFMBT1	NT5DC2,NT5DC2,NT5DC2,NT5DC2,NT5DC2,NT5DC2,PBRM1,PBRM1,PBRM1,GNL3,GNL3,GNL3,SPCS1,NEK4,NEK4,NEK4,NEK4,NEK4,NEK4,NEK4,NEK4,ITIH4,ITIH4,ITIH4,ITIH4,PRKCD	PPM1M,NISCH,GLT8D1,NEK4,MUSTN1,SFMBT1	-	-	-	-	-	PBRM1,GLT8D1	GNL3	GNL3,NT5DC2,SPCS1	SMIM4,NT5DC2
3	52697163	rs11130315	G	A	1.15e-05	-5.83439	5.4e-09	5.39587	6.82e-08	PPM1M,GLYCTK,PBRM1,GNL3,GLT8D1,SPCS1,NEK4,ITIH4,STIMATE,SFMBT1	NT5DC2,NT5DC2,NT5DC2,NT5DC2,NT5DC2,NT5DC2,PBRM1,PBRM1,PBRM1,GNL3,GNL3,GNL3,SPCS1,NEK4,NEK4,NEK4,NEK4,NEK4,NEK4,NEK4,NEK4,ITIH4,ITIH4,ITIH4,ITIH4,PRKCD	-	-	-	-	-	-	PBRM1,GLT8D1	GNL3	GNL3,NT5DC2,SPCS1	SMIM4,NT5DC2
3	52698417	rs12488461	C	T	4.52e-06	-5.73336	9.85e-09	5.57666	2.45e-08	PPM1M,GLYCTK,PBRM1,GNL3,GLT8D1,SPCS1,NEK4,ITIH4,STIMATE,SFMBT1	NT5DC2,NT5DC2,NT5DC2,NT5DC2,NT5DC2,NT5DC2,PBRM1,PBRM1,PBRM1,GNL3,GNL3,GNL3,SPCS1,NEK4,NEK4,NEK4,NEK4,NEK4,NEK4,NEK4,NEK4,ITIH4,ITIH4,ITIH4,ITIH4,PRKCD	-	-	-	-	-	-	PBRM1,GLT8D1	GNL3	-	-
3	52698560	rs12488527	C	T	3.29e-05	-5.83038	5.53e-09	5.18158	2.2e-07	PPM1M,GLYCTK,PBRM1,GNL3,GLT8D1,SPCS1,NEK4,ITIH4,STIMATE,SFMBT1	NT5DC2,NT5DC2,NT5DC2,NT5DC2,NT5DC2,NT5DC2,PBRM1,PBRM1,PBRM1,GNL3,GNL3,GNL3,SPCS1,NEK4,NEK4,NEK4,NEK4,NEK4,NEK4,NEK4,NEK4,ITIH4,ITIH4,ITIH4,ITIH4,PRKCD	PPM1M,NISCH,GLT8D1,NEK4,MUSTN1,SFMBT1	-	-	-	-	-	PBRM1,GLT8D1	GNL3	-	-
3	52700477	rs35976524	A	G	0.000978806	-4.48022	7.46e-06	5.01363	5.34e-07	PPM1M,GLYCTK,DNAH1,PBRM1,GLT8D1,SPCS1,NEK4,ITIH4,STIMATE,SFMBT1	PPM1M,PPM1M,PPM1M,PPM1M,PPM1M,PPM1M,NT5DC2,NT5DC2,NT5DC2,NT5DC2,NT5DC2,PBRM1,PBRM1,PBRM1,GNL3,GNL3,GNL3,SPCS1,NEK4,NEK4,NEK4,NEK4,NEK4,NEK4,NEK4,NEK4,ITIH4,ITIH4,ITIH4,ITIH4,ITIH4,ITIH4,PRKCD,PRKCD	PPM1M,GLT8D1,NEK4,ITIH4,MUSTN1,SFMBT1	-	PPM1M,GNL3,ITIH4	ITIH4	-	-	PBRM1,GLT8D1	GNL3	NT5DC2,GNL3	SMIM4
3	52701501	rs77146033	T	G	3.04e-05	-5.82812	5.61e-09	5.19728	2.02e-07	PPM1M,GLYCTK,PBRM1,GNL3,GLT8D1,SPCS1,NEK4,ITIH4,STIMATE,SFMBT1	NT5DC2,NT5DC2,NT5DC2,NT5DC2,NT5DC2,NT5DC2,PBRM1,PBRM1,PBRM1,GNL3,GNL3,GNL3,SPCS1,NEK4,NEK4,NEK4,NEK4,NEK4,NEK4,NEK4,NEK4,ITIH4,ITIH4,ITIH4,ITIH4,PRKCD	PPM1M,NISCH,GLT8D1,NEK4,MUSTN1,SFMBT1	-	-	-	-	-	PBRM1,GLT8D1	GNL3	-	-
3	52701502	rs62255364	T	C	3.33e-05	-5.81574	6.04e-09	5.17886	2.23e-07	-	-	PPM1M,NISCH,GLT8D1,NEK4,MUSTN1,SFMBT1	-	-	-	-	-	PBRM1,GLT8D1	GNL3	GNL3,NT5DC2,SPCS1	SMIM4,NT5DC2
3	52703615	rs6768697	T	C	4.49e-06	-5.72907	1.01e-08	5.57809	2.43e-08	PPM1M,GLYCTK,PBRM1,GNL3,GLT8D1,SPCS1,NEK4,ITIH4,STIMATE,SFMBT1	NT5DC2,NT5DC2,NT5DC2,NT5DC2,NT5DC2,NT5DC2,PBRM1,PBRM1,PBRM1,GNL3,GNL3,GNL3,SPCS1,NEK4,NEK4,NEK4,NEK4,NEK4,NEK4,NEK4,NEK4,ITIH4,ITIH4,ITIH4,ITIH4,PRKCD	PPM1M,GLT8D1,NEK4,ITIH4,MUSTN1,SFMBT1	-	SPCS1	-	-	-	PBRM1,GLT8D1	GNL3	NT5DC2,GNL3,SPCS1	SMIM4,NT5DC2
3	52706724	rs12493107	T	G	4.56e-06	-5.72976	1.01e-08	5.57479	2.48e-08	PPM1M,GLYCTK,PBRM1,GNL3,GLT8D1,SPCS1,NEK4,ITIH4,STIMATE,SFMBT1	NT5DC2,NT5DC2,NT5DC2,NT5DC2,NT5DC2,NT5DC2,PBRM1,PBRM1,PBRM1,GNL3,GNL3,GNL3,SPCS1,NEK4,NEK4,NEK4,NEK4,NEK4,NEK4,NEK4,NEK4,ITIH4,ITIH4,ITIH4,ITIH4,PRKCD	PPM1M,GLT8D1,NEK4,ITIH4,MUSTN1,SFMBT1	-	SPCS1	-	-	-	PBRM1,GLT8D1	GNL3	NT5DC2,GNL3,SPCS1	SMIM4,NT5DC2
3	52707026	rs6803012	A	G	3.29e-06	-5.73088	9.99e-09	5.7492	8.97e-09	PPM1M,GLYCTK,PBRM1,GNL3,GLT8D1,SPCS1,NEK4,ITIH4,STIMATE,SFMBT1	NT5DC2,NT5DC2,NT5DC2,NT5DC2,NT5DC2,NT5DC2,PBRM1,PBRM1,PBRM1,GNL3,GNL3,GNL3,SPCS1,NEK4,NEK4,NEK4,NEK4,NEK4,NEK4,NEK4,NEK4,ITIH4,ITIH4,ITIH4,ITIH4,PRKCD	PPM1M,GLT8D1,NEK4,ITIH4,MUSTN1,SFMBT1	-	-	-	-	-	PBRM1,GLT8D1	GNL3	-	-
3	52708288	rs12632265	A	G	4.43e-06	-5.73668	9.65e-09	5.58092	2.39e-08	PPM1M,GLYCTK,PBRM1,GNL3,GLT8D1,SPCS1,NEK4,ITIH4,STIMATE,SFMBT1	NT5DC2,NT5DC2,NT5DC2,NT5DC2,NT5DC2,NT5DC2,PBRM1,PBRM1,PBRM1,GNL3,GNL3,GNL3,SPCS1,NEK4,NEK4,NEK4,NEK4,NEK4,NEK4,NEK4,NEK4,ITIH4,ITIH4,ITIH4,ITIH4,PRKCD	PPM1M,GLT8D1,NEK4,ITIH4,MUSTN1,SFMBT1	-	SPCS1	-	-	-	PBRM1,GLT8D1	GNL3	NT5DC2,GNL3,SPCS1	SMIM4,NT5DC2
3	52708429	rs34610142	A	G	4.58e-06	-5.72728	1.02e-08	5.5742	2.49e-08	PPM1M,GLYCTK,PBRM1,GNL3,GLT8D1,SPCS1,NEK4,ITIH4,STIMATE,SFMBT1	NT5DC2,NT5DC2,NT5DC2,NT5DC2,NT5DC2,NT5DC2,PBRM1,PBRM1,PBRM1,GNL3,GNL3,GNL3,SPCS1,NEK4,NEK4,NEK4,NEK4,NEK4,NEK4,NEK4,NEK4,ITIH4,ITIH4,ITIH4,ITIH4,PRKCD	PPM1M,GLT8D1,NEK4,ITIH4,MUSTN1,SFMBT1	-	SPCS1	-	-	-	PBRM1,GLT8D1	GNL3	NT5DC2,GNL3,SPCS1	SMIM4,NT5DC2
3	52708737	rs12496476	G	A	4.62e-06	-5.73057	1e-08	5.57237	2.51e-08	PPM1M,GLYCTK,PBRM1,GNL3,GLT8D1,SPCS1,NEK4,ITIH4,STIMATE,SFMBT1	NT5DC2,NT5DC2,NT5DC2,NT5DC2,NT5DC2,NT5DC2,PBRM1,PBRM1,PBRM1,GNL3,GNL3,GNL3,SPCS1,NEK4,NEK4,NEK4,NEK4,NEK4,NEK4,NEK4,NEK4,ITIH4,ITIH4,ITIH4,ITIH4,PRKCD	PPM1M,GLT8D1,NEK4,ITIH4,MUSTN1,SFMBT1	-	-	-	-	-	PBRM1,GLT8D1	GNL3	-	-
3	52709259	rs12496634	C	A	3.22e-05	-5.82705	5.64e-09	5.18583	2.15e-07	PPM1M,GLYCTK,PBRM1,GNL3,GLT8D1,SPCS1,NEK4,ITIH4,STIMATE,SFMBT1	NT5DC2,NT5DC2,NT5DC2,NT5DC2,NT5DC2,NT5DC2,PBRM1,PBRM1,PBRM1,GNL3,GNL3,GNL3,SPCS1,NEK4,NEK4,NEK4,NEK4,NEK4,NEK4,NEK4,NEK4,ITIH4,ITIH4,ITIH4,ITIH4,PRKCD	-	-	-	-	-	-	PBRM1,GLT8D1	GNL3	GNL3,NT5DC2,SPCS1	SMIM4,NT5DC2
3	52710636	rs2336542	G	A	1.26e-05	-5.82925	5.57e-09	5.37785	7.54e-08	PPM1M,GLYCTK,PBRM1,GNL3,GLT8D1,SPCS1,NEK4,ITIH4,STIMATE,SFMBT1	NT5DC2,NT5DC2,NT5DC2,NT5DC2,NT5DC2,NT5DC2,PBRM1,PBRM1,PBRM1,GNL3,GNL3,GNL3,SPCS1,NEK4,NEK4,NEK4,NEK4,NEK4,NEK4,NEK4,NEK4,ITIH4,ITIH4,ITIH4,ITIH4,PRKCD	PPM1M,NISCH,GLT8D1,NEK4,MUSTN1,SFMBT1	-	-	-	-	-	PBRM1,GLT8D1	GNL3	GNL3,NT5DC2,SPCS1	SMIM4,NT5DC2
3	52711531	rs9714129	C	T	3.39e-05	-5.82938	5.56e-09	5.17547	2.27e-07	PPM1M,GLYCTK,PBRM1,GNL3,GLT8D1,SPCS1,NEK4,ITIH4,STIMATE,SFMBT1	NT5DC2,NT5DC2,NT5DC2,NT5DC2,NT5DC2,NT5DC2,PBRM1,PBRM1,PBRM1,GNL3,GNL3,GNL3,SPCS1,NEK4,NEK4,NEK4,NEK4,NEK4,NEK4,NEK4,NEK4,ITIH4,ITIH4,ITIH4,ITIH4,PRKCD	PPM1M,NISCH,GLT8D1,NEK4,MUSTN1,SFMBT1	-	-	-	-	-	PBRM1,GLT8D1	GNL3	GNL3,NT5DC2,SPCS1	SMIM4,NT5DC2
3	52711974	rs67539070	C	T	3.29e-05	-5.82232	5.8e-09	5.18139	2.2e-07	PPM1M,GLYCTK,PBRM1,GNL3,GLT8D1,SPCS1,NEK4,ITIH4,STIMATE,SFMBT1	NT5DC2,NT5DC2,NT5DC2,NT5DC2,NT5DC2,NT5DC2,PBRM1,PBRM1,PBRM1,GNL3,GNL3,GNL3,SPCS1,NEK4,NEK4,NEK4,NEK4,NEK4,NEK4,NEK4,NEK4,ITIH4,ITIH4,ITIH4,ITIH4,PRKCD	PPM1M,NISCH,GLT8D1,NEK4,MUSTN1,SFMBT1	-	-	-	-	-	PBRM1,GLT8D1	GNL3	GNL3,NT5DC2,SPCS1	SMIM4,NT5DC2
3	52716937	rs34157897	C	T	1.69e-05	-5.86494	4.49e-09	5.31842	1.05e-07	PPM1M,GLYCTK,PBRM1,GNL3,GLT8D1,SPCS1,NEK4,ITIH4,STIMATE,SFMBT1	GLYCTK,NT5DC2,NT5DC2,NT5DC2,NT5DC2,NT5DC2,NT5DC2,PBRM1,PBRM1,PBRM1,GNL3,GNL3,GNL3,SPCS1,NEK4,NEK4,NEK4,NEK4,NEK4,NEK4,NEK4,NEK4,ITIH4,ITIH4,ITIH4,ITIH4,PRKCD	GLYCTK,NT5DC2,GNL3,GLT8D1,NEK4,MUSTN1,SFMBT1	-	-	-	-	-	PBRM1,GLT8D1	GNL3	GNL3,NT5DC2,SPCS1	SMIM4
3	52717282	rs6445531	C	T	1.57e-05	-5.8617	4.58e-09	5.33308	9.66e-08	PPM1M,GLYCTK,PBRM1,GNL3,GLT8D1,SPCS1,NEK4,ITIH4,STIMATE,SFMBT1	GLYCTK,NT5DC2,NT5DC2,NT5DC2,NT5DC2,NT5DC2,NT5DC2,PBRM1,PBRM1,PBRM1,GNL3,GNL3,GNL3,SPCS1,NEK4,NEK4,NEK4,NEK4,NEK4,NEK4,NEK4,NEK4,ITIH4,ITIH4,ITIH4,ITIH4,PRKCD	GLYCTK,NT5DC2,GNL3,GLT8D1,NEK4,MUSTN1,SFMBT1	-	-	-	-	-	PBRM1,GLT8D1	GNL3	-	-
3	52718280	rs10865974	T	G	7.26e-06	-5.86466	4.5e-09	5.48598	4.11e-08	PPM1M,GLYCTK,PBRM1,GNL3,GLT8D1,SPCS1,NEK4,ITIH4,STIMATE,SFMBT1	GLYCTK,NT5DC2,NT5DC2,NT5DC2,NT5DC2,NT5DC2,NT5DC2,PBRM1,PBRM1,PBRM1,GNL3,GNL3,GNL3,SPCS1,NEK4,NEK4,NEK4,NEK4,NEK4,NEK4,NEK4,NEK4,ITIH4,ITIH4,ITIH4,ITIH4,PRKCD	-	-	-	-	-	-	PBRM1,GLT8D1	GNL3	-	-
3	52719088	rs3733039	T	C	1.81e-05	-5.85955	4.64e-09	5.305	1.13e-07	PPM1M,GLYCTK,PBRM1,GNL3,GLT8D1,SPCS1,NEK4,ITIH4,STIMATE,SFMBT1	GLYCTK,NT5DC2,NT5DC2,NT5DC2,NT5DC2,NT5DC2,NT5DC2,PBRM1,PBRM1,PBRM1,GNL3,GNL3,GNL3,SPCS1,NEK4,NEK4,NEK4,NEK4,NEK4,NEK4,NEK4,NEK4,ITIH4,ITIH4,ITIH4,ITIH4,PRKCD	-	-	-	-	-	-	PBRM1,GLT8D1	GNL3	GNL3,NT5DC2,SPCS1	SMIM4
3	52719398	rs1866268	A	C	4.11e-06	-5.90085	3.62e-09	5.59554	2.2e-08	-	-	-	-	-	-	-	-	PBRM1,GLT8D1	GNL3	GNL3,NT5DC2,SPCS1	SMIM4
3	52719816	rs10933	T	C	6.75e-05	5.9496	2.69e-09	-5.02786	4.96e-07	PPM1M,GLYCTK,PBRM1,GNL3,GLT8D1,SPCS1,NEK4,STIMATE	NT5DC2,NT5DC2,PBRM1,PBRM1,PBRM1,GNL3,GNL3,GNL3,GNL3,SPCS1,NEK4,NEK4,NEK4,NEK4,NEK4,NEK4,STIMATE,PRKCD	GLYCTK,NT5DC2,GNL3,GLT8D1,NEK4,MUSTN1,SFMBT1	-	GNL3	-	GNL3	-	GLT8D1	GNL3	GNL3,NT5DC2	SMIM4
3	52720080	rs1108842	A	C	3.68e-05	6.69254	2.19e-11	-5.15734	2.5e-07	PPM1M,GLYCTK,PBRM1,GNL3,GLT8D1,SPCS1,NEK4,ITIH4,STIMATE	GLYCTK,NT5DC2,NT5DC2,NT5DC2,NT5DC2,PBRM1,PBRM1,PBRM1,GNL3,GNL3,GNL3,GNL3,SPCS1,NEK4,NEK4,NEK4,NEK4,NEK4,NEK4,NEK4,NEK4,ITIH4,ITIH4,STIMATE	-	-	-	-	-	-	PBRM1,GLT8D1	GNL3	-	-
3	52721305	rs11177	A	G	3.8e-06	-5.70437	1.17e-08	5.70401	1.17e-08	PPM1M,GLYCTK,PBRM1,GNL3,GLT8D1,SPCS1,NEK4,ITIH4,STIMATE,SFMBT1	NT5DC2,NT5DC2,NT5DC2,NT5DC2,NT5DC2,NT5DC2,PBRM1,PBRM1,PBRM1,GNL3,GNL3,GNL3,SPCS1,NEK4,NEK4,NEK4,NEK4,NEK4,NEK4,NEK4,NEK4,ITIH4,ITIH4,ITIH4,ITIH4,PRKCD	-	-	SPCS1	-	-	-	PBRM1,GLT8D1	GNL3	NT5DC2,GNL3,SPCS1	SMIM4,NT5DC2
3	52722335	rs3774349	A	C	0.000125356	6.72378	1.77e-11	-4.89145	1e-06	PPM1M,GLYCTK,PBRM1,GNL3,GLT8D1,SPCS1,NEK4,ITIH4,STIMATE	GLYCTK,NT5DC2,NT5DC2,NT5DC2,NT5DC2,PBRM1,PBRM1,PBRM1,GNL3,GNL3,GNL3,GNL3,SPCS1,NEK4,NEK4,NEK4,NEK4,NEK4,NEK4,NEK4,NEK4,ITIH4,ITIH4,STIMATE	GLYCTK,NT5DC2,GNL3,GLT8D1,NEK4,MUSTN1,SFMBT1	-	-	-	-	-	PBRM1,GLT8D1	GNL3	-	-
3	52725771	rs35315313	T	G	1.73e-05	-5.85859	4.67e-09	5.31373	1.07e-07	PPM1M,GLYCTK,PBRM1,GNL3,GLT8D1,SPCS1,NEK4,ITIH4,STIMATE,SFMBT1	GLYCTK,NT5DC2,NT5DC2,NT5DC2,NT5DC2,NT5DC2,NT5DC2,PBRM1,PBRM1,PBRM1,GNL3,GNL3,GNL3,SPCS1,NEK4,NEK4,NEK4,NEK4,NEK4,NEK4,NEK4,NEK4,ITIH4,ITIH4,ITIH4,ITIH4,PRKCD	GLYCTK,NT5DC2,GNL3,GLT8D1,NEK4,MUSTN1,SFMBT1	-	-	-	-	-	PBRM1,GLT8D1	GNL3	GNL3,NT5DC2,SPCS1	SMIM4
3	52725961	rs13076193	A	C	4.93e-06	-5.72029	1.06e-08	5.56093	2.68e-08	PPM1M,GLYCTK,PBRM1,GNL3,GLT8D1,SPCS1,NEK4,ITIH4,STIMATE,SFMBT1	NT5DC2,NT5DC2,NT5DC2,NT5DC2,NT5DC2,NT5DC2,PBRM1,PBRM1,PBRM1,GNL3,GNL3,GNL3,SPCS1,NEK4,NEK4,NEK4,NEK4,NEK4,NEK4,NEK4,NEK4,ITIH4,ITIH4,ITIH4,ITIH4,PRKCD	PPM1M,GLT8D1,NEK4,ITIH4,MUSTN1,SFMBT1	-	-	-	-	-	PBRM1,GLT8D1	GNL3	-	-
3	52726695	rs6762813	T	C	3.36e-06	-5.72733	1.02e-08	5.74527	9.18e-09	PPM1M,GLYCTK,PBRM1,GNL3,GLT8D1,SPCS1,NEK4,ITIH4,STIMATE,SFMBT1	NT5DC2,NT5DC2,NT5DC2,NT5DC2,NT5DC2,NT5DC2,PBRM1,PBRM1,PBRM1,GNL3,GNL3,GNL3,SPCS1,NEK4,NEK4,NEK4,NEK4,NEK4,NEK4,NEK4,NEK4,ITIH4,ITIH4,ITIH4,ITIH4,PRKCD	-	-	SPCS1	-	-	-	PBRM1,GLT8D1	GNL3	NT5DC2,GNL3,SPCS1	SMIM4,NT5DC2
3	52727257	rs2289247	A	G	5.4e-06	-5.87117	4.33e-09	5.54318	2.97e-08	PPM1M,GLYCTK,PBRM1,GNL3,GLT8D1,SPCS1,NEK4,ITIH4,STIMATE,SFMBT1	GLYCTK,NT5DC2,NT5DC2,NT5DC2,NT5DC2,NT5DC2,NT5DC2,PBRM1,PBRM1,PBRM1,GNL3,GNL3,GNL3,SPCS1,NEK4,NEK4,NEK4,NEK4,NEK4,NEK4,NEK4,NEK4,ITIH4,ITIH4,ITIH4,ITIH4,PRKCD	-	-	-	-	-	-	PBRM1,GLT8D1	GNL3	GNL3,NT5DC2,SPCS1	SMIM4
3	52728804	rs6976	T	C	3.75e-06	-5.70688	1.15e-08	5.74675	9.1e-09	PPM1M,GLYCTK,PBRM1,GNL3,GLT8D1,SPCS1,NEK4,ITIH4,STIMATE,SFMBT1	NT5DC2,NT5DC2,NT5DC2,NT5DC2,NT5DC2,NT5DC2,PBRM1,PBRM1,PBRM1,GNL3,GNL3,GNL3,SPCS1,NEK4,NEK4,NEK4,NEK4,NEK4,NEK4,NEK4,NEK4,ITIH4,ITIH4,ITIH4,ITIH4,PRKCD	-	-	SPCS1	-	-	-	PBRM1,GLT8D1	GNL3	NT5DC2,GNL3,SPCS1	SMIM4,NT5DC2
3	52731269	rs2164885	C	T	8.01e-06	-5.86051	4.61e-09	5.46734	4.57e-08	PPM1M,GLYCTK,PBRM1,GNL3,GLT8D1,SPCS1,NEK4,ITIH4,STIMATE,SFMBT1	GLYCTK,NT5DC2,NT5DC2,NT5DC2,NT5DC2,NT5DC2,NT5DC2,PBRM1,PBRM1,PBRM1,GNL3,GNL3,GNL3,SPCS1,NEK4,NEK4,NEK4,NEK4,NEK4,NEK4,NEK4,NEK4,ITIH4,ITIH4,ITIH4,ITIH4,PRKCD	-	-	-	-	-	-	PBRM1,GLT8D1	GNL3	GNL3,NT5DC2,SPCS1	SMIM4
3	52731483	rs11130317	T	C	1.44e-05	-5.81353	6.12e-09	5.35116	8.74e-08	PPM1M,GLYCTK,PBRM1,GNL3,GLT8D1,SPCS1,NEK4,ITIH4,STIMATE,SFMBT1	NT5DC2,NT5DC2,NT5DC2,NT5DC2,NT5DC2,NT5DC2,PBRM1,PBRM1,PBRM1,GNL3,GNL3,GNL3,SPCS1,NEK4,NEK4,NEK4,NEK4,NEK4,NEK4,NEK4,NEK4,ITIH4,ITIH4,ITIH4,ITIH4,PRKCD	-	-	-	-	-	-	PBRM1,GLT8D1	GNL3	GNL3,NT5DC2,SPCS1	SMIM4,NT5DC2
3	52731598	rs3733041	C	T	7.74e-06	-5.8623	4.57e-09	5.47415	4.4e-08	PPM1M,GLYCTK,PBRM1,GNL3,GLT8D1,SPCS1,NEK4,ITIH4,STIMATE,SFMBT1	GLYCTK,NT5DC2,NT5DC2,NT5DC2,NT5DC2,NT5DC2,NT5DC2,PBRM1,PBRM1,PBRM1,GNL3,GNL3,GNL3,SPCS1,NEK4,NEK4,NEK4,NEK4,NEK4,NEK4,NEK4,NEK4,ITIH4,ITIH4,ITIH4,ITIH4,PRKCD	-	-	-	-	-	-	PBRM1,GLT8D1	GNL3	GNL3,NT5DC2,SPCS1	SMIM4
3	52732429	rs13081155	A	G	0.000111227	6.69115	2.21e-11	-4.91915	8.69e-07	PPM1M,GLYCTK,PBRM1,GNL3,GLT8D1,SPCS1,NEK4,ITIH4,STIMATE	GLYCTK,NT5DC2,NT5DC2,NT5DC2,NT5DC2,PBRM1,PBRM1,PBRM1,GNL3,GNL3,GNL3,GNL3,SPCS1,NEK4,NEK4,NEK4,NEK4,NEK4,NEK4,NEK4,NEK4,ITIH4,ITIH4,STIMATE	GLYCTK,NT5DC2,GNL3,GLT8D1,NEK4,MUSTN1,SFMBT1	-	GNL3	GNL3	-	-	PBRM1,GLT8D1	GNL3	GNL3,NT5DC2,SPCS1	SMIM4,NT5DC2
3	52738165	rs12635140	C	T	8.11e-06	-5.8436	5.11e-09	5.46485	4.63e-08	PPM1M,GLYCTK,PBRM1,GNL3,GLT8D1,SPCS1,NEK4,ITIH4,STIMATE,SFMBT1	GLYCTK,NT5DC2,NT5DC2,NT5DC2,NT5DC2,NT5DC2,NT5DC2,PBRM1,PBRM1,PBRM1,GNL3,GNL3,GNL3,SPCS1,NEK4,NEK4,NEK4,NEK4,NEK4,NEK4,NEK4,NEK4,ITIH4,ITIH4,ITIH4,ITIH4,PRKCD	-	-	-	-	-	-	PBRM1,GLT8D1	GNL3	-	-
3	52739520	rs8906	C	T	4.8e-06	-5.69245	1.25e-08	5.56542	2.62e-08	PPM1M,GLYCTK,PBRM1,GNL3,GLT8D1,SPCS1,NEK4,ITIH4,STIMATE,SFMBT1	NT5DC2,NT5DC2,NT5DC2,NT5DC2,NT5DC2,NT5DC2,PBRM1,PBRM1,PBRM1,GNL3,GNL3,GNL3,SPCS1,NEK4,NEK4,NEK4,NEK4,NEK4,NEK4,NEK4,NEK4,ITIH4,ITIH4,ITIH4,ITIH4,PRKCD	-	-	SPCS1	-	-	-	PBRM1,GLT8D1	GNL3	NT5DC2,GNL3,SPCS1	SMIM4,NT5DC2
3	52741160	rs3755798	A	G	6.64e-06	-5.85811	4.68e-09	5.50378	3.72e-08	PPM1M,GLYCTK,PBRM1,GNL3,GLT8D1,SPCS1,NEK4,ITIH4,STIMATE,SFMBT1	GLYCTK,NT5DC2,NT5DC2,NT5DC2,NT5DC2,NT5DC2,NT5DC2,PBRM1,PBRM1,PBRM1,GNL3,GNL3,GNL3,SPCS1,NEK4,NEK4,NEK4,NEK4,NEK4,NEK4,NEK4,NEK4,ITIH4,ITIH4,ITIH4,ITIH4,PRKCD	-	-	-	-	-	-	PBRM1,GLT8D1	GNL3	-	-
3	52742413	rs34017441	C	T	3.6e-05	-5.8157	6.04e-09	5.16236	2.44e-07	PPM1M,GLYCTK,PBRM1,GNL3,GLT8D1,SPCS1,NEK4,ITIH4,STIMATE,SFMBT1	NT5DC2,NT5DC2,NT5DC2,NT5DC2,NT5DC2,NT5DC2,PBRM1,PBRM1,PBRM1,GNL3,GNL3,GNL3,SPCS1,NEK4,NEK4,NEK4,NEK4,NEK4,NEK4,NEK4,NEK4,ITIH4,ITIH4,ITIH4,ITIH4,PRKCD	-	-	-	-	ITIH4	-	PBRM1,GLT8D1	GNL3	GNL3,NT5DC2,SPCS1	SMIM4,NT5DC2
3	52743384	rs6445534	A	G	6.72e-06	-5.83799	5.28e-09	5.5011	3.77e-08	PPM1M,GLYCTK,PBRM1,GNL3,GLT8D1,SPCS1,NEK4,ITIH4,STIMATE,SFMBT1	GLYCTK,NT5DC2,NT5DC2,NT5DC2,NT5DC2,NT5DC2,NT5DC2,PBRM1,PBRM1,PBRM1,GNL3,GNL3,GNL3,SPCS1,NEK4,NEK4,NEK4,NEK4,NEK4,NEK4,NEK4,NEK4,ITIH4,ITIH4,ITIH4,ITIH4,PRKCD	GLYCTK,NT5DC2,GNL3,GLT8D1,NEK4,MUSTN1,SFMBT1	-	-	-	-	-	PBRM1,GLT8D1	GNL3	GNL3,NT5DC2,SPCS1	SMIM4
3	52744460	rs13079063	G	A	7.24e-06	-5.85088	4.89e-09	5.48664	4.1e-08	PPM1M,GLYCTK,PBRM1,GNL3,GLT8D1,SPCS1,NEK4,ITIH4,STIMATE,SFMBT1	GLYCTK,NT5DC2,NT5DC2,NT5DC2,NT5DC2,NT5DC2,NT5DC2,PBRM1,PBRM1,PBRM1,GNL3,GNL3,GNL3,SPCS1,NEK4,NEK4,NEK4,NEK4,NEK4,NEK4,NEK4,NEK4,ITIH4,ITIH4,ITIH4,ITIH4,PRKCD	-	-	-	-	-	-	PBRM1,GLT8D1	GNL3	GNL3,NT5DC2,SPCS1	SMIM4
3	52745087	rs11235	C	T	8.29e-06	5.99235	2.07e-09	-5.46027	4.75e-08	PPM1M,GLYCTK,PBRM1,GNL3,GLT8D1,SPCS1,NEK4,STIMATE	NT5DC2,NT5DC2,PBRM1,PBRM1,PBRM1,GNL3,GNL3,GNL3,GNL3,SPCS1,NEK4,NEK4,NEK4,NEK4,NEK4,NEK4,STIMATE,PRKCD	-	-	GNL3	-	GNL3	RRP9	GLT8D1	GNL3	GNL3,NT5DC2,SPCS1	SMIM4
3	52746541	rs4687644	G	T	1.92e-05	-5.85347	4.81e-09	5.29244	1.21e-07	PPM1M,GLYCTK,PBRM1,GNL3,GLT8D1,SPCS1,NEK4,ITIH4,STIMATE,SFMBT1	GLYCTK,NT5DC2,NT5DC2,NT5DC2,NT5DC2,NT5DC2,NT5DC2,PBRM1,PBRM1,PBRM1,GNL3,GNL3,GNL3,SPCS1,NEK4,NEK4,NEK4,NEK4,NEK4,NEK4,NEK4,NEK4,ITIH4,ITIH4,ITIH4,ITIH4,PRKCD	GLYCTK,NT5DC2,GNL3,GLT8D1,NEK4,MUSTN1,SFMBT1	-	-	-	-	-	PBRM1,GLT8D1	GNL3	-	-
3	52747321	rs62255371	G	A	3.47e-05	-5.79469	6.84e-09	5.17042	2.34e-07	PPM1M,GLYCTK,PBRM1,GNL3,GLT8D1,SPCS1,NEK4,ITIH4,STIMATE,SFMBT1	NT5DC2,NT5DC2,NT5DC2,NT5DC2,NT5DC2,NT5DC2,PBRM1,PBRM1,PBRM1,GNL3,GNL3,GNL3,SPCS1,NEK4,NEK4,NEK4,NEK4,NEK4,NEK4,NEK4,NEK4,ITIH4,ITIH4,ITIH4,ITIH4,PRKCD	-	-	-	-	-	-	PBRM1,GLT8D1	GNL3	-	-
3	52747742	rs7620039	A	G	7.62e-06	-5.57117	2.53e-08	5.47977	4.26e-08	PPM1M,GLYCTK,PBRM1,GNL3,GLT8D1,SPCS1,NEK4,ITIH4,STIMATE,SFMBT1	NT5DC2,NT5DC2,NT5DC2,NT5DC2,NT5DC2,NT5DC2,PBRM1,PBRM1,PBRM1,GNL3,GNL3,GNL3,SPCS1,NEK4,NEK4,NEK4,NEK4,NEK4,NEK4,NEK4,NEK4,ITIH4,ITIH4,ITIH4,ITIH4,PRKCD,TKT	PPM1M,NISCH,GLT8D1,NEK4,MUSTN1,SFMBT1	-	-	-	-	-	PBRM1,GLT8D1	GNL3	GNL3,NT5DC2,SPCS1	SMIM4,NT5DC2
3	52748058	rs1468638	C	T	2.02e-05	-5.84345	5.11e-09	5.28226	1.28e-07	PPM1M,GLYCTK,PBRM1,GNL3,GLT8D1,SPCS1,NEK4,ITIH4,STIMATE,SFMBT1	GLYCTK,NT5DC2,NT5DC2,NT5DC2,NT5DC2,NT5DC2,NT5DC2,PBRM1,PBRM1,PBRM1,GNL3,GNL3,GNL3,SPCS1,NEK4,NEK4,NEK4,NEK4,NEK4,NEK4,NEK4,NEK4,ITIH4,ITIH4,ITIH4,ITIH4,PRKCD	GLYCTK,NT5DC2,GNL3,GLT8D1,NEK4,MUSTN1,SFMBT1	-	-	-	-	-	PBRM1,GLT8D1	GNL3	GNL3,NT5DC2,SPCS1	SMIM4
3	52748857	rs11716747	T	C	6.44e-06	-5.84783	4.98e-09	5.50984	3.59e-08	-	-	-	-	-	-	-	-	PBRM1,GLT8D1	GNL3	GNL3,NT5DC2,SPCS1	SMIM4
3	52749334	rs35526119	T	C	1.7e-05	-5.66557	1.47e-08	5.317	1.05e-07	PPM1M,GLYCTK,PBRM1,GNL3,GLT8D1,SPCS1,NEK4,ITIH4,STIMATE,SFMBT1	GLYCTK,NT5DC2,NT5DC2,NT5DC2,NT5DC2,NT5DC2,NT5DC2,PBRM1,PBRM1,PBRM1,GNL3,GNL3,GNL3,SPCS1,NEK4,NEK4,NEK4,NEK4,NEK4,NEK4,NEK4,NEK4,ITIH4,ITIH4,ITIH4,ITIH4,PRKCD	-	-	-	-	-	-	PBRM1,GLT8D1	GNL3	-	-
3	52751534	rs7624716	C	T	1.66e-05	-5.84084	5.19e-09	5.32167	1.03e-07	PPM1M,GLYCTK,PBRM1,GNL3,GLT8D1,SPCS1,NEK4,ITIH4,STIMATE,SFMBT1	GLYCTK,NT5DC2,NT5DC2,NT5DC2,NT5DC2,NT5DC2,NT5DC2,PBRM1,PBRM1,PBRM1,GNL3,GNL3,GNL3,SPCS1,NEK4,NEK4,NEK4,NEK4,NEK4,NEK4,NEK4,NEK4,ITIH4,ITIH4,ITIH4,ITIH4,PRKCD	-	-	-	-	-	-	PBRM1,GLT8D1	GNL3	GNL3,NT5DC2,SPCS1	SMIM4
3	52752075	rs2109634	G	T	1.68e-05	-5.84567	5.05e-09	5.31997	1.04e-07	PPM1M,GLYCTK,PBRM1,GNL3,GLT8D1,SPCS1,NEK4,ITIH4,STIMATE,SFMBT1	GLYCTK,NT5DC2,NT5DC2,NT5DC2,NT5DC2,NT5DC2,NT5DC2,PBRM1,PBRM1,PBRM1,GNL3,GNL3,GNL3,SPCS1,NEK4,NEK4,NEK4,NEK4,NEK4,NEK4,NEK4,NEK4,ITIH4,ITIH4,ITIH4,ITIH4,PRKCD	GLYCTK,NT5DC2,GNL3,GLT8D1,NEK4,MUSTN1,SFMBT1	-	-	-	-	-	PBRM1,GLT8D1	GNL3	GNL3,NT5DC2,SPCS1	SMIM4
3	52753532	rs34918356	G	T	1.7e-05	-5.85811	4.68e-09	5.31759	1.05e-07	PPM1M,GLYCTK,PBRM1,GNL3,GLT8D1,SPCS1,NEK4,ITIH4,STIMATE,SFMBT1	GLYCTK,NT5DC2,NT5DC2,NT5DC2,NT5DC2,NT5DC2,NT5DC2,PBRM1,PBRM1,PBRM1,GNL3,GNL3,GNL3,SPCS1,NEK4,NEK4,NEK4,NEK4,NEK4,NEK4,NEK4,NEK4,ITIH4,ITIH4,ITIH4,ITIH4,PRKCD	GLYCTK,NT5DC2,GNL3,GLT8D1,NEK4,MUSTN1,SFMBT1	-	-	-	-	-	PBRM1,GLT8D1	GNL3	-	-
3	52758942	rs11714088	C	A	3.16e-05	-5.79504	6.83e-09	5.18971	2.11e-07	PPM1M,GLYCTK,PBRM1,GNL3,GLT8D1,SPCS1,NEK4,ITIH4,STIMATE,SFMBT1	NT5DC2,NT5DC2,NT5DC2,NT5DC2,NT5DC2,NT5DC2,PBRM1,PBRM1,PBRM1,GNL3,GNL3,GNL3,SPCS1,NEK4,NEK4,NEK4,NEK4,NEK4,NEK4,NEK4,NEK4,ITIH4,ITIH4,ITIH4,ITIH4,PRKCD	PPM1M,NISCH,GLT8D1,NEK4,MUSTN1,SFMBT1	-	-	-	-	-	PBRM1,GLT8D1	GNL3	GNL3,NT5DC2,SPCS1	SMIM4,NT5DC2
3	52762698	rs11130321	T	C	3.63e-06	-5.71345	1.11e-08	5.69151	1.26e-08	PPM1M,GLYCTK,PBRM1,GNL3,GLT8D1,SPCS1,NEK4,ITIH4,STIMATE,SFMBT1	GLYCTK,NT5DC2,NT5DC2,NT5DC2,NT5DC2,NT5DC2,NT5DC2,PBRM1,PBRM1,PBRM1,GNL3,GNL3,GNL3,SPCS1,NEK4,NEK4,NEK4,NEK4,NEK4,NEK4,NEK4,NEK4,ITIH4,ITIH4,ITIH4,ITIH4,STIMATE,PRKCD	GLYCTK,NISCH,NT5DC2,GLT8D1,NEK4,ITIH4,MUSTN1,SFMBT1	-	-	-	-	-	PBRM1,GLT8D1	GNL3	GNL3,NT5DC2,SPCS1	SMIM4
3	52763163	rs34291015	T	C	3.19e-05	-5.86046	4.62e-09	5.18814	2.12e-07	PPM1M,GLYCTK,PBRM1,GNL3,GLT8D1,SPCS1,NEK4,ITIH4,STIMATE,SFMBT1	NT5DC2,NT5DC2,NT5DC2,NT5DC2,NT5DC2,NT5DC2,PBRM1,PBRM1,PBRM1,GNL3,GNL3,GNL3,SPCS1,NEK4,NEK4,NEK4,NEK4,NEK4,NEK4,NEK4,NEK4,ITIH4,ITIH4,ITIH4,ITIH4,PRKCD	PPM1M,NISCH,GLT8D1,NEK4,MUSTN1,SFMBT1	-	-	-	-	-	PBRM1,GLT8D1	GNL3	-	-
3	52763954	rs4687549	C	T	5.47e-06	-5.67337	1.4e-08	5.54073	3.01e-08	PPM1M,GLYCTK,PBRM1,GNL3,GLT8D1,SPCS1,NEK4,ITIH4,STIMATE,SFMBT1	NT5DC2,NT5DC2,NT5DC2,NT5DC2,NT5DC2,NT5DC2,PBRM1,PBRM1,PBRM1,GNL3,GNL3,GNL3,SPCS1,NEK4,NEK4,NEK4,NEK4,NEK4,NEK4,NEK4,NEK4,ITIH4,ITIH4,ITIH4,ITIH4,PRKCD	PPM1M,GLT8D1,NEK4,ITIH4,MUSTN1,SFMBT1	-	SPCS1	-	-	-	PBRM1,GLT8D1	GNL3	NT5DC2,GNL3,SPCS1	SMIM4,NT5DC2
3	52764624	rs10780035	T	C	4.6e-06	-5.66865	1.44e-08	5.7254	1.03e-08	PPM1M,GLYCTK,PBRM1,GNL3,GLT8D1,SPCS1,NEK4,ITIH4,STIMATE,SFMBT1	NT5DC2,NT5DC2,NT5DC2,NT5DC2,NT5DC2,NT5DC2,PBRM1,PBRM1,PBRM1,GNL3,GNL3,GNL3,SPCS1,NEK4,NEK4,NEK4,NEK4,NEK4,NEK4,NEK4,NEK4,ITIH4,ITIH4,ITIH4,ITIH4,PRKCD	-	-	SPCS1	-	-	-	PBRM1,GLT8D1	GNL3	-	-
3	52765646	rs2079929	T	C	1.83e-05	-5.83869	5.26e-09	5.30285	1.14e-07	PPM1M,GLYCTK,PBRM1,GNL3,GLT8D1,SPCS1,NEK4,ITIH4,STIMATE,SFMBT1	GLYCTK,NT5DC2,NT5DC2,NT5DC2,NT5DC2,NT5DC2,NT5DC2,PBRM1,PBRM1,PBRM1,GNL3,GNL3,GNL3,SPCS1,NEK4,NEK4,NEK4,NEK4,NEK4,NEK4,NEK4,NEK4,ITIH4,ITIH4,ITIH4,ITIH4,PRKCD	-	-	-	-	-	-	PBRM1,GLT8D1	GNL3	GNL3,NT5DC2,SPCS1	SMIM4
3	52765882	rs11714030	T	C	1.67e-05	-5.81745	5.98e-09	5.32058	1.03e-07	PPM1M,GLYCTK,PBRM1,GNL3,GLT8D1,SPCS1,NEK4,ITIH4,STIMATE,SFMBT1	GLYCTK,NT5DC2,NT5DC2,NT5DC2,NT5DC2,NT5DC2,NT5DC2,PBRM1,PBRM1,PBRM1,GNL3,GNL3,GNL3,SPCS1,NEK4,NEK4,NEK4,NEK4,NEK4,NEK4,NEK4,NEK4,ITIH4,ITIH4,ITIH4,ITIH4,PRKCD	GLYCTK,NISCH,NT5DC2,GNL3,GLT8D1,NEK4,MUSTN1,SFMBT1	-	-	-	-	-	PBRM1,GLT8D1	GNL3	-	-
3	52766122	rs34739010	G	A	1.82e-05	-5.83556	5.36e-09	5.3036	1.14e-07	PPM1M,GLYCTK,PBRM1,GNL3,GLT8D1,SPCS1,NEK4,ITIH4,STIMATE,SFMBT1	GLYCTK,NT5DC2,NT5DC2,NT5DC2,NT5DC2,NT5DC2,NT5DC2,PBRM1,PBRM1,PBRM1,GNL3,GNL3,GNL3,SPCS1,NEK4,NEK4,NEK4,NEK4,NEK4,NEK4,NEK4,NEK4,ITIH4,ITIH4,ITIH4,ITIH4,PRKCD	GLYCTK,NT5DC2,GNL3,GLT8D1,NEK4,MUSTN1,SFMBT1	-	-	-	-	-	PBRM1,GLT8D1	GNL3	-	-
3	52766606	rs2268027	A	G	4.56e-06	-5.67005	1.43e-08	5.73752	9.61e-09	PPM1M,GLYCTK,PBRM1,GNL3,GLT8D1,SPCS1,NEK4,ITIH4,STIMATE,SFMBT1	NT5DC2,NT5DC2,NT5DC2,NT5DC2,NT5DC2,NT5DC2,PBRM1,PBRM1,PBRM1,GNL3,GNL3,GNL3,SPCS1,NEK4,NEK4,NEK4,NEK4,NEK4,NEK4,NEK4,NEK4,ITIH4,ITIH4,ITIH4,ITIH4,PRKCD	-	-	SPCS1	-	-	-	PBRM1,GLT8D1	GNL3	NT5DC2,GNL3,SPCS1	SMIM4,NT5DC2
3	52767427	rs767418	T	C	1.74e-05	-5.83901	5.25e-09	5.31315	1.08e-07	PPM1M,GLYCTK,PBRM1,GNL3,GLT8D1,SPCS1,NEK4,ITIH4,STIMATE,SFMBT1	GLYCTK,NT5DC2,NT5DC2,NT5DC2,NT5DC2,NT5DC2,NT5DC2,PBRM1,PBRM1,PBRM1,GNL3,GNL3,GNL3,SPCS1,NEK4,NEK4,NEK4,NEK4,NEK4,NEK4,NEK4,NEK4,ITIH4,ITIH4,ITIH4,ITIH4,PRKCD	-	-	-	-	-	-	PBRM1,GLT8D1	GNL3	GNL3,NT5DC2,SPCS1	SMIM4
3	52770277	rs11130323	C	T	1.4e-05	-5.77394	7.74e-09	5.35685	8.47e-08	PPM1M,GLYCTK,PBRM1,GNL3,GLT8D1,SPCS1,NEK4,ITIH4,STIMATE,SFMBT1	NT5DC2,NT5DC2,NT5DC2,NT5DC2,NT5DC2,NT5DC2,PBRM1,PBRM1,PBRM1,GNL3,GNL3,GNL3,SPCS1,NEK4,NEK4,NEK4,NEK4,NEK4,NEK4,NEK4,NEK4,ITIH4,ITIH4,ITIH4,ITIH4,PRKCD	PPM1M,NISCH,GLT8D1,NEK4,MUSTN1,SFMBT1	-	-	-	-	-	PBRM1,GLT8D1	GNL3	GNL3,NT5DC2,SPCS1	SMIM4,NT5DC2
3	52770310	rs11130324	T	G	0.000102013	6.65638	2.81e-11	-4.93726	7.92e-07	PPM1M,GLYCTK,PBRM1,GNL3,GLT8D1,SPCS1,NEK4,ITIH4,STIMATE	GLYCTK,NT5DC2,NT5DC2,NT5DC2,NT5DC2,PBRM1,PBRM1,PBRM1,GNL3,GNL3,GNL3,GNL3,SPCS1,NEK4,NEK4,NEK4,NEK4,NEK4,NEK4,NEK4,NEK4,ITIH4,ITIH4,STIMATE	GLYCTK,NT5DC2,GNL3,GLT8D1,NEK4,MUSTN1,SFMBT1	-	-	-	-	RRP9	PBRM1,GLT8D1	GNL3	-	-
3	52771468	rs6445535	C	T	1.86e-05	-5.83643	5.33e-09	5.29926	1.16e-07	PPM1M,GLYCTK,PBRM1,GNL3,GLT8D1,SPCS1,NEK4,ITIH4,STIMATE,SFMBT1	GLYCTK,NT5DC2,NT5DC2,NT5DC2,NT5DC2,NT5DC2,NT5DC2,PBRM1,PBRM1,PBRM1,GNL3,GNL3,GNL3,SPCS1,NEK4,NEK4,NEK4,NEK4,NEK4,NEK4,NEK4,NEK4,ITIH4,ITIH4,ITIH4,ITIH4,PRKCD	-	-	-	-	-	-	PBRM1,GLT8D1	GNL3	GNL3,NT5DC2,SPCS1	SMIM4
3	52774530	rs2159644	T	C	1.47e-05	-5.82269	5.79e-09	5.3473	8.93e-08	PPM1M,GLYCTK,PBRM1,GNL3,GLT8D1,SPCS1,NEK4,ITIH4,STIMATE,SFMBT1	GLYCTK,NT5DC2,NT5DC2,NT5DC2,NT5DC2,NT5DC2,NT5DC2,PBRM1,PBRM1,PBRM1,GNL3,GNL3,GNL3,SPCS1,NEK4,NEK4,NEK4,NEK4,NEK4,NEK4,NEK4,NEK4,ITIH4,ITIH4,ITIH4,ITIH4,PRKCD	-	-	-	-	-	-	PBRM1,GLT8D1	GNL3	-	-
3	52776908	rs7638162	C	T	1.23e-05	-5.83948	5.24e-09	5.38249	7.35e-08	PPM1M,GLYCTK,PBRM1,GNL3,GLT8D1,SPCS1,NEK4,ITIH4,STIMATE,SFMBT1	GLYCTK,NT5DC2,NT5DC2,NT5DC2,NT5DC2,NT5DC2,NT5DC2,PBRM1,PBRM1,PBRM1,GNL3,GNL3,GNL3,SPCS1,NEK4,NEK4,NEK4,NEK4,NEK4,NEK4,NEK4,NEK4,ITIH4,ITIH4,ITIH4,ITIH4,PRKCD	GLYCTK,NT5DC2,GNL3,GLT8D1,NEK4,MUSTN1,SFMBT1	-	-	-	-	-	PBRM1,GLT8D1	GNL3	GNL3,NT5DC2,SPCS1	SMIM4
3	52778051	rs2286800	T	C	4.67e-06	-5.66571	1.46e-08	5.62157	1.89e-08	PPM1M,GLYCTK,PBRM1,GNL3,GLT8D1,SPCS1,NEK4,ITIH4,STIMATE,SFMBT1	NT5DC2,NT5DC2,NT5DC2,NT5DC2,NT5DC2,NT5DC2,PBRM1,PBRM1,PBRM1,GNL3,GNL3,GNL3,SPCS1,NEK4,NEK4,NEK4,NEK4,NEK4,NEK4,NEK4,NEK4,ITIH4,ITIH4,ITIH4,ITIH4,PRKCD	PPM1M,GLYCTK,GLT8D1,NEK4,ITIH4,MUSTN1,SFMBT1	-	SPCS1	-	-	-	PBRM1,GLT8D1	GNL3	NT5DC2,GNL3,SPCS1	SMIM4,NT5DC2
3	52778347	rs2268026	C	T	9.97e-06	-5.77969	7.48e-09	5.42444	5.81e-08	PPM1M,GLYCTK,PBRM1,GNL3,GLT8D1,SPCS1,NEK4,ITIH4,STIMATE,SFMBT1	NT5DC2,NT5DC2,NT5DC2,NT5DC2,NT5DC2,NT5DC2,PBRM1,PBRM1,PBRM1,GNL3,GNL3,GNL3,SPCS1,NEK4,NEK4,NEK4,NEK4,NEK4,NEK4,NEK4,NEK4,ITIH4,ITIH4,ITIH4,ITIH4,PRKCD	-	-	-	-	-	-	PBRM1,GLT8D1	GNL3	GNL3,NT5DC2,SPCS1	SMIM4,NT5DC2
3	52779801	rs13074853	C	T	1.29e-05	-5.85168	4.87e-09	5.37222	7.78e-08	PPM1M,GLYCTK,PBRM1,GNL3,GLT8D1,SPCS1,NEK4,ITIH4,STIMATE,SFMBT1	GLYCTK,NT5DC2,NT5DC2,NT5DC2,NT5DC2,NT5DC2,NT5DC2,PBRM1,PBRM1,PBRM1,GNL3,GNL3,GNL3,SPCS1,NEK4,NEK4,NEK4,NEK4,NEK4,NEK4,NEK4,NEK4,ITIH4,ITIH4,ITIH4,ITIH4,PRKCD	GLYCTK,NT5DC2,GNL3,GLT8D1,NEK4,MUSTN1,SFMBT1	-	-	-	-	-	PBRM1,GLT8D1	GNL3	GNL3,NT5DC2,SPCS1	SMIM4
3	52781539	rs13082208	G	T	4.18e-06	-5.68615	1.3e-08	5.82259	5.79e-09	PPM1M,GLYCTK,PBRM1,GNL3,GLT8D1,SPCS1,NEK4,ITIH4,STIMATE,SFMBT1	NT5DC2,NT5DC2,NT5DC2,NT5DC2,NT5DC2,NT5DC2,PBRM1,PBRM1,PBRM1,GNL3,GNL3,GNL3,SPCS1,NEK4,NEK4,NEK4,NEK4,NEK4,NEK4,NEK4,NEK4,ITIH4,ITIH4,ITIH4,ITIH4,PRKCD	PPM1M,GLYCTK,GLT8D1,NEK4,MUSTN1,SFMBT1	-	-	-	-	-	PBRM1,GLT8D1	GNL3	-	-
3	52782274	rs13087772	G	T	4.3e-06	-5.68091	1.34e-08	5.63459	1.75e-08	PPM1M,GLYCTK,PBRM1,GNL3,GLT8D1,SPCS1,NEK4,ITIH4,STIMATE,SFMBT1	NT5DC2,NT5DC2,NT5DC2,NT5DC2,NT5DC2,NT5DC2,PBRM1,PBRM1,PBRM1,GNL3,GNL3,GNL3,SPCS1,NEK4,NEK4,NEK4,NEK4,NEK4,NEK4,NEK4,NEK4,ITIH4,ITIH4,ITIH4,ITIH4,PRKCD	PPM1M,GLYCTK,GLT8D1,NEK4,ITIH4,MUSTN1,SFMBT1	-	SPCS1	-	-	-	PBRM1,GLT8D1	GNL3	NT5DC2,GNL3,SPCS1	SMIM4,NT5DC2
3	52782839	rs62255396	T	C	2.26e-05	-5.79818	6.7e-09	5.25917	1.45e-07	PPM1M,GLYCTK,PBRM1,GNL3,GLT8D1,SPCS1,NEK4,ITIH4,STIMATE,SFMBT1	NT5DC2,NT5DC2,NT5DC2,NT5DC2,NT5DC2,NT5DC2,PBRM1,PBRM1,PBRM1,GNL3,GNL3,GNL3,SPCS1,NEK4,NEK4,NEK4,NEK4,NEK4,NEK4,NEK4,NEK4,ITIH4,ITIH4,ITIH4,ITIH4,PRKCD	PPM1M,NISCH,GLT8D1,NEK4,MUSTN1,SFMBT1	-	-	-	-	-	PBRM1,GLT8D1	GNL3	GNL3,NT5DC2,SPCS1	SMIM4,NT5DC2
3	52784416	rs6787154	T	C	1.24e-05	-5.66837	1.44e-08	5.38119	7.4e-08	PPM1M,GLYCTK,PBRM1,GNL3,GLT8D1,SPCS1,NEK4,ITIH4,STIMATE,SFMBT1	GLYCTK,NT5DC2,NT5DC2,NT5DC2,NT5DC2,NT5DC2,NT5DC2,PBRM1,PBRM1,PBRM1,GNL3,GNL3,GNL3,SPCS1,NEK4,NEK4,NEK4,NEK4,NEK4,NEK4,NEK4,NEK4,ITIH4,ITIH4,ITIH4,ITIH4,PRKCD	GLYCTK,NT5DC2,GNL3,GLT8D1,NEK4,MUSTN1,SFMBT1	-	-	-	-	-	PBRM1,GLT8D1	GNL3	-	-
3	52785168	rs13082960	C	A	7.67e-06	-5.80875	6.29e-09	5.47577	4.36e-08	PPM1M,GLYCTK,PBRM1,GNL3,GLT8D1,SPCS1,NEK4,ITIH4,STIMATE,SFMBT1	NT5DC2,NT5DC2,NT5DC2,NT5DC2,NT5DC2,NT5DC2,PBRM1,PBRM1,PBRM1,GNL3,GNL3,GNL3,SPCS1,NEK4,NEK4,NEK4,NEK4,NEK4,NEK4,NEK4,NEK4,ITIH4,ITIH4,ITIH4,ITIH4,PRKCD	-	-	-	-	-	-	PBRM1,GLT8D1	GNL3	GNL3,NT5DC2,SPCS1	SMIM4,NT5DC2
3	52785238	rs7646741	A	G	8.2e-05	6.67671	2.44e-11	-4.98568	6.17e-07	PPM1M,GLYCTK,PBRM1,GNL3,GLT8D1,SPCS1,NEK4,ITIH4,STIMATE	GLYCTK,NT5DC2,NT5DC2,NT5DC2,NT5DC2,PBRM1,PBRM1,PBRM1,GNL3,GNL3,GNL3,GNL3,SPCS1,NEK4,NEK4,NEK4,NEK4,NEK4,NEK4,NEK4,NEK4,ITIH4,ITIH4,STIMATE	GLYCTK,NT5DC2,GNL3,GLT8D1,NEK4,MUSTN1,SFMBT1	-	GNL3	GNL3	-	-	PBRM1,GLT8D1	GNL3	GNL3,NT5DC2,SPCS1	SMIM4,NT5DC2
3	52787242	rs13095332	T	C	4.26e-06	-5.68253	1.33e-08	5.68485	1.31e-08	PPM1M,GLYCTK,PBRM1,GNL3,GLT8D1,SPCS1,NEK4,ITIH4,STIMATE,SFMBT1	NT5DC2,NT5DC2,NT5DC2,NT5DC2,NT5DC2,NT5DC2,PBRM1,PBRM1,PBRM1,GNL3,GNL3,GNL3,SPCS1,NEK4,NEK4,NEK4,NEK4,NEK4,NEK4,NEK4,NEK4,ITIH4,ITIH4,ITIH4,ITIH4,PRKCD	PPM1M,GLYCTK,GLT8D1,NEK4,ITIH4,MUSTN1,SFMBT1	-	SPCS1	-	-	-	PBRM1,GLT8D1	GNL3	NT5DC2,GNL3,SPCS1	SMIM4,NT5DC2
3	52787603	rs2336545	C	T	7.6e-06	-5.80497	6.44e-09	5.47745	4.32e-08	PPM1M,GLYCTK,PBRM1,GNL3,GLT8D1,SPCS1,NEK4,ITIH4,STIMATE,SFMBT1	NT5DC2,NT5DC2,NT5DC2,NT5DC2,NT5DC2,NT5DC2,PBRM1,PBRM1,PBRM1,GNL3,GNL3,GNL3,SPCS1,NEK4,NEK4,NEK4,NEK4,NEK4,NEK4,NEK4,NEK4,ITIH4,ITIH4,ITIH4,ITIH4,PRKCD	-	-	-	-	-	-	PBRM1,GLT8D1	GNL3	GNL3,NT5DC2,SPCS1	SMIM4,NT5DC2
3	52788959	rs6414570	G	A	1.14e-05	-5.88855	3.9e-09	5.39704	6.77e-08	PPM1M,GLYCTK,PBRM1,GNL3,GLT8D1,SPCS1,NEK4,ITIH4,STIMATE,SFMBT1	GLYCTK,NT5DC2,NT5DC2,NT5DC2,NT5DC2,NT5DC2,NT5DC2,PBRM1,PBRM1,PBRM1,GNL3,GNL3,GNL3,SPCS1,NEK4,NEK4,NEK4,NEK4,NEK4,NEK4,NEK4,NEK4,ITIH4,ITIH4,ITIH4,ITIH4,PRKCD	GLYCTK,NT5DC2,GNL3,GLT8D1,NEK4,MUSTN1,SFMBT1	-	-	-	-	-	PBRM1,GLT8D1	GNL3	GNL3,NT5DC2,SPCS1	SMIM4
3	52790213	rs13061423	C	T	1.92e-05	-5.81286	6.14e-09	5.29214	1.21e-07	PPM1M,GLYCTK,PBRM1,GNL3,GLT8D1,SPCS1,NEK4,ITIH4,STIMATE,SFMBT1	NT5DC2,NT5DC2,NT5DC2,NT5DC2,NT5DC2,NT5DC2,PBRM1,PBRM1,PBRM1,GNL3,GNL3,GNL3,SPCS1,NEK4,NEK4,NEK4,NEK4,NEK4,NEK4,NEK4,NEK4,ITIH4,ITIH4,ITIH4,ITIH4,PRKCD	PPM1M,NISCH,GLT8D1,NEK4,MUSTN1,SFMBT1	-	-	-	-	-	PBRM1,GLT8D1	GNL3	GNL3,NT5DC2,SPCS1	SMIM4,NT5DC2
3	52793239	rs11130327	G	A	3.2e-06	-5.7364	9.67e-09	5.65516	1.56e-08	PPM1M,GLYCTK,PBRM1,GNL3,GLT8D1,SPCS1,NEK4,ITIH4,STIMATE,SFMBT1	NT5DC2,NT5DC2,NT5DC2,NT5DC2,NT5DC2,NT5DC2,PBRM1,PBRM1,PBRM1,GNL3,GNL3,GNL3,SPCS1,NEK4,NEK4,NEK4,NEK4,NEK4,NEK4,NEK4,NEK4,ITIH4,ITIH4,ITIH4,ITIH4,PRKCD	PPM1M,GLYCTK,GLT8D1,NEK4,MUSTN1,SFMBT1	-	SPCS1	-	-	-	PBRM1,GLT8D1	GNL3	NT5DC2,GNL3,SPCS1	SMIM4,NT5DC2
3	52793602	rs12497998	T	C	6.1e-06	-5.88532	3.97e-09	5.5199	3.39e-08	PPM1M,GLYCTK,PBRM1,GNL3,GLT8D1,SPCS1,NEK4,ITIH4,STIMATE,SFMBT1	GLYCTK,NT5DC2,NT5DC2,NT5DC2,NT5DC2,NT5DC2,NT5DC2,PBRM1,PBRM1,PBRM1,GNL3,GNL3,GNL3,SPCS1,NEK4,NEK4,NEK4,NEK4,NEK4,NEK4,NEK4,NEK4,ITIH4,ITIH4,ITIH4,ITIH4,PRKCD	-	-	-	-	-	-	PBRM1,GLT8D1	GNL3	GNL3,NT5DC2,SPCS1	SMIM4
3	52794367	rs4687648	G	T	1.07e-05	-5.89218	3.81e-09	5.40946	6.32e-08	PPM1M,GLYCTK,PBRM1,GNL3,GLT8D1,SPCS1,NEK4,ITIH4,STIMATE,SFMBT1	GLYCTK,NT5DC2,NT5DC2,NT5DC2,NT5DC2,NT5DC2,NT5DC2,PBRM1,PBRM1,PBRM1,GNL3,GNL3,GNL3,SPCS1,NEK4,NEK4,NEK4,NEK4,NEK4,NEK4,NEK4,NEK4,ITIH4,ITIH4,ITIH4,ITIH4,PRKCD	GLYCTK,NT5DC2,GNL3,GLT8D1,NEK4,MUSTN1,SFMBT1	-	-	-	-	-	PBRM1,GLT8D1	GNL3	GNL3,NT5DC2,SPCS1	SMIM4
3	52800284	rs2230535	C	T	6.65e-06	-5.85992	4.63e-09	5.50347	3.72e-08	PPM1M,GLYCTK,PBRM1,GNL3,GLT8D1,SPCS1,NEK4,ITIH4,STIMATE,SFMBT1	NT5DC2,NT5DC2,NT5DC2,NT5DC2,NT5DC2,NT5DC2,PBRM1,PBRM1,PBRM1,GNL3,GNL3,GNL3,SPCS1,NEK4,NEK4,NEK4,NEK4,NEK4,NEK4,NEK4,NEK4,ITIH4,ITIH4,ITIH4,ITIH4,PRKCD	-	-	-	-	-	-	PBRM1,GLT8D1	GNL3	GNL3,NT5DC2,SPCS1	SMIM4,NT5DC2
3	52800731	rs4687650	G	A	3.09e-06	-5.74299	9.3e-09	5.68661	1.3e-08	-	-	PPM1M,GLYCTK,GLT8D1,NEK4,MUSTN1,SFMBT1	-	SPCS1	-	-	-	PBRM1,GLT8D1	GNL3	NT5DC2,GNL3,SPCS1	SMIM4,NT5DC2
3	52802402	rs2230534	C	A	2.18e-05	-5.85367	4.81e-09	5.26713	1.39e-07	PPM1M,GLYCTK,PBRM1,GNL3,GLT8D1,SPCS1,NEK4,ITIH4,STIMATE,SFMBT1	NT5DC2,NT5DC2,NT5DC2,NT5DC2,NT5DC2,NT5DC2,PBRM1,PBRM1,PBRM1,GNL3,GNL3,GNL3,SPCS1,NEK4,NEK4,NEK4,NEK4,NEK4,NEK4,NEK4,NEK4,ITIH4,ITIH4,ITIH4,ITIH4,PRKCD	-	-	-	-	-	-	PBRM1,GLT8D1	GNL3	-	-
3	52803205	rs2268024	C	T	3.4e-06	-5.72523	1.03e-08	5.6419	1.68e-08	PPM1M,GLYCTK,PBRM1,GNL3,GLT8D1,SPCS1,NEK4,ITIH4,STIMATE,SFMBT1	NT5DC2,NT5DC2,NT5DC2,NT5DC2,NT5DC2,NT5DC2,PBRM1,PBRM1,PBRM1,GNL3,GNL3,GNL3,SPCS1,NEK4,NEK4,NEK4,NEK4,NEK4,NEK4,NEK4,NEK4,ITIH4,ITIH4,ITIH4,ITIH4,PRKCD	PPM1M,GLYCTK,GLT8D1,NEK4,ITIH4,MUSTN1,SFMBT1	-	SPCS1	-	-	-	PBRM1,GLT8D1	GNL3	NT5DC2,GNL3,SPCS1	SMIM4,NT5DC2
3	52804487	rs13071584	C	T	7.54e-06	-5.87298	4.28e-09	5.47899	4.28e-08	PPM1M,GLYCTK,PBRM1,GNL3,GLT8D1,SPCS1,NEK4,ITIH4,STIMATE,SFMBT1	GLYCTK,NT5DC2,NT5DC2,NT5DC2,NT5DC2,NT5DC2,NT5DC2,PBRM1,PBRM1,PBRM1,GNL3,GNL3,GNL3,SPCS1,NEK4,NEK4,NEK4,NEK4,NEK4,NEK4,NEK4,NEK4,ITIH4,ITIH4,ITIH4,ITIH4,PRKCD	-	-	-	-	-	-	PBRM1,GLT8D1	GNL3	-	-
3	52805093	rs998909	G	A	8.98e-06	-5.85705	4.71e-09	5.44448	5.2e-08	PPM1M,GLYCTK,PBRM1,GNL3,GLT8D1,SPCS1,NEK4,ITIH4,STIMATE,SFMBT1	NT5DC2,NT5DC2,NT5DC2,NT5DC2,NT5DC2,NT5DC2,PBRM1,PBRM1,PBRM1,GNL3,GNL3,GNL3,SPCS1,NEK4,NEK4,NEK4,NEK4,NEK4,NEK4,NEK4,NEK4,ITIH4,ITIH4,ITIH4,ITIH4,PRKCD	NISCH,NT5DC2,GLT8D1,NEK4,MUSTN1,SFMBT1	-	-	-	-	-	PBRM1,GLT8D1	GNL3	GNL3,NT5DC2,SPCS1	SMIM4
3	52807736	rs11717836	G	A	3.62e-06	-5.71391	1.1e-08	5.67669	1.37e-08	PPM1M,GLYCTK,PBRM1,GNL3,GLT8D1,SPCS1,NEK4,ITIH4,STIMATE,SFMBT1	NT5DC2,NT5DC2,NT5DC2,NT5DC2,NT5DC2,NT5DC2,PBRM1,PBRM1,PBRM1,GNL3,GNL3,GNL3,SPCS1,NEK4,NEK4,NEK4,NEK4,NEK4,NEK4,NEK4,NEK4,ITIH4,ITIH4,ITIH4,ITIH4,PRKCD	PPM1M,GLYCTK,GLT8D1,NEK4,ITIH4,MUSTN1,SFMBT1	-	SPCS1	-	-	-	PBRM1,GLT8D1	GNL3	NT5DC2,GNL3,SPCS1	SMIM4,NT5DC2
3	52808341	rs1014969	A	G	8.18e-06	-5.77669	7.62e-09	5.46308	4.68e-08	PPM1M,GLYCTK,PBRM1,GNL3,GLT8D1,SPCS1,NEK4,ITIH4,STIMATE,SFMBT1	GLYCTK,NT5DC2,NT5DC2,NT5DC2,NT5DC2,NT5DC2,NT5DC2,PBRM1,PBRM1,PBRM1,GNL3,GNL3,GNL3,SPCS1,NEK4,NEK4,NEK4,NEK4,NEK4,NEK4,NEK4,NEK4,ITIH4,ITIH4,ITIH4,ITIH4	-	-	-	-	-	-	PBRM1,GLT8D1	GNL3	GNL3,NT5DC2,SPCS1	SMIM4
3	52809525	rs2019065	C	T	1.49e-05	-5.81681	6e-09	5.34376	9.1e-08	PPM1M,GLYCTK,PBRM1,GNL3,GLT8D1,SPCS1,NEK4,ITIH4,STIMATE,SFMBT1	NT5DC2,NT5DC2,NT5DC2,NT5DC2,NT5DC2,NT5DC2,PBRM1,PBRM1,PBRM1,GNL3,GNL3,GNL3,SPCS1,NEK4,NEK4,NEK4,NEK4,NEK4,NEK4,NEK4,NEK4,ITIH4,ITIH4,ITIH4,ITIH4,PRKCD	-	-	SPCS1	-	-	-	PBRM1,GLT8D1	GNL3	GNL3,NT5DC2,SPCS1	SMIM4
3	52815905	rs2710323	T	C	9.04e-05	6.49606	8.24e-11	-4.9649	6.87e-07	PPM1M,GLYCTK,NT5DC2,PBRM1,GNL3,GLT8D1,SPCS1,NEK4,ITIH4,STIMATE	NT5DC2,NT5DC2,NT5DC2,NT5DC2,PBRM1,PBRM1,PBRM1,GNL3,GNL3,GNL3,GNL3,SPCS1,NEK4,NEK4,NEK4,NEK4,NEK4,NEK4,NEK4,NEK4,ITIH4,ITIH4,STIMATE,PRKCD,TKT	-	-	GNL3	-	-	RRP9	PBRM1,GLT8D1	GNL3	GNL3,NT5DC2,SPCS1	SMIM4,NT5DC2
3	52817675	rs3774354	A	G	1.44e-05	-5.4478	5.1e-08	5.5458	2.93e-08	PPM1M,GLYCTK,PBRM1,GLT8D1,SPCS1,NEK4,ITIH4,STIMATE	NT5DC2,NT5DC2,NT5DC2,NT5DC2,NT5DC2,NT5DC2,PBRM1,PBRM1,PBRM1,GNL3,GNL3,GNL3,SPCS1,NEK4,NEK4,NEK4,NEK4,NEK4,NEK4,NEK4,NEK4,ITIH4,ITIH4,ITIH4,ITIH4,PRKCD	-	-	SPCS1	-	-	-	PBRM1,GLT8D1	GNL3	NT5DC2,GNL3,SPCS1	SMIM4,NT5DC2
3	52817778	rs3774355	A	G	1.5e-05	-5.43934	5.35e-08	5.5426	2.98e-08	PPM1M,GLYCTK,PBRM1,GLT8D1,SPCS1,NEK4,ITIH4,STIMATE	NT5DC2,NT5DC2,NT5DC2,NT5DC2,NT5DC2,NT5DC2,PBRM1,PBRM1,PBRM1,GNL3,GNL3,GNL3,SPCS1,NEK4,NEK4,NEK4,NEK4,NEK4,NEK4,NEK4,NEK4,ITIH4,ITIH4,ITIH4,ITIH4,PRKCD	PPM1M,NISCH,GLT8D1,NEK4,ITIH4,MUSTN1,SFMBT1	-	SPCS1	-	-	-	PBRM1,GLT8D1	GNL3	NT5DC2,GNL3,SPCS1	SMIM4,NT5DC2
3	52818579	rs2239551	A	G	7.48e-06	-5.57492	2.48e-08	5.73691	9.64e-09	PPM1M,GLYCTK,PBRM1,GNL3,GLT8D1,SPCS1,NEK4,ITIH4,STIMATE,SFMBT1	NT5DC2,NT5DC2,NT5DC2,NT5DC2,NT5DC2,NT5DC2,PBRM1,PBRM1,PBRM1,GNL3,GNL3,GNL3,SPCS1,NEK4,NEK4,NEK4,NEK4,NEK4,NEK4,NEK4,NEK4,ITIH4,ITIH4,ITIH4,ITIH4,STIMATE,PRKCD	-	-	SPCS1	-	-	-	PBRM1,GLT8D1	GNL3	GNL3,NT5DC2,SPCS1	SMIM4,NT5DC2
3	52821011	rs1042779	G	A	2.59e-05	-5.44652	5.14e-08	5.23114	1.68e-07	PPM1M,GLYCTK,PBRM1,GNL3,GLT8D1,SPCS1,NEK4,ITIH4,STIMATE	NT5DC2,NT5DC2,NT5DC2,NT5DC2,NT5DC2,NT5DC2,PBRM1,PBRM1,PBRM1,GNL3,GNL3,GNL3,SPCS1,NEK4,NEK4,NEK4,NEK4,NEK4,NEK4,NEK4,NEK4,ITIH4,ITIH4,ITIH4,ITIH4,PRKCD	-	-	-	-	-	-	PBRM1,GLT8D1	GNL3	GNL3,NT5DC2,SPCS1	SMIM4
3	52821177	rs2286798	C	A	2.65e-05	-5.32478	1.01e-07	5.5817	2.38e-08	PPM1M,GLYCTK,PBRM1,GLT8D1,SPCS1,NEK4,ITIH4,STIMATE	NT5DC2,NT5DC2,NT5DC2,NT5DC2,NT5DC2,NT5DC2,PBRM1,PBRM1,PBRM1,GNL3,GNL3,GNL3,SPCS1,NEK4,NEK4,NEK4,NEK4,NEK4,NEK4,NEK4,NEK4,ITIH4,ITIH4,ITIH4,ITIH4,ITIH4,PRKCD	-	-	-	-	-	-	PBRM1,GLT8D1	GNL3	NT5DC2,GNL3,SPCS1	SMIM4,NT5DC2
3	52822789	rs2284351	C	T	1.53e-05	-5.43558	5.46e-08	5.6242	1.86e-08	PPM1M,GLYCTK,PBRM1,GNL3,GLT8D1,SPCS1,NEK4,ITIH4,STIMATE,SFMBT1	NT5DC2,NT5DC2,NT5DC2,NT5DC2,NT5DC2,NT5DC2,PBRM1,PBRM1,PBRM1,GNL3,GNL3,GNL3,SPCS1,NEK4,NEK4,NEK4,NEK4,NEK4,NEK4,NEK4,NEK4,ITIH4,ITIH4,ITIH4,ITIH4,STIMATE,PRKCD	PPM1M,GLYCTK,GLT8D1,NEK4,ITIH4,MUSTN1,SFMBT1	-	SPCS1	-	-	-	PBRM1,GLT8D1	GNL3	GNL3,NT5DC2,SPCS1	SMIM4,NT5DC2
3	52822856	rs2284350	C	T	1.52e-05	-5.43728	5.41e-08	5.62819	1.82e-08	PPM1M,GLYCTK,PBRM1,GNL3,GLT8D1,SPCS1,NEK4,ITIH4,STIMATE,SFMBT1	NT5DC2,NT5DC2,NT5DC2,NT5DC2,NT5DC2,NT5DC2,PBRM1,PBRM1,PBRM1,GNL3,GNL3,GNL3,SPCS1,NEK4,NEK4,NEK4,NEK4,NEK4,NEK4,NEK4,NEK4,ITIH4,ITIH4,ITIH4,ITIH4,STIMATE,PRKCD	PPM1M,GLYCTK,GLT8D1,NEK4,ITIH4,MUSTN1,SFMBT1	-	SPCS1	-	-	-	PBRM1,GLT8D1	GNL3	GNL3,NT5DC2,SPCS1	SMIM4,NT5DC2
3	52822921	rs2300149	T	C	1.54e-05	-5.43545	5.47e-08	5.8005	6.61e-09	PPM1M,GLYCTK,PBRM1,GNL3,GLT8D1,SPCS1,NEK4,ITIH4,STIMATE,SFMBT1	NT5DC2,NT5DC2,NT5DC2,NT5DC2,NT5DC2,NT5DC2,PBRM1,PBRM1,PBRM1,GNL3,GNL3,GNL3,SPCS1,NEK4,NEK4,NEK4,NEK4,NEK4,NEK4,NEK4,NEK4,ITIH4,ITIH4,ITIH4,ITIH4,STIMATE,PRKCD	-	-	-	-	-	-	PBRM1,GLT8D1	GNL3	-	-
3	52823126	rs2239549	A	G	1.38e-05	-5.45655	4.85e-08	5.75089	8.88e-09	PPM1M,GLYCTK,PBRM1,GNL3,GLT8D1,SPCS1,NEK4,ITIH4,STIMATE,SFMBT1	NT5DC2,NT5DC2,NT5DC2,NT5DC2,NT5DC2,NT5DC2,PBRM1,PBRM1,PBRM1,GNL3,GNL3,GNL3,SPCS1,NEK4,NEK4,NEK4,NEK4,NEK4,NEK4,NEK4,NEK4,ITIH4,ITIH4,ITIH4,ITIH4,STIMATE,PRKCD	-	-	SPCS1	-	ITIH4	-	PBRM1,GLT8D1	GNL3	GNL3,NT5DC2,SPCS1	SMIM4,NT5DC2
3	52823430	rs4687550	G	T	0.000447639	-4.68483	2.8e-06	5.40484	6.49e-08	PPM1M,GLYCTK,PBRM1,GLT8D1,SPCS1,NEK4,ITIH4,STIMATE,SFMBT1	PPM1M,PPM1M,NT5DC2,NT5DC2,NT5DC2,NT5DC2,NT5DC2,NT5DC2,PBRM1,PBRM1,PBRM1,GNL3,GNL3,GNL3,SPCS1,NEK4,NEK4,NEK4,NEK4,NEK4,NEK4,NEK4,NEK4,ITIH4,ITIH4,ITIH4,ITIH4,ITIH4,ITIH4,STIMATE,PRKCD	PPM1M,GLT8D1,NEK4,ITIH4,MUSTN1,SFMBT1,ENSG00000272305	-	SPCS1,ITIH4	ITIH4	-	-	PBRM1,GLT8D1	GNL3	GNL3,NT5DC2	NT5DC2,SMIM4
3	52823448	rs4687551	C	T	0.000378001	-4.72737	2.27e-06	5.3726	7.76e-08	PPM1M,GLYCTK,PBRM1,GLT8D1,SPCS1,NEK4,ITIH4,STIMATE,SFMBT1	PPM1M,PPM1M,NT5DC2,NT5DC2,NT5DC2,NT5DC2,NT5DC2,NT5DC2,PBRM1,PBRM1,PBRM1,GNL3,GNL3,GNL3,SPCS1,NEK4,NEK4,NEK4,NEK4,NEK4,NEK4,NEK4,NEK4,ITIH4,ITIH4,ITIH4,ITIH4,ITIH4,ITIH4,STIMATE,PRKCD	PPM1M,GLT8D1,NEK4,ITIH4,MUSTN1,SFMBT1,ENSG00000272305	-	ITIH4	ITIH4	-	-	PBRM1,GLT8D1	GNL3	GNL3,NT5DC2	NT5DC2,SMIM4
3	52824095	rs2270197	G	T	0.000443855	-4.68697	2.77e-06	5.32575	1.01e-07	PPM1M,GLYCTK,PBRM1,GLT8D1,SPCS1,NEK4,ITIH4,STIMATE,SFMBT1	PPM1M,PPM1M,NT5DC2,NT5DC2,NT5DC2,NT5DC2,NT5DC2,NT5DC2,PBRM1,PBRM1,PBRM1,GNL3,GNL3,GNL3,SPCS1,NEK4,NEK4,NEK4,NEK4,NEK4,NEK4,NEK4,NEK4,ITIH4,ITIH4,ITIH4,ITIH4,ITIH4,ITIH4,STIMATE,PRKCD	PPM1M,GLT8D1,NEK4,ITIH4,MUSTN1,SFMBT1	-	ITIH4	ITIH4	-	-	PBRM1,GLT8D1	GNL3	GNL3,NT5DC2	NT5DC2,SMIM4
3	52824610	rs6778329	A	G	0.000403245	-4.71038	2.47e-06	5.16982	2.34e-07	PPM1M,GLYCTK,PBRM1,GLT8D1,SPCS1,NEK4,ITIH4,STIMATE,SFMBT1	PPM1M,PPM1M,NT5DC2,NT5DC2,NT5DC2,NT5DC2,NT5DC2,NT5DC2,PBRM1,PBRM1,PBRM1,GNL3,GNL3,GNL3,SPCS1,NEK4,NEK4,NEK4,NEK4,NEK4,NEK4,NEK4,NEK4,ITIH4,ITIH4,ITIH4,ITIH4,ITIH4,ITIH4,STIMATE,PRKCD	PPM1M,GLT8D1,NEK4,ITIH4,MUSTN1,SFMBT1,ENSG00000272305	-	SPCS1,ITIH4	ITIH4	-	-	PBRM1,GLT8D1	GNL3	GNL3,NT5DC2	NT5DC2,SMIM4
3	52825462	rs1076425	G	A	0.000455418	-4.68043	2.86e-06	5.42703	5.73e-08	PPM1M,GLYCTK,PBRM1,GLT8D1,SPCS1,NEK4,ITIH4,STIMATE,SFMBT1	PPM1M,PPM1M,NT5DC2,NT5DC2,NT5DC2,NT5DC2,NT5DC2,NT5DC2,PBRM1,PBRM1,PBRM1,GNL3,GNL3,GNL3,SPCS1,NEK4,NEK4,NEK4,NEK4,NEK4,NEK4,NEK4,NEK4,ITIH4,ITIH4,ITIH4,ITIH4,ITIH4,ITIH4,STIMATE,PRKCD	-	-	ITIH4	ITIH4	-	-	PBRM1,GLT8D1	GNL3	GNL3,NT5DC2	NT5DC2,SMIM4
3	52825528	rs1075653	C	T	0.000391285	-4.71844	2.38e-06	5.4464	5.14e-08	PPM1M,GLYCTK,PBRM1,GLT8D1,SPCS1,NEK4,ITIH4,STIMATE,SFMBT1	PPM1M,PPM1M,NT5DC2,NT5DC2,NT5DC2,NT5DC2,NT5DC2,NT5DC2,PBRM1,PBRM1,PBRM1,GNL3,GNL3,GNL3,SPCS1,NEK4,NEK4,NEK4,NEK4,NEK4,NEK4,NEK4,NEK4,ITIH4,ITIH4,ITIH4,ITIH4,ITIH4,ITIH4,STIMATE,PRKCD	-	-	ITIH4	ITIH4	-	-	PBRM1,GLT8D1	GNL3	GNL3,NT5DC2	SMIM4,NT5DC2
3	52825585	rs9324	C	T	0.000377247	-4.72788	2.27e-06	5.45863	4.8e-08	PPM1M,GLYCTK,PBRM1,GLT8D1,SPCS1,NEK4,ITIH4,STIMATE,SFMBT1	PPM1M,PPM1M,NT5DC2,NT5DC2,NT5DC2,NT5DC2,NT5DC2,NT5DC2,PBRM1,PBRM1,PBRM1,GNL3,GNL3,GNL3,SPCS1,NEK4,NEK4,NEK4,NEK4,NEK4,NEK4,NEK4,NEK4,ITIH4,ITIH4,ITIH4,ITIH4,ITIH4,ITIH4,STIMATE,PRKCD	-	-	ITIH4	ITIH4	-	-	PBRM1,GLT8D1	GNL3	GNL3,NT5DC2	SMIM4,NT5DC2
3	52826276	rs2071506	C	T	0.000391357	-4.71839	2.38e-06	5.45603	4.87e-08	PPM1M,GLYCTK,PBRM1,GLT8D1,SPCS1,NEK4,ITIH4,STIMATE,SFMBT1	PPM1M,PPM1M,NT5DC2,NT5DC2,NT5DC2,NT5DC2,NT5DC2,NT5DC2,PBRM1,PBRM1,PBRM1,GNL3,GNL3,GNL3,SPCS1,NEK4,NEK4,NEK4,NEK4,NEK4,NEK4,NEK4,NEK4,ITIH4,ITIH4,ITIH4,ITIH4,ITIH4,ITIH4,STIMATE,PRKCD	-	-	ITIH4	ITIH4	-	-	PBRM1,GLT8D1	GNL3	GNL3,NT5DC2	SMIM4,NT5DC2
3	52826620	rs746694	T	C	0.00044969	-4.68367	2.82e-06	5.26906	1.37e-07	PPM1M,GLYCTK,PBRM1,GLT8D1,SPCS1,NEK4,ITIH4,STIMATE,SFMBT1	PPM1M,PPM1M,NT5DC2,NT5DC2,NT5DC2,NT5DC2,NT5DC2,NT5DC2,PBRM1,PBRM1,PBRM1,GNL3,GNL3,GNL3,SPCS1,NEK4,NEK4,NEK4,NEK4,NEK4,NEK4,NEK4,NEK4,ITIH4,ITIH4,ITIH4,ITIH4,ITIH4,ITIH4,STIMATE,PRKCD	PPM1M,GLT8D1,NEK4,ITIH4,MUSTN1,SFMBT1	-	ITIH4	ITIH4	-	-	PBRM1,GLT8D1	GNL3	GNL3,NT5DC2	SMIM4,NT5DC2
3	52826707	rs2071507	A	G	0.00040792	-4.70723	2.51e-06	5.39466	6.87e-08	PPM1M,GLYCTK,PBRM1,GLT8D1,SPCS1,NEK4,ITIH4,STIMATE,SFMBT1	PPM1M,PPM1M,NT5DC2,NT5DC2,NT5DC2,NT5DC2,NT5DC2,NT5DC2,PBRM1,PBRM1,PBRM1,GNL3,GNL3,GNL3,SPCS1,NEK4,NEK4,NEK4,NEK4,NEK4,NEK4,NEK4,NEK4,ITIH4,ITIH4,ITIH4,ITIH4,ITIH4,ITIH4,STIMATE,PRKCD	PPM1M,GLT8D1,NEK4,ITIH4,MUSTN1,SFMBT1	-	ITIH4	ITIH4	-	-	PBRM1,GLT8D1	GNL3	GNL3,NT5DC2	NT5DC2,SMIM4
3	52826846	rs2071508	A	G	0.000442488	-4.68774	2.76e-06	5.42992	5.64e-08	PPM1M,GLYCTK,PBRM1,GLT8D1,SPCS1,NEK4,ITIH4,STIMATE,SFMBT1	PPM1M,PPM1M,NT5DC2,NT5DC2,NT5DC2,NT5DC2,NT5DC2,NT5DC2,PBRM1,PBRM1,PBRM1,GNL3,GNL3,GNL3,SPCS1,NEK4,NEK4,NEK4,NEK4,NEK4,NEK4,NEK4,NEK4,ITIH4,ITIH4,ITIH4,ITIH4,ITIH4,ITIH4,STIMATE,PRKCD	-	-	SPCS1,ITIH4	ITIH4	-	-	PBRM1,GLT8D1	GNL3	GNL3,NT5DC2	NT5DC2,SMIM4
3	52827566	rs4687654	A	G	0.000703428	-4.5675	4.94e-06	4.87292	1.1e-06	PPM1M,GLYCTK,PBRM1,GLT8D1,SPCS1,NEK4,ITIH4,STIMATE,SFMBT1	NT5DC2,NT5DC2,NT5DC2,NT5DC2,NT5DC2,NT5DC2,PBRM1,PBRM1,PBRM1,GNL3,GNL3,GNL3,SPCS1,NEK4,NEK4,NEK4,NEK4,NEK4,NEK4,NEK4,NEK4,ITIH4,ITIH4,ITIH4,ITIH4,ITIH4,ITIH4,PRKCD	PPM1M,GLT8D1,NEK4,ITIH4,MUSTN1,SFMBT1,ENSG00000272305	-	ITIH4	ITIH4	-	-	PBRM1,GLT8D1	GNL3	NT5DC2,GNL3	NT5DC2,SMIM4
3	52827915	rs2239699	T	C	0.000790696	-4.53748	5.69e-06	5.10906	3.24e-07	PPM1M,GLYCTK,PBRM1,GLT8D1,SPCS1,NEK4,ITIH4,STIMATE,SFMBT1	PPM1M,NT5DC2,NT5DC2,NT5DC2,NT5DC2,NT5DC2,NT5DC2,PBRM1,PBRM1,PBRM1,GNL3,GNL3,GNL3,SPCS1,NEK4,NEK4,NEK4,NEK4,NEK4,NEK4,NEK4,NEK4,ITIH4,ITIH4,ITIH4,ITIH4,ITIH4,ITIH4,PRKCD	PPM1M,GLYCTK,GLT8D1,NEK4,ITIH4,MUSTN1,SFMBT1,ENSG00000272305	-	PPM1M,ITIH4	ITIH4	-	-	PBRM1,GLT8D1	GNL3	NT5DC2,GNL3	NT5DC2,SMIM4
3	52828628	rs9881468	T	C	0.000423762	-4.6983	2.62e-06	5.27459	1.33e-07	PPM1M,GLYCTK,PBRM1,GLT8D1,SPCS1,NEK4,ITIH4,STIMATE,SFMBT1	PPM1M,PPM1M,NT5DC2,NT5DC2,NT5DC2,NT5DC2,NT5DC2,NT5DC2,PBRM1,PBRM1,PBRM1,GNL3,GNL3,GNL3,SPCS1,NEK4,NEK4,NEK4,NEK4,NEK4,NEK4,NEK4,NEK4,ITIH4,ITIH4,ITIH4,ITIH4,ITIH4,ITIH4,STIMATE,PRKCD	-	-	-	-	ITIH4	-	PBRM1,GLT8D1	GNL3	-	-
3	52831009	rs2240920	T	C	0.000478242	-4.66751	3.05e-06	5.127	2.94e-07	PPM1M,GLYCTK,PBRM1,GLT8D1,SPCS1,NEK4,ITIH4,STIMATE,SFMBT1	NT5DC2,NT5DC2,NT5DC2,NT5DC2,NT5DC2,NT5DC2,PBRM1,PBRM1,PBRM1,GNL3,GNL3,GNL3,SPCS1,NEK4,NEK4,NEK4,NEK4,NEK4,NEK4,NEK4,NEK4,ITIH4,ITIH4,ITIH4,ITIH4,ITIH4,ITIH4,PRKCD	PPM1M,GLT8D1,NEK4,ITIH4,MUSTN1,SFMBT1,TKT	-	ITIH4	ITIH4	-	-	PBRM1,GLT8D1	GNL3	NT5DC2,GNL3	NT5DC2,SMIM4
3	52833219	rs2535629	A	G	0.000551771	-4.85377	1.21e-06	4.5449	5.5e-06	PPM1M,GLYCTK,PBRM1,GLT8D1,SPCS1,NEK4,ITIH4,STIMATE,SFMBT1	NT5DC2,NT5DC2,NT5DC2,NT5DC2,NT5DC2,NT5DC2,PBRM1,PBRM1,PBRM1,GNL3,GNL3,GNL3,SPCS1,NEK4,NEK4,NEK4,NEK4,NEK4,NEK4,NEK4,NEK4,ITIH4,ITIH4,ITIH4,ITIH4,ITIH4,ITIH4,PRKCD	-	-	-	-	-	-	PBRM1,GLT8D1	-	-	-
3	52833805	rs3617	A	C	0.000388902	-6.30531	2.88e-10	4.63047	3.65e-06	PPM1M,GLYCTK,GNL3,GLT8D1,SPCS1,NEK4,ITIH4,STIMATE	NT5DC2,NT5DC2,NT5DC2,NT5DC2,PBRM1,PBRM1,PBRM1,GNL3,GNL3,GNL3,GNL3,SPCS1,NEK4,NEK4,NEK4,NEK4,NEK4,NEK4,NEK4,ITIH4,ITIH4	-	-	GNL3	-	-	-	PBRM1	GNL3	GNL3,NT5DC2	SMIM4,NT5DC2
3	52835354	rs736408	T	C	0.0016748	-4.8892	1.01e-06	4.25205	2.12e-05	PPM1M,GLYCTK,PBRM1,GLT8D1,SPCS1,NEK4,ITIH4,STIMATE,SFMBT1	NT5DC2,NT5DC2,NT5DC2,NT5DC2,NT5DC2,NT5DC2,PBRM1,PBRM1,PBRM1,GNL3,GNL3,GNL3,SPCS1,NEK4,NEK4,NEK4,NEK4,NEK4,NEK4,NEK4,NEK4,ITIH4,ITIH4,ITIH4,ITIH4,ITIH4,ITIH4,STIMATE,PRKCD	-	-	ITIH4	-	-	-	PBRM1,GLT8D1,ITIH4	-	GNL3,NT5DC2	SMIM4
3	52837793	rs4481150	T	C	0.000224775	6.45012	1.12e-10	-4.7592	1.94e-06	PPM1M,GLYCTK,PBRM1,GNL3,GLT8D1,SPCS1,NEK4,ITIH4,STIMATE	NT5DC2,NT5DC2,NT5DC2,NT5DC2,PBRM1,PBRM1,PBRM1,GNL3,GNL3,GNL3,GNL3,SPCS1,NEK4,NEK4,NEK4,NEK4,NEK4,NEK4,NEK4,ITIH4,ITIH4,ITIH4,STIMATE,PRKCD,TKT	-	-	GNL3	-	-	-	PBRM1	GNL3	GNL3,NT5DC2	SMIM4,NT5DC2
3	52837855	rs2710331	C	T	0.000173936	-4.91571	8.85e-07	4.906	9.3e-07	PPM1M,GLYCTK,PBRM1,GLT8D1,SPCS1,NEK4,ITIH4,STIMATE,SFMBT1	PPM1M,NT5DC2,NT5DC2,NT5DC2,NT5DC2,NT5DC2,NT5DC2,PBRM1,PBRM1,PBRM1,GNL3,GNL3,GNL3,SPCS1,NEK4,NEK4,NEK4,NEK4,NEK4,NEK4,NEK4,NEK4,ITIH4,ITIH4,ITIH4,ITIH4,ITIH4,ITIH4,STIMATE,SFMBT1,PRKCD	PPM1M,GLYCTK,NISCH,GLT8D1,NEK4,ITIH4,MUSTN1,TMEM110,SFMBT1	-	ITIH4	ITIH4	-	-	PBRM1,GLT8D1	-	GNL3,NT5DC2	-
3	52838402	rs4687552	C	T	0.000222842	-4.85656	1.19e-06	4.95208	7.34e-07	PPM1M,GLYCTK,PBRM1,GLT8D1,SPCS1,NEK4,ITIH4,STIMATE,SFMBT1	PPM1M,NT5DC2,NT5DC2,NT5DC2,NT5DC2,NT5DC2,NT5DC2,PBRM1,PBRM1,PBRM1,GNL3,GNL3,GNL3,SPCS1,NEK4,NEK4,NEK4,NEK4,NEK4,NEK4,NEK4,NEK4,ITIH4,ITIH4,ITIH4,ITIH4,ITIH4,ITIH4,STIMATE,SFMBT1,PRKCD	PPM1M,GLYCTK,GLT8D1,NEK4,ITIH4,MUSTN1,TMEM110,SFMBT1,ENSG00000272305	-	PPM1M,ITIH4	ITIH4	ITIH4	-	PBRM1,GLT8D1	-	GNL3,NT5DC2	-
3	52845105	rs2535627	C	T	0.000152342	-6.37573	1.82e-10	4.84779	1.25e-06	PPM1M,GLYCTK,GNL3,GLT8D1,SPCS1,NEK4,ITIH4,STIMATE	NT5DC2,NT5DC2,NT5DC2,NT5DC2,PBRM1,PBRM1,PBRM1,GNL3,GNL3,GNL3,GNL3,SPCS1,NEK4,NEK4,NEK4,NEK4,NEK4,NEK4,NEK4,ITIH4,ITIH4,ITIH4,STIMATE,PRKCD,TKT	-	-	-	-	-	-	PBRM1	GNL3	-	-
3	52847601	rs2071044	T	C	0.000148013	-6.13229	8.66e-10	4.85482	1.2e-06	PPM1M,GLYCTK,GNL3,GLT8D1,SPCS1,NEK4,ITIH4,STIMATE	NT5DC2,NT5DC2,NT5DC2,PBRM1,PBRM1,PBRM1,GNL3,GNL3,GNL3,GNL3,SPCS1,NEK4,NEK4,NEK4,NEK4,NEK4,NEK4,NEK4,NEK4,ITIH4,ITIH4,ITIH4,STIMATE,PRKCD,TKT	-	-	GNL3	-	-	-	PBRM1	GNL3	GNL3,NT5DC2	SMIM4,NT5DC2
3	52849549	rs7617468	C	T	0.00293	-6.37626	1.81e-10	4.09011	4.31e-05	PPM1M,GNL3,GLT8D1,NEK4,ITIH4,STIMATE,SFMBT1	NT5DC2,NT5DC2,NT5DC2,PBRM1,PBRM1,GNL3,GNL3,GNL3,SPCS1,NEK4,NEK4,NEK4,NEK4,NEK4,ITIH4,ITIH4,ITIH4,ITIH4,STIMATE	NT5DC2,GNL3,NEK4,MUSTN1,SFMBT1	-	-	-	-	-	ENSG00000272305	-	GNL3,NT5DC2	-
3	52851137	rs2240917	C	T	0.00273316	-6.36884	1.9e-10	4.10993	3.96e-05	PPM1M,GNL3,GLT8D1,NEK4,ITIH4,STIMATE,SFMBT1	NT5DC2,NT5DC2,NT5DC2,PBRM1,PBRM1,GNL3,GNL3,GNL3,SPCS1,NEK4,NEK4,NEK4,NEK4,NEK4,ITIH4,ITIH4,ITIH4,ITIH4,STIMATE	NT5DC2,GNL3,NEK4,MUSTN1,SFMBT1	-	-	-	-	-	ENSG00000272305	-	GNL3,NT5DC2	-
3	52852060	rs2245538	C	T	0.00280584	-6.38478	1.72e-10	4.10249	4.09e-05	PPM1M,GNL3,GLT8D1,NEK4,ITIH4,STIMATE,SFMBT1	NT5DC2,NT5DC2,NT5DC2,PBRM1,PBRM1,GNL3,GNL3,GNL3,SPCS1,NEK4,NEK4,NEK4,NEK4,NEK4,ITIH4,ITIH4,ITIH4,ITIH4,STIMATE	NT5DC2,GNL3,NEK4,MUSTN1,SFMBT1	-	-	-	-	-	ENSG00000272305	-	GNL3,NT5DC2	-
3	52852410	rs41292864	A	G	0.00832228	-3.83678	0.000124657	4.12427	3.72e-05	PPM1M,GLT8D1,NEK4,ITIH4,STIMATE,SFMBT1,RFT1	NT5DC2,PBRM1,PBRM1,GNL3,GNL3,NEK4,NEK4,NEK4,NEK4,ITIH4,ITIH4,ITIH4,ITIH4,SFMBT1,RFT1	-	-	-	-	-	-	ENSG00000272305	-	-	-
3	52852538	rs4687657	T	G	0.00131731	-4.82653	1.39e-06	4.31761	1.58e-05	PPM1M,GLT8D1,SPCS1,NEK4,ITIH4,STIMATE,SFMBT1,RFT1	NT5DC2,NT5DC2,NT5DC2,NT5DC2,NT5DC2,PBRM1,PBRM1,GNL3,GNL3,SPCS1,NEK4,NEK4,NEK4,NEK4,NEK4,ITIH4,ITIH4,ITIH4,ITIH4,ITIH4,ITIH4,STIMATE,SFMBT1,SFMBT1,RFT1	-	-	-	-	-	-	ABHD14A-ACY1,PBRM1,SFMBT1,ENSG00000272305	-	-	-
3	52852897	rs35004449	T	G	0.00188837	-4.84306	1.28e-06	4.21759	2.47e-05	PPM1M,GLT8D1,SPCS1,NEK4,ITIH4,STIMATE,SFMBT1,RFT1	NT5DC2,NT5DC2,NT5DC2,NT5DC2,NT5DC2,PBRM1,PBRM1,GNL3,GNL3,SPCS1,NEK4,NEK4,NEK4,NEK4,NEK4,ITIH4,ITIH4,ITIH4,ITIH4,ITIH4,ITIH4,STIMATE,SFMBT1,SFMBT1,RFT1	PPM1M,GLT8D1,NEK4,ITIH4,MUSTN1,TMEM110,SFMBT1,ENSG00000272305	-	PPM1M,ITIH4	ITIH4	ITIH4	-	ABHD14A-ACY1,PBRM1,SFMBT1,ENSG00000272305	-	-	-
3	52854186	rs2239548	C	A	0.00312592	-6.36556	1.95e-10	4.07052	4.69e-05	PPM1M,GNL3,GLT8D1,NEK4,ITIH4,STIMATE,SFMBT1	NT5DC2,NT5DC2,NT5DC2,PBRM1,PBRM1,GNL3,GNL3,GNL3,SPCS1,NEK4,NEK4,NEK4,NEK4,NEK4,ITIH4,ITIH4,ITIH4,ITIH4,STIMATE	NT5DC2,GNL3,NEK4,MUSTN1,SFMBT1	-	-	-	-	-	ENSG00000272305	-	GNL3,NT5DC2	-
3	52855229	rs2239547	C	T	0.00123887	-4.87275	1.1e-06	4.33522	1.46e-05	PPM1M,GLT8D1,SPCS1,NEK4,ITIH4,STIMATE,SFMBT1,RFT1	NT5DC2,NT5DC2,NT5DC2,NT5DC2,NT5DC2,PBRM1,PBRM1,GNL3,GNL3,SPCS1,NEK4,NEK4,NEK4,NEK4,NEK4,ITIH4,ITIH4,ITIH4,ITIH4,ITIH4,ITIH4,STIMATE,SFMBT1,SFMBT1,RFT1	-	-	ITIH4	ITIH4	-	-	ABHD14A-ACY1,PBRM1,SFMBT1,ENSG00000272305	-	-	-
3	52855865	rs2256332	A	G	0.00312815	-6.19299	5.9e-10	4.0703	4.7e-05	PPM1M,GNL3,GLT8D1,SPCS1,NEK4,ITIH4,STIMATE,SFMBT1	NT5DC2,NT5DC2,NT5DC2,PBRM1,PBRM1,GNL3,GNL3,GNL3,SPCS1,NEK4,NEK4,NEK4,NEK4,ITIH4,ITIH4,ITIH4,ITIH4,STIMATE	-	-	-	-	-	-	PBRM1,ENSG00000272305	-	GNL3,NT5DC2	-
3	52860936	rs2276817	T	C	0.00255167	-4.20869	2.57e-05	4.28576	1.82e-05	PPM1M,GLT8D1,SPCS1,NEK4,ITIH4,STIMATE,SFMBT1,RFT1	PPM1M,PPM1M,PPM1M,PPM1M,PPM1M,NT5DC2,NT5DC2,NT5DC2,PBRM1,GNL3,GNL3,GNL3,SPCS1,NEK4,NEK4,NEK4,NEK4,ITIH4,ITIH4,ITIH4,ITIH4,ITIH4,ITIH4,ITIH4,ITIH4,STIMATE,SFMBT1,SFMBT1,RFT1,PRKCD	-	-	PPM1M,ITIH4	ITIH4	ITIH4	-	ABHD14A-ACY1,PBRM1,ITIH4,SFMBT1,ENSG00000272305	-	NT5DC2	-
3	52862003	rs12488303	A	G	0.00256516	-4.20722	2.59e-05	4.2417	2.22e-05	PPM1M,GLT8D1,SPCS1,NEK4,ITIH4,STIMATE,SFMBT1,RFT1	PPM1M,PPM1M,PPM1M,PPM1M,PPM1M,NT5DC2,NT5DC2,NT5DC2,PBRM1,GNL3,GNL3,GNL3,SPCS1,NEK4,NEK4,NEK4,NEK4,ITIH4,ITIH4,ITIH4,ITIH4,ITIH4,ITIH4,ITIH4,ITIH4,STIMATE,SFMBT1,SFMBT1,RFT1,PRKCD	PPM1M,GLYCTK,GLT8D1,NEK4,ITIH4,MUSTN1,TMEM110-MUSTN1,TMEM110,SFMBT1,ENSG00000272305	-	-	-	ITIH4	-	ABHD14A-ACY1,PBRM1,ITIH4,SFMBT1,ENSG00000272305	-	-	-
3	52862200	rs2072391	T	C	0.00257077	-4.20661	2.59e-05	4.22648	2.37e-05	PPM1M,GLT8D1,SPCS1,NEK4,ITIH4,STIMATE,SFMBT1,RFT1	PPM1M,PPM1M,PPM1M,PPM1M,PPM1M,NT5DC2,NT5DC2,NT5DC2,PBRM1,GNL3,GNL3,GNL3,SPCS1,NEK4,NEK4,NEK4,NEK4,ITIH4,ITIH4,ITIH4,ITIH4,ITIH4,ITIH4,ITIH4,ITIH4,STIMATE,SFMBT1,SFMBT1,RFT1,PRKCD	PPM1M,GLT8D1,NEK4,ITIH4,MUSTN1,TMEM110-MUSTN1,TMEM110,SFMBT1,ENSG00000272305	-	PPM1M,ITIH4	ITIH4	ITIH4	-	ABHD14A-ACY1,PBRM1,ITIH4,SFMBT1,ENSG00000272305	-	NT5DC2	-
3	52862753	rs2245647	G	A	0.00401772	-6.40122	1.54e-10	3.99326	6.52e-05	PPM1M,GNL3,GLT8D1,NEK4,ITIH4,STIMATE,SFMBT1	NT5DC2,NT5DC2,NT5DC2,PBRM1,PBRM1,GNL3,GNL3,GNL3,SPCS1,NEK4,NEK4,NEK4,NEK4,NEK4,ITIH4,ITIH4,ITIH4,ITIH4,STIMATE	NT5DC2,GNL3,NEK4,MUSTN1,SFMBT1	-	-	-	-	-	ENSG00000272305	-	GNL3,NT5DC2	-
3	52863605	rs3774364	A	G	0.00316616	-6.36397	1.97e-10	4.06648	4.77e-05	PPM1M,GNL3,GLT8D1,SPCS1,NEK4,ITIH4,STIMATE,SFMBT1	NT5DC2,NT5DC2,NT5DC2,PBRM1,PBRM1,GNL3,GNL3,GNL3,SPCS1,NEK4,NEK4,NEK4,NEK4,NEK4,ITIH4,ITIH4,ITIH4,ITIH4,STIMATE	PPM1M,NEK4,MUSTN1,SFMBT1,ENSG00000272305	-	GNL3	-	-	-	ENSG00000272305	-	GNL3,NT5DC2	-
3	52864135	rs4687554	C	T	0.00274971	-4.18709	2.83e-05	4.31301	1.61e-05	PPM1M,GLT8D1,SPCS1,NEK4,ITIH4,STIMATE,SFMBT1,RFT1	PPM1M,PPM1M,PPM1M,PPM1M,PPM1M,NT5DC2,NT5DC2,NT5DC2,PBRM1,GNL3,GNL3,GNL3,SPCS1,NEK4,NEK4,NEK4,NEK4,ITIH4,ITIH4,ITIH4,ITIH4,ITIH4,ITIH4,ITIH4,ITIH4,STIMATE,SFMBT1,SFMBT1,RFT1,PRKCD	-	-	PPM1M,ITIH4	ITIH4	ITIH4	-	ABHD14A-ACY1,PBRM1,ITIH4,SFMBT1,ENSG00000272305	-	NT5DC2	-
3	52864584	rs2071042	G	A	0.00233693	-6.38828	1.68e-10	4.15634	3.23e-05	PPM1M,GNL3,GLT8D1,NEK4,ITIH4,STIMATE,SFMBT1	NT5DC2,NT5DC2,NT5DC2,PBRM1,PBRM1,GNL3,GNL3,GNL3,SPCS1,NEK4,NEK4,NEK4,NEK4,NEK4,ITIH4,ITIH4,ITIH4,ITIH4,STIMATE	-	-	-	-	-	-	ENSG00000272305	-	-	-
3	52864693	rs2071041	G	T	0.00277741	-4.18406	2.86e-05	4.15812	3.21e-05	PPM1M,GLT8D1,SPCS1,NEK4,ITIH4,STIMATE,SFMBT1,RFT1	PPM1M,PPM1M,PPM1M,PPM1M,PPM1M,NT5DC2,NT5DC2,NT5DC2,PBRM1,GNL3,GNL3,GNL3,SPCS1,NEK4,NEK4,NEK4,NEK4,ITIH4,ITIH4,ITIH4,ITIH4,ITIH4,ITIH4,ITIH4,ITIH4,STIMATE,SFMBT1,SFMBT1,RFT1,PRKCD	-	-	-	-	-	-	ABHD14A-ACY1,PBRM1,ITIH4,SFMBT1,ENSG00000272305	-	-	-
3	52864860	rs2071040	G	A	0.00342947	-4.11986	3.79e-05	4.18622	2.84e-05	PPM1M,GLT8D1,SPCS1,NEK4,ITIH4,STIMATE,SFMBT1,RFT1	PPM1M,PPM1M,PPM1M,PPM1M,PPM1M,NT5DC2,NT5DC2,NT5DC2,PBRM1,GNL3,GNL3,GNL3,SPCS1,NEK4,NEK4,NEK4,NEK4,ITIH4,ITIH4,ITIH4,ITIH4,ITIH4,ITIH4,ITIH4,ITIH4,STIMATE,SFMBT1,SFMBT1,RFT1,PRKCD	PPM1M,GLT8D1,NEK4,ITIH4,MUSTN1,TMEM110-MUSTN1,TMEM110,SFMBT1,ENSG00000272305	-	-	-	-	-	ABHD14A-ACY1,PBRM1,ITIH4,SFMBT1,ENSG00000272305	-	-	-
3	52866535	rs7652667	C	A	0.00599362	-6.32999	2.45e-10	3.86606	0.000110607	PPM1M,GNL3,GLT8D1,NEK4,ITIH4,STIMATE,SFMBT1	NT5DC2,NT5DC2,NT5DC2,PBRM1,PBRM1,GNL3,GNL3,GNL3,SPCS1,NEK4,NEK4,NEK4,NEK4,NEK4,ITIH4,ITIH4,ITIH4,ITIH4,STIMATE	-	-	-	-	-	-	ENSG00000272305	-	GNL3,NT5DC2	-
3	52866845	rs11915546	A	C	0.00507373	-6.23963	4.39e-10	3.9201	8.85e-05	PPM1M,GNL3,GLT8D1,NEK4,ITIH4,STIMATE,SFMBT1	NT5DC2,NT5DC2,NT5DC2,PBRM1,PBRM1,GNL3,GNL3,SPCS1,NEK4,NEK4,NEK4,NEK4,ITIH4,ITIH4	NT5DC2,GNL3,NEK4,MUSTN1,SFMBT1	-	-	-	-	-	PBRM1,ENSG00000272305	-	-	-
3	52867595	rs60332615	C	A	0.00480463	-6.3488	2.17e-10	3.93703	8.25e-05	PPM1M,GNL3,GLT8D1,SPCS1,NEK4,ITIH4,STIMATE,SFMBT1	NT5DC2,NT5DC2,NT5DC2,PBRM1,PBRM1,GNL3,GNL3,GNL3,SPCS1,NEK4,NEK4,NEK4,NEK4,NEK4,ITIH4,ITIH4,ITIH4,ITIH4,STIMATE	NT5DC2,GNL3,NEK4,MUSTN1,SFMBT1	-	-	-	-	-	ENSG00000272305	-	GNL3,NT5DC2	-
3	52868145	rs11918800	G	A	0.00508903	-6.32187	2.58e-10	3.91914	8.89e-05	PPM1M,GNL3,GLT8D1,SPCS1,NEK4,ITIH4,STIMATE,SFMBT1	NT5DC2,NT5DC2,NT5DC2,PBRM1,PBRM1,GNL3,GNL3,GNL3,SPCS1,NEK4,NEK4,NEK4,NEK4,NEK4,ITIH4,ITIH4,ITIH4,ITIH4,STIMATE	-	-	-	-	-	-	ENSG00000272305	-	GNL3,NT5DC2	-
3	52868445	rs13083728	A	G	0.00242674	-4.22382	2.4e-05	4.29714	1.73e-05	PPM1M,GLT8D1,SPCS1,NEK4,ITIH4,STIMATE,SFMBT1,RFT1	PPM1M,PPM1M,PPM1M,NT5DC2,NT5DC2,NT5DC2,PBRM1,GNL3,GNL3,GNL3,SPCS1,NEK4,NEK4,NEK4,NEK4,ITIH4,ITIH4,ITIH4,ITIH4,ITIH4,ITIH4,ITIH4,ITIH4,STIMATE,SFMBT1,SFMBT1,RFT1,PRKCD	-	-	PPM1M,ITIH4	ITIH4	ITIH4	-	ABHD14A-ACY1,PBRM1,ITIH4,SFMBT1,ENSG00000272305	-	NT5DC2	-
3	52868610	rs11922961	T	C	0.00508381	-6.37753	1.8e-10	3.91947	8.87e-05	PPM1M,GNL3,GLT8D1,SPCS1,NEK4,ITIH4,STIMATE,SFMBT1	NT5DC2,NT5DC2,NT5DC2,PBRM1,PBRM1,GNL3,GNL3,GNL3,SPCS1,NEK4,NEK4,NEK4,NEK4,NEK4,ITIH4,ITIH4,ITIH4,ITIH4,STIMATE	-	-	-	-	-	-	ENSG00000272305	-	GNL3,NT5DC2	-
3	52869263	rs2276823	C	A	0.00673555	-6.51667	7.19e-11	3.8269	0.000129768	PPM1M,GNL3,GLT8D1,SPCS1,NEK4,ITIH4,STIMATE,SFMBT1	NT5DC2,NT5DC2,NT5DC2,PBRM1,PBRM1,GNL3,GNL3,GNL3,SPCS1,NEK4,NEK4,NEK4,NEK4,NEK4,ITIH4,ITIH4,ITIH4,ITIH4,STIMATE,SFMBT1	NT5DC2,GNL3,NEK4,MUSTN1,SFMBT1	-	-	-	-	-	ENSG00000272305	-	-	-
3	52870132	rs1573815	A	G	0.00232791	-4.23649	2.27e-05	4.31673	1.58e-05	PPM1M,GLT8D1,SPCS1,NEK4,ITIH4,STIMATE,SFMBT1,RFT1	PPM1M,PPM1M,NT5DC2,NT5DC2,NT5DC2,PBRM1,PBRM1,GNL3,GNL3,GNL3,SPCS1,NEK4,NEK4,NEK4,NEK4,ITIH4,ITIH4,ITIH4,ITIH4,ITIH4,ITIH4,ITIH4,ITIH4,STIMATE,SFMBT1,SFMBT1,RFT1,PRKCD	-	-	PPM1M,ITIH4	ITIH4	ITIH4	-	ABHD14A-ACY1,PBRM1,ITIH4,SFMBT1,ENSG00000272305	-	NT5DC2	-
3	52871929	rs3733047	A	G	0.00228279	-4.24226	2.21e-05	4.31578	1.59e-05	PPM1M,GLT8D1,SPCS1,NEK4,ITIH4,STIMATE,SFMBT1,RFT1	PPM1M,PPM1M,PPM1M,NT5DC2,NT5DC2,NT5DC2,PBRM1,GNL3,GNL3,GNL3,SPCS1,NEK4,NEK4,NEK4,NEK4,ITIH4,ITIH4,ITIH4,ITIH4,ITIH4,ITIH4,ITIH4,ITIH4,STIMATE,SFMBT1,SFMBT1,RFT1,PRKCD	-	-	-	-	ITIH4	-	ABHD14A-ACY1,PBRM1,ITIH4,SFMBT1,ENSG00000272305	-	-	-
3	52874288	rs6445538	C	T	0.0020358	-4.27526	1.91e-05	4.61399	3.95e-06	PPM1M,GLT8D1,SPCS1,NEK4,ITIH4,STIMATE,SFMBT1,RFT1	PPM1M,PPM1M,NT5DC2,NT5DC2,NT5DC2,PBRM1,GNL3,GNL3,GNL3,SPCS1,NEK4,NEK4,NEK4,NEK4,ITIH4,ITIH4,ITIH4,ITIH4,ITIH4,ITIH4,ITIH4,ITIH4,STIMATE,SFMBT1,SFMBT1,RFT1,PRKCD	-	-	PPM1M,ITIH4	ITIH4	ITIH4	-	ABHD14A-ACY1,PBRM1,ITIH4,SFMBT1,ENSG00000272305	-	NT5DC2	-
3	52874296	rs6445539	A	G	0.00207719	-4.26903	1.96e-05	4.62606	3.73e-06	PPM1M,GLT8D1,SPCS1,NEK4,ITIH4,STIMATE,SFMBT1,RFT1	PPM1M,PPM1M,NT5DC2,NT5DC2,NT5DC2,PBRM1,GNL3,GNL3,GNL3,SPCS1,NEK4,NEK4,NEK4,NEK4,ITIH4,ITIH4,ITIH4,ITIH4,ITIH4,ITIH4,ITIH4,ITIH4,STIMATE,SFMBT1,SFMBT1,RFT1,PRKCD	-	-	PPM1M,ITIH4	ITIH4	ITIH4	-	ABHD14A-ACY1,PBRM1,ITIH4,SFMBT1,ENSG00000272305	-	NT5DC2	-
3	52874446	rs6769789	C	T	0.0049416	-6.35788	2.05e-10	3.92842	8.55e-05	PPM1M,GNL3,GLT8D1,SPCS1,NEK4,ITIH4,STIMATE,SFMBT1	NT5DC2,NT5DC2,NT5DC2,PBRM1,PBRM1,GNL3,GNL3,GNL3,SPCS1,NEK4,NEK4,NEK4,NEK4,NEK4,ITIH4,ITIH4,ITIH4,ITIH4,STIMATE	-	-	-	-	-	-	ENSG00000272305	-	GNL3,NT5DC2	-
3	52874753	rs56019197	T	C	0.00624104	-6.3225	2.57e-10	3.85261	0.000116864	PPM1M,GNL3,GLT8D1,SPCS1,NEK4,ITIH4,STIMATE,SFMBT1	NT5DC2,NT5DC2,NT5DC2,PBRM1,PBRM1,GNL3,GNL3,GNL3,SPCS1,NEK4,NEK4,NEK4,NEK4,NEK4,ITIH4,ITIH4,ITIH4,ITIH4,STIMATE	NT5DC2,GNL3,NEK4,MUSTN1,SFMBT1	-	-	-	-	-	ENSG00000272305	-	GNL3,NT5DC2	-
3	52874861	rs7638524	A	G	0.00196394	-4.28605	1.82e-05	4.51131	6.44e-06	PPM1M,GLT8D1,SPCS1,NEK4,ITIH4,STIMATE,SFMBT1,RFT1	PPM1M,PPM1M,NT5DC2,NT5DC2,NT5DC2,PBRM1,GNL3,GNL3,GNL3,SPCS1,NEK4,NEK4,NEK4,NEK4,ITIH4,ITIH4,ITIH4,ITIH4,ITIH4,ITIH4,ITIH4,ITIH4,STIMATE,SFMBT1,SFMBT1,RFT1,PRKCD	PPM1M,GLT8D1,NEK4,ITIH3,ITIH4,MUSTN1,TMEM110-MUSTN1,TMEM110,SFMBT1,ENSG00000272305	-	PPM1M,ITIH4	ITIH4	ITIH4	-	ABHD14A-ACY1,PBRM1,ITIH4,SFMBT1,ENSG00000272305	-	NT5DC2	-
3	52876389	rs11719137	G	T	0.00563061	-6.35381	2.1e-10	3.88572	0.000102028	PPM1M,GNL3,GLT8D1,SPCS1,NEK4,ITIH4,STIMATE,SFMBT1	NT5DC2,NT5DC2,NT5DC2,PBRM1,PBRM1,GNL3,GNL3,GNL3,SPCS1,NEK4,NEK4,NEK4,NEK4,NEK4,ITIH4,ITIH4,ITIH4,ITIH4,STIMATE	-	-	-	-	-	-	ENSG00000272305	-	GNL3,NT5DC2	-
3	52880128	rs6445541	T	G	0.00382321	-6.37174	1.87e-10	4.00862	6.11e-05	PPM1M,GNL3,GLT8D1,SPCS1,NEK4,ITIH4,STIMATE,SFMBT1	NT5DC2,NT5DC2,NT5DC2,PBRM1,PBRM1,GNL3,GNL3,GNL3,SPCS1,NEK4,NEK4,NEK4,NEK4,NEK4,ITIH4,ITIH4,ITIH4,ITIH4,STIMATE	PPM1M,GLT8D1,NEK4,ITIH3,MUSTN1,SFMBT1,ENSG00000272305	-	GNL3	-	GNL3	-	ENSG00000272305	-	GNL3,NT5DC2	-
3	52880543	rs4687672	A	G	0.00165695	-4.3347	1.46e-05	4.55125	5.33e-06	PPM1M,GLT8D1,SPCS1,NEK4,ITIH4,STIMATE,SFMBT1,RFT1	PPM1M,PPM1M,NT5DC2,NT5DC2,NT5DC2,PBRM1,GNL3,GNL3,GNL3,SPCS1,NEK4,NEK4,NEK4,NEK4,ITIH4,ITIH4,ITIH4,ITIH4,ITIH4,ITIH4,ITIH4,ITIH4,STIMATE,SFMBT1,SFMBT1,RFT1,PRKCD	PPM1M,GLT8D1,NEK4,ITIH3,ITIH4,MUSTN1,TMEM110-MUSTN1,TMEM110,SFMBT1,ENSG00000272305	-	PPM1M,ITIH4	ITIH4	ITIH4	-	ABHD14A-ACY1,PBRM1,ITIH4,SFMBT1,ENSG00000272305	-	NT5DC2	-
3	52883070	rs11715347	C	T	0.007347	-6.34419	2.24e-10	3.79826	0.000145716	PPM1M,GNL3,GLT8D1,SPCS1,NEK4,ITIH4,STIMATE,SFMBT1	NT5DC2,NT5DC2,NT5DC2,PBRM1,PBRM1,GNL3,GNL3,GNL3,SPCS1,NEK4,NEK4,NEK4,NEK4,NEK4,ITIH4,ITIH4,ITIH4,ITIH4,STIMATE	NT5DC2,GNL3,NEK4,MUSTN1,SFMBT1	-	-	-	-	-	ENSG00000272305	-	GNL3,NT5DC2	-
3	52886240	rs2336558	C	T	0.00749928	-6.32853	2.48e-10	3.7911	0.000149984	PPM1M,GNL3,GLT8D1,SPCS1,NEK4,ITIH4,STIMATE,SFMBT1	NT5DC2,NT5DC2,NT5DC2,PBRM1,PBRM1,GNL3,GNL3,GNL3,SPCS1,NEK4,NEK4,NEK4,NEK4,NEK4,ITIH4,ITIH4,ITIH4,ITIH4,STIMATE	NT5DC2,GNL3,NEK4,MUSTN1,SFMBT1	-	-	-	-	-	ENSG00000272305	-	GNL3,NT5DC2	-
3	52886241	rs12496077	A	G	0.00156594	-4.35069	1.36e-05	4.46909	7.86e-06	PPM1M,GLT8D1,SPCS1,NEK4,ITIH4,STIMATE,SFMBT1,RFT1	PPM1M,PPM1M,NT5DC2,NT5DC2,NT5DC2,PBRM1,GNL3,GNL3,SPCS1,NEK4,NEK4,NEK4,NEK4,ITIH4,ITIH4,ITIH4,ITIH4,ITIH4,ITIH4,ITIH4,ITIH4,STIMATE,SFMBT1,SFMBT1,RFT1,PRKCD	PPM1M,GLT8D1,NEK4,ITIH3,ITIH4,MUSTN1,TMEM110-MUSTN1,TMEM110,SFMBT1,ENSG00000272305	-	PPM1M,ITIH4	ITIH4	ITIH4	-	ABHD14A-ACY1,PBRM1,ITIH4,SFMBT1,ENSG00000272305	-	NT5DC2	-
3	52886605	rs2276825	C	T	0.00182004	-4.30758	1.65e-05	4.26855	1.97e-05	PPM1M,GLT8D1,SPCS1,NEK4,ITIH4,STIMATE,SFMBT1,RFT1	PPM1M,PPM1M,PPM1M,NT5DC2,NT5DC2,NT5DC2,PBRM1,GNL3,GNL3,GNL3,SPCS1,NEK4,NEK4,NEK4,NEK4,ITIH4,ITIH4,ITIH4,ITIH4,ITIH4,ITIH4,ITIH4,ITIH4,STIMATE,SFMBT1,SFMBT1,RFT1,PRKCD	-	-	PPM1M,ITIH4	ITIH4	-	-	ABHD14A-ACY1,PBRM1,SFMBT1,ENSG00000272305	-	NT5DC2	-
3	52888485	rs9682464	T	C	0.00134612	-4.39319	1.12e-05	4.31274	1.61e-05	PPM1M,GLT8D1,SPCS1,NEK4,ITIH4,STIMATE,SFMBT1,RFT1	PPM1M,PPM1M,PPM1M,NT5DC2,NT5DC2,NT5DC2,PBRM1,GNL3,GNL3,GNL3,SPCS1,NEK4,NEK4,NEK4,NEK4,ITIH4,ITIH4,ITIH4,ITIH4,ITIH4,ITIH4,ITIH4,ITIH4,STIMATE,SFMBT1,SFMBT1,RFT1,PRKCD	PPM1M,GLT8D1,NEK4,ITIH3,ITIH4,MUSTN1,TMEM110-MUSTN1,TMEM110,SFMBT1,ENSG00000272305	-	PPM1M,ITIH4	ITIH4	-	-	ABHD14A-ACY1,PBRM1,SFMBT1,ENSG00000272305	-	NT5DC2	-
3	52889771	rs6803519	T	C	0.00148164	-4.36546	1.27e-05	4.57085	4.86e-06	PPM1M,GLT8D1,SPCS1,NEK4,ITIH4,STIMATE,SFMBT1,RFT1	PPM1M,PPM1M,NT5DC2,NT5DC2,NT5DC2,PBRM1,GNL3,GNL3,GNL3,SPCS1,NEK4,NEK4,NEK4,NEK4,ITIH4,ITIH4,ITIH4,ITIH4,ITIH4,ITIH4,ITIH4,ITIH4,STIMATE,SFMBT1,SFMBT1,RFT1,PRKCD	-	-	PPM1M,ITIH4	ITIH4	ITIH4	-	ABHD14A-ACY1,PBRM1,ITIH4,SFMBT1,ENSG00000272305	-	NT5DC2	-
3	52891707	rs7620690	A	G	0.00616051	-6.39568	1.6e-10	3.85699	0.00011479	PPM1M,GNL3,GLT8D1,SPCS1,NEK4,ITIH4,STIMATE,SFMBT1	NT5DC2,NT5DC2,NT5DC2,PBRM1,PBRM1,GNL3,GNL3,GNL3,SPCS1,NEK4,NEK4,NEK4,NEK4,NEK4,ITIH4,ITIH4,ITIH4,ITIH4,STIMATE	NT5DC2,GNL3,NEK4,MUSTN1,SFMBT1	-	-	-	-	-	ENSG00000272305	-	GNL3,NT5DC2	-
3	52893426	rs7612624	T	C	0.00621106	-6.46064	1.04e-10	3.85424	0.000116088	PPM1M,GNL3,GLT8D1,SPCS1,NEK4,ITIH4,STIMATE,SFMBT1	NT5DC2,NT5DC2,NT5DC2,PBRM1,PBRM1,GNL3,GNL3,GNL3,SPCS1,NEK4,NEK4,NEK4,NEK4,NEK4,ITIH4,ITIH4,ITIH4,ITIH4,STIMATE	NT5DC2,GNL3,NEK4,MUSTN1,SFMBT1	-	-	-	-	-	ENSG00000272305	-	GNL3,NT5DC2	-
3	52893465	rs6798941	T	C	0.000339011	-5.87558	4.21e-09	4.66254	3.12e-06	PPM1M,GLYCTK,GLT8D1,SPCS1,NEK4,ITIH4,STIMATE,SFMBT1,RFT1	NT5DC2,NT5DC2,PBRM1,PBRM1,GNL3,GNL3,GNL3,SPCS1,NEK4,NEK4,NEK4,NEK4,ITIH4,ITIH4,ITIH4,ITIH4,ITIH4,STIMATE,SFMBT1,RFT1,PRKCD	PPM1M,GLYCTK,GLT8D1,NEK4,ITIH4,MUSTN1,TMEM110-MUSTN1,TMEM110,SFMBT1,ENSG00000272305	-	-	-	-	-	PBRM1,ENSG00000272305	-	NT5DC2,GNL3	-
3	52895785	rs12487379	A	G	0.0030618	-6.26421	3.75e-10	4.07694	4.56e-05	PPM1M,GNL3,GLT8D1,SPCS1,NEK4,ITIH4,STIMATE,SFMBT1	NT5DC2,NT5DC2,NT5DC2,PBRM1,PBRM1,GNL3,GNL3,GNL3,SPCS1,NEK4,NEK4,NEK4,NEK4,ITIH4,ITIH4,ITIH4,STIMATE	PPM1M,GLT8D1,NEK4,ITIH4,MUSTN1,SFMBT1	-	-	-	-	-	PBRM1,ENSG00000272305	-	GNL3,NT5DC2	NT5DC2
3	52896032	rs13072537	A	C	0.00294609	-6.37544	1.82e-10	4.08851	4.34e-05	PPM1M,GNL3,GLT8D1,NEK4,ITIH4,STIMATE,SFMBT1	NT5DC2,NT5DC2,NT5DC2,PBRM1,PBRM1,GNL3,GNL3,GNL3,SPCS1,NEK4,NEK4,NEK4,NEK4,ITIH4,ITIH4,ITIH4,STIMATE	PPM1M,GNL3,GLT8D1,NEK4,ITIH3,MUSTN1,SFMBT1	-	GNL3	-	-	-	PBRM1,ENSG00000272305	-	GNL3,NT5DC2	NT5DC2
3	52897801	rs4350911	C	T	0.00592457	-5.80792	6.33e-09	3.86981	0.000108921	PPM1M,GNL3,GLT8D1,SPCS1,NEK4,ITIH4,STIMATE,SFMBT1	NT5DC2,NT5DC2,NT5DC2,PBRM1,PBRM1,GNL3,GNL3,GNL3,SPCS1,NEK4,NEK4,NEK4,NEK4,ITIH4,ITIH4,ITIH4,STIMATE,SFMBT1	PPM1M,GLT8D1,NEK4,MUSTN1,SFMBT1	-	-	-	-	-	PBRM1,ENSG00000272305	-	NT5DC2,GNL3	NT5DC2
3	52897823	rs6764322	C	T	0.00599967	-5.83832	5.27e-09	3.86573	0.000110756	PPM1M,GNL3,GLT8D1,SPCS1,NEK4,ITIH4,STIMATE,SFMBT1	NT5DC2,NT5DC2,NT5DC2,PBRM1,PBRM1,GNL3,GNL3,GNL3,SPCS1,NEK4,NEK4,NEK4,NEK4,ITIH4,ITIH4,ITIH4,STIMATE,SFMBT1	PPM1M,GLT8D1,NEK4,MUSTN1,SFMBT1	-	-	-	-	-	PBRM1,ENSG00000272305	-	-	-
3	52897842	rs4687559	T	C	0.00177545	-4.42623	9.59e-06	4.23584	2.28e-05	PPM1M,GLT8D1,SPCS1,NEK4,ITIH4,STIMATE,SFMBT1,RFT1	PPM1M,PPM1M,PPM1M,NT5DC2,NT5DC2,PBRM1,GNL3,GNL3,SPCS1,NEK4,NEK4,NEK4,NEK4,ITIH4,ITIH4,ITIH4,ITIH4,ITIH4,ITIH4,ITIH4,ITIH4,STIMATE,SFMBT1,SFMBT1,RFT1,PRKCD	PPM1M,GLT8D1,NEK4,ITIH3,ITIH4,MUSTN1,TMEM110,SFMBT1,ENSG00000272305	-	PPM1M,ITIH4,RFT1	ITIH4	-	-	ABHD14A-ACY1,PBRM1,SFMBT1,ENSG00000272305	-	NT5DC2	-
3	52898121	rs4687560	G	T	0.0014024	-4.46706	7.93e-06	4.30136	1.7e-05	PPM1M,GLT8D1,SPCS1,NEK4,ITIH4,STIMATE,SFMBT1,RFT1	PPM1M,PPM1M,PPM1M,NT5DC2,NT5DC2,PBRM1,GNL3,GNL3,SPCS1,NEK4,NEK4,NEK4,NEK4,ITIH4,ITIH4,ITIH4,ITIH4,ITIH4,ITIH4,ITIH4,ITIH4,STIMATE,SFMBT1,SFMBT1,RFT1,PRKCD	PPM1M,GLT8D1,NEK4,ITIH3,ITIH4,MUSTN1,TMEM110,SFMBT1,ENSG00000272305	-	PPM1M,ITIH4,RFT1	ITIH4	-	-	ABHD14A-ACY1,PBRM1,SFMBT1,ENSG00000272305	-	NT5DC2	-
3	52901974	rs9825230	A	G	0.00413748	-5.81251	6.15e-09	3.98451	6.76e-05	PPM1M,GNL3,GLT8D1,SPCS1,NEK4,ITIH4,STIMATE,SFMBT1	NT5DC2,NT5DC2,NT5DC2,PBRM1,PBRM1,GNL3,GNL3,SPCS1,NEK4,NEK4,NEK4,NEK4,ITIH4,ITIH4,ITIH4,STIMATE	PPM1M,GLT8D1,NEK4,ITIH4,MUSTN1,SFMBT1	-	-	-	-	-	PBRM1,ENSG00000272305	-	GNL3,NT5DC2	NT5DC2
3	52904524	rs9836499	G	T	0.00382087	-5.96376	2.46e-09	4.00882	6.1e-05	PPM1M,GNL3,GLT8D1,SPCS1,NEK4,ITIH4,STIMATE,SFMBT1	NT5DC2,NT5DC2,NT5DC2,PBRM1,PBRM1,GNL3,GNL3,GNL3,SPCS1,NEK4,NEK4,NEK4,NEK4,ITIH4,ITIH4,ITIH4,STIMATE,SFMBT1	PPM1M,NEK4,MUSTN1,SFMBT1	-	-	-	-	-	PBRM1,ENSG00000272305	-	-	-
3	52905213	rs2336664	G	A	0.00364684	-5.9497	2.69e-09	4.02375	5.73e-05	PPM1M,GNL3,GLT8D1,SPCS1,NEK4,ITIH4,STIMATE,SFMBT1	NT5DC2,NT5DC2,NT5DC2,PBRM1,PBRM1,GNL3,GNL3,GNL3,SPCS1,NEK4,NEK4,NEK4,NEK4,ITIH4,ITIH4,ITIH4,STIMATE,SFMBT1	-	-	-	-	-	-	PBRM1,ENSG00000272305	-	-	-
3	52905802	rs4302374	C	T	0.00108394	-4.45263	8.48e-06	4.37935	1.19e-05	PPM1M,GLT8D1,SPCS1,NEK4,ITIH4,STIMATE,SFMBT1,RFT1	PPM1M,PPM1M,PPM1M,NT5DC2,NT5DC2,PBRM1,GNL3,GNL3,SPCS1,NEK4,NEK4,NEK4,NEK4,ITIH4,ITIH4,ITIH4,ITIH4,ITIH4,ITIH4,ITIH4,ITIH4,STIMATE,SFMBT1,SFMBT1,RFT1	PPM1M,GLT8D1,NEK4,ITIH3,ITIH4,MUSTN1,TMEM110-MUSTN1,TMEM110,SFMBT1,ENSG00000272305	-	PPM1M,ITIH4,RFT1	ITIH4	-	-	ABHD14A-ACY1,PBRM1,SFMBT1,ENSG00000272305	-	NT5DC2	-
3	52905917	rs6797399	A	G	0.00107212	-4.49304	7.02e-06	4.37347	1.22e-05	PPM1M,GLT8D1,SPCS1,NEK4,ITIH4,STIMATE,SFMBT1,RFT1	PPM1M,PPM1M,PPM1M,NT5DC2,NT5DC2,PBRM1,GNL3,GNL3,SPCS1,NEK4,NEK4,NEK4,NEK4,ITIH4,ITIH4,ITIH4,ITIH4,ITIH4,ITIH4,ITIH4,ITIH4,STIMATE,SFMBT1,SFMBT1,RFT1	PPM1M,GLT8D1,NEK4,ITIH3,ITIH4,MUSTN1,TMEM110,SFMBT1,ENSG00000272305	-	PPM1M,ITIH4,RFT1	ITIH4	-	-	ABHD14A-ACY1,PBRM1,SFMBT1,ENSG00000272305	-	NT5DC2	-
3	52907372	rs4687680	A	G	0.00263198	-5.83883	5.26e-09	4.12182	3.76e-05	PPM1M,GNL3,GLT8D1,SPCS1,NEK4,ITIH4,STIMATE,SFMBT1	NT5DC2,NT5DC2,NT5DC2,PBRM1,PBRM1,GNL3,GNL3,SPCS1,NEK4,NEK4,NEK4,NEK4,ITIH4,ITIH4,ITIH4,STIMATE	-	-	-	-	-	-	PBRM1,ENSG00000272305	-	-	-
3	52908398	rs56383738	T	C	0.00537925	-5.86672	4.44e-09	3.9008	9.59e-05	PPM1M,GNL3,GLT8D1,NEK4,ITIH4,STIMATE,SFMBT1	NT5DC2,NT5DC2,NT5DC2,PBRM1,PBRM1,GNL3,GNL3,SPCS1,NEK4,NEK4,NEK4,NEK4,ITIH4,ITIH4,ITIH4,STIMATE	NT5DC2,NEK4,MUSTN1,SFMBT1	-	-	-	-	-	PBRM1	-	-	-
3	52908577	rs6445547	C	T	0.00126639	-4.40962	1.04e-05	4.46755	7.91e-06	PPM1M,GLT8D1,SPCS1,NEK4,ITIH4,STIMATE,SFMBT1,RFT1	PPM1M,PPM1M,PPM1M,NT5DC2,NT5DC2,PBRM1,GNL3,GNL3,SPCS1,NEK4,NEK4,NEK4,NEK4,ITIH4,ITIH4,ITIH4,ITIH4,ITIH4,ITIH4,ITIH4,ITIH4,STIMATE,SFMBT1,SFMBT1,RFT1	PPM1M,GLT8D1,NEK4,ITIH3,ITIH4,MUSTN1,TMEM110,SFMBT1,ENSG00000272305	-	PPM1M,ITIH4,RFT1	ITIH4	-	-	ABHD14A-ACY1,PBRM1,SFMBT1,ENSG00000272305	-	NT5DC2	-
3	52909877	rs9839035	T	C	0.00113646	-4.45796	8.27e-06	4.35811	1.31e-05	PPM1M,GLT8D1,SPCS1,NEK4,ITIH4,STIMATE,SFMBT1,RFT1	PPM1M,PPM1M,PPM1M,NT5DC2,NT5DC2,PBRM1,GNL3,GNL3,SPCS1,NEK4,NEK4,NEK4,NEK4,ITIH4,ITIH4,ITIH4,ITIH4,ITIH4,ITIH4,ITIH4,ITIH4,STIMATE,SFMBT1,SFMBT1,RFT1	PPM1M,GLT8D1,NEK4,ITIH3,ITIH4,MUSTN1,TMEM110,SFMBT1,ENSG00000272305	-	PPM1M,ITIH4,RFT1	ITIH4	-	-	ABHD14A-ACY1,PBRM1,SFMBT1,ENSG00000272305	-	NT5DC2	-
3	52912214	rs9850563	G	A	0.00352687	-5.88584	3.96e-09	4.03401	5.48e-05	PPM1M,GNL3,GLT8D1,NEK4,ITIH4,STIMATE,SFMBT1	NT5DC2,NT5DC2,NT5DC2,PBRM1,PBRM1,GNL3,GNL3,SPCS1,NEK4,NEK4,NEK4,NEK4,ITIH4,ITIH4,ITIH4,STIMATE	-	-	-	-	-	-	PBRM1,ENSG00000272305	-	GNL3,NT5DC2	NT5DC2
3	52912296	rs12492391	A	C	0.00292938	-5.77	7.93e-09	4.09018	4.31e-05	PPM1M,GNL3,GLT8D1,NEK4,ITIH4,STIMATE,SFMBT1	NT5DC2,NT5DC2,NT5DC2,PBRM1,PBRM1,GNL3,GNL3,SPCS1,NEK4,NEK4,NEK4,NEK4,ITIH4,ITIH4,ITIH4,STIMATE	PPM1M,NEK4,ITIH4,MUSTN1,SFMBT1	-	-	-	-	-	PBRM1,ENSG00000272305	-	GNL3,NT5DC2	NT5DC2
3	52913006	rs3821873	C	T	0.00343828	-5.82223	5.81e-09	4.04157	5.31e-05	PPM1M,GNL3,GLT8D1,NEK4,ITIH4,STIMATE,SFMBT1	NT5DC2,NT5DC2,NT5DC2,PBRM1,PBRM1,GNL3,GNL3,SPCS1,NEK4,NEK4,NEK4,NEK4,ITIH4,ITIH4,ITIH4,STIMATE	-	-	-	-	-	-	PBRM1,ENSG00000272305	-	-	-
3	52913781	rs9860296	C	T	0.00346508	-5.78789	7.13e-09	4.03929	5.36e-05	PPM1M,GNL3,GLT8D1,NEK4,ITIH4,STIMATE,SFMBT1	NT5DC2,NT5DC2,NT5DC2,PBRM1,PBRM1,GNL3,GNL3,SPCS1,NEK4,NEK4,NEK4,NEK4,ITIH4,ITIH4,ITIH4,STIMATE	PPM1M,NEK4,MUSTN1,SFMBT1	-	-	-	-	-	PBRM1,ENSG00000272305	-	GNL3,NT5DC2	NT5DC2
3	52915712	rs2336666	T	C	0.00203147	-4.41629	1e-05	4.19742	2.7e-05	PPM1M,GLT8D1,SPCS1,NEK4,ITIH4,STIMATE,SFMBT1,RFT1	PPM1M,PPM1M,PPM1M,NT5DC2,NT5DC2,PBRM1,GNL3,GNL3,SPCS1,NEK4,NEK4,NEK4,NEK4,ITIH4,ITIH4,ITIH4,ITIH4,ITIH4,ITIH4,ITIH4,ITIH4,STIMATE,SFMBT1,SFMBT1,RFT1,PRKCD	PPM1M,GLT8D1,NEK4,ITIH3,ITIH4,MUSTN1,TMEM110-MUSTN1,TMEM110,SFMBT1,ENSG00000272305	-	PPM1M,ITIH4,RFT1	ITIH4	-	-	ABHD14A-ACY1,PBRM1,SFMBT1,ENSG00000272305	-	NT5DC2	-
3	52916363	rs2336667	C	T	0.00594954	-5.92927	3.04e-09	3.86845	0.000109528	PPM1M,GNL3,GLT8D1,SPCS1,NEK4,ITIH4,STIMATE,SFMBT1	NT5DC2,NT5DC2,NT5DC2,PBRM1,PBRM1,GNL3,GNL3,GNL3,SPCS1,NEK4,NEK4,NEK4,NEK4,ITIH4,ITIH4,ITIH4,STIMATE,SFMBT1	PPM1M,NEK4,MUSTN1,SFMBT1	-	-	-	-	-	PBRM1,ENSG00000272305	-	NT5DC2,GNL3	NT5DC2
3	52916916	rs9876403	T	C	0.00115017	-4.45123	8.54e-06	4.35506	1.33e-05	PPM1M,GLT8D1,SPCS1,NEK4,ITIH4,STIMATE,SFMBT1,RFT1	PPM1M,PPM1M,PPM1M,NT5DC2,NT5DC2,PBRM1,GNL3,GNL3,SPCS1,NEK4,NEK4,NEK4,NEK4,ITIH4,ITIH4,ITIH4,ITIH4,ITIH4,ITIH4,ITIH4,ITIH4,STIMATE,SFMBT1,SFMBT1,RFT1,PRKCD	-	-	PPM1M,ITIH4,RFT1	ITIH4	-	-	ABHD14A-ACY1,PBRM1,SFMBT1,ENSG00000272305	-	NT5DC2	-
3	52916939	rs4687682	T	C	0.00375024	-5.97279	2.33e-09	4.01489	5.95e-05	PPM1M,GNL3,GLT8D1,SPCS1,NEK4,ITIH4,STIMATE,SFMBT1	NT5DC2,NT5DC2,NT5DC2,PBRM1,PBRM1,GNL3,GNL3,GNL3,SPCS1,NEK4,NEK4,NEK4,NEK4,NEK4,ITIH4,ITIH4,ITIH4,STIMATE,SFMBT1	PPM1M,NT5DC2,NEK4,MUSTN1,SFMBT1	-	-	-	-	-	PBRM1,ENSG00000272305	-	NT5DC2,GNL3	NT5DC2
3	52918422	rs4687562	C	T	0.00658315	-5.90879	3.45e-09	3.83401	0.000126072	PPM1M,GNL3,GLT8D1,NEK4,ITIH4,STIMATE,SFMBT1	NT5DC2,NT5DC2,NT5DC2,PBRM1,PBRM1,GNL3,GNL3,GNL3,SPCS1,NEK4,NEK4,NEK4,NEK4,ITIH4,ITIH4,ITIH4,STIMATE,SFMBT1	PPM1M,NEK4,MUSTN1,SFMBT1	-	-	-	-	-	PBRM1,ENSG00000272305	-	NT5DC2,GNL3	NT5DC2
3	52918499	rs4687683	T	G	0.00673555	-5.94861	2.7e-09	3.8269	0.000129768	PPM1M,GNL3,GLT8D1,SPCS1,NEK4,ITIH4,STIMATE,SFMBT1	NT5DC2,NT5DC2,NT5DC2,PBRM1,PBRM1,GNL3,GNL3,GNL3,SPCS1,NEK4,NEK4,NEK4,NEK4,NEK4,ITIH4,ITIH4,ITIH4,STIMATE,SFMBT1	PPM1M,NEK4,MUSTN1,SFMBT1	-	-	-	-	-	PBRM1,ENSG00000272305	-	NT5DC2,GNL3	NT5DC2
3	52918513	rs4687684	C	T	0.007146	-5.9522	2.65e-09	3.80769	0.000140268	PPM1M,GNL3,GLT8D1,SPCS1,NEK4,ITIH4,STIMATE,SFMBT1	NT5DC2,NT5DC2,NT5DC2,PBRM1,PBRM1,GNL3,GNL3,GNL3,SPCS1,NEK4,NEK4,NEK4,NEK4,NEK4,ITIH4,ITIH4,ITIH4,STIMATE,SFMBT1	PPM1M,NEK4,MUSTN1,SFMBT1	-	-	-	-	-	PBRM1,ENSG00000272305	-	NT5DC2,GNL3	NT5DC2
3	52919002	rs2878762	C	T	0.00394909	-4.73281	2.21e-06	3.99827	6.38e-05	PPM1M,GLT8D1,NEK4,ITIH4,STIMATE,SFMBT1,RFT1	NT5DC2,NT5DC2,PBRM1,PBRM1,GNL3,GNL3,SPCS1,NEK4,NEK4,NEK4,NEK4,ITIH4,ITIH4,ITIH4,ITIH4,ITIH4,ITIH4,STIMATE,SFMBT1,SFMBT1,RFT1	PPM1M,GLT8D1,NEK4,ITIH4,MUSTN1,TMEM110,SFMBT1,ENSG00000272305	-	ITIH4,RFT1	ITIH4	-	-	ABHD14A-ACY1,PBRM1,ENSG00000272305	-	-	-
3	52919096	rs2336668	G	T	0.00464426	-5.96148	2.5e-09	3.94727	7.9e-05	PPM1M,GNL3,GLT8D1,SPCS1,NEK4,ITIH4,STIMATE,SFMBT1	NT5DC2,NT5DC2,NT5DC2,PBRM1,PBRM1,GNL3,GNL3,GNL3,SPCS1,NEK4,NEK4,NEK4,NEK4,NEK4,ITIH4,ITIH4,ITIH4,STIMATE,SFMBT1	PPM1M,NEK4,MUSTN1,SFMBT1	-	-	-	-	-	PBRM1,ENSG00000272305	-	NT5DC2,GNL3	NT5DC2
3	52922621	rs6795646	C	T	0.00415875	-5.88019	4.1e-09	3.98295	6.81e-05	PPM1M,GNL3,GLT8D1,NEK4,ITIH4,STIMATE,SFMBT1	NT5DC2,NT5DC2,NT5DC2,PBRM1,PBRM1,GNL3,GNL3,SPCS1,NEK4,NEK4,NEK4,NEK4,ITIH4,ITIH4,ITIH4,STIMATE	-	-	-	-	-	-	PBRM1,ENSG00000272305	-	GNL3,NT5DC2	NT5DC2
3	52924227	rs9810807	C	T	0.00374878	-5.94472	2.77e-09	4.01501	5.94e-05	PPM1M,GNL3,GLT8D1,SPCS1,NEK4,ITIH4,STIMATE,SFMBT1	NT5DC2,NT5DC2,NT5DC2,PBRM1,PBRM1,GNL3,GNL3,SPCS1,NEK4,NEK4,NEK4,NEK4,ITIH4,ITIH4,ITIH4,STIMATE	-	-	-	-	-	-	PBRM1,ENSG00000272305	-	GNL3,NT5DC2	NT5DC2
3	52925403	rs9836178	T	C	0.00128887	-4.40499	1.06e-05	4.3388	1.43e-05	PPM1M,GLT8D1,SPCS1,NEK4,ITIH4,STIMATE,SFMBT1,RFT1	PPM1M,PPM1M,PPM1M,NT5DC2,NT5DC2,PBRM1,PBRM1,GNL3,GNL3,SPCS1,NEK4,NEK4,NEK4,NEK4,ITIH4,ITIH4,ITIH4,ITIH4,ITIH4,ITIH4,ITIH4,ITIH4,STIMATE,SFMBT1,SFMBT1,RFT1	PPM1M,NEK4,ITIH4,MUSTN1,TMEM110,SFMBT1,ENSG00000272305	-	-	-	-	-	ABHD14A-ACY1,PBRM1,SFMBT1,ENSG00000272305	-	-	-
3	52931971	rs9844736	T	G	0.00168247	-4.33021	1.49e-05	4.37988	1.19e-05	PPM1M,GLT8D1,NEK4,ITIH4,STIMATE,SFMBT1,RFT1	PPM1M,PPM1M,PPM1M,NT5DC2,NT5DC2,PBRM1,GNL3,GNL3,SPCS1,NEK4,NEK4,NEK4,NEK4,ITIH4,ITIH4,ITIH4,ITIH4,ITIH4,ITIH4,ITIH4,ITIH4,STIMATE,SFMBT1,SFMBT1,RFT1	-	-	PPM1M,ITIH4,RFT1	ITIH4	-	-	ABHD14A-ACY1,PBRM1,SFMBT1,ENSG00000272305	-	NT5DC2	-
3	52935428	rs6773040	C	A	0.00158126	-4.34801	1.37e-05	4.29311	1.76e-05	PPM1M,GLT8D1,SPCS1,NEK4,ITIH4,STIMATE,SFMBT1,RFT1	PPM1M,PPM1M,NT5DC2,NT5DC2,PBRM1,GNL3,GNL3,SPCS1,NEK4,NEK4,NEK4,NEK4,ITIH4,ITIH4,ITIH4,ITIH4,ITIH4,ITIH4,ITIH4,ITIH4,STIMATE,SFMBT1,SFMBT1,RFT1	-	-	-	-	-	-	ABHD14A-ACY1,PBRM1,SFMBT1,ENSG00000272305	-	-	-
3	52936763	rs11922975	C	T	0.00319535	-5.9785	2.25e-09	4.06355	4.83e-05	PPM1M,GNL3,GLT8D1,NEK4,ITIH4,STIMATE,SFMBT1	NT5DC2,NT5DC2,NT5DC2,PBRM1,PBRM1,GNL3,GNL3,GNL3,SPCS1,NEK4,NEK4,NEK4,NEK4,ITIH4,ITIH4,ITIH4,STIMATE,SFMBT1,SFMBT1	-	-	-	-	-	-	PBRM1,ENSG00000272305	-	GNL3,NT5DC2	NT5DC2
3	52937774	rs1134546	G	A	0.00106422	-4.52981	5.9e-06	4.37557	1.21e-05	PPM1M,GLT8D1,SPCS1,NEK4,ITIH4,STIMATE,SFMBT1,RFT1	PPM1M,PPM1M,NT5DC2,NT5DC2,PBRM1,GNL3,GNL3,SPCS1,NEK4,NEK4,NEK4,NEK4,ITIH4,ITIH4,ITIH4,ITIH4,ITIH4,ITIH4,ITIH4,ITIH4,STIMATE,SFMBT1,SFMBT1,RFT1	-	-	-	-	-	-	ABHD14A-ACY1,PBRM1,SFMBT1,ENSG00000272305	-	-	-
3	52944724	rs9865248	C	T	0.00604594	-6.09713	1.08e-09	3.86322	0.000111902	PPM1M,GNL3,GLT8D1,SPCS1,NEK4,ITIH4,STIMATE,SFMBT1	NT5DC2,NT5DC2,NT5DC2,PBRM1,PBRM1,GNL3,GNL3,GNL3,SPCS1,NEK4,NEK4,NEK4,NEK4,ITIH4,ITIH4,ITIH4,STIMATE,SFMBT1,SFMBT1	PPM1M,NT5DC2,GNL3,NEK4,MUSTN1,SFMBT1,PARP3	-	-	-	-	-	ENSG00000272305	-	NT5DC2,GNL3	NT5DC2
3	52945930	rs9871175	G	A	0.00557804	-6.12159	9.26e-10	3.88856	0.000100842	PPM1M,GNL3,GLT8D1,NEK4,ITIH4,STIMATE,SFMBT1	NT5DC2,NT5DC2,NT5DC2,PBRM1,PBRM1,GNL3,GNL3,GNL3,SPCS1,NEK4,NEK4,NEK4,NEK4,ITIH4,ITIH4,ITIH4,STIMATE,SFMBT1,SFMBT1	PPM1M,NEK4,ITIH4,MUSTN1,SFMBT1	-	-	-	-	-	ENSG00000272305	-	NT5DC2,GNL3	NT5DC2
3	52948332	rs4687687	A	G	0.00465455	-6.08502	1.16e-09	3.94651	7.93e-05	PPM1M,GNL3,GLT8D1,SPCS1,NEK4,ITIH4,STIMATE,SFMBT1	NT5DC2,NT5DC2,NT5DC2,PBRM1,PBRM1,GNL3,GNL3,GNL3,SPCS1,NEK4,NEK4,NEK4,NEK4,ITIH4,ITIH4,ITIH4,STIMATE,SFMBT1,SFMBT1	-	-	-	-	-	-	ENSG00000272305	-	NT5DC2,GNL3	NT5DC2
3	52948674	rs4687689	A	C	0.00729693	-6.075	1.24e-09	3.80061	0.000144339	PPM1M,GNL3,GLT8D1,SPCS1,NEK4,ITIH4,STIMATE,SFMBT1	NT5DC2,NT5DC2,NT5DC2,PBRM1,PBRM1,GNL3,GNL3,GNL3,SPCS1,NEK4,NEK4,NEK4,NEK4,ITIH4,ITIH4,ITIH4,STIMATE,SFMBT1,SFMBT1	PPM1M,NT5DC2,GNL3,NEK4,MUSTN1,SFMBT1,PARP3	-	-	-	-	-	ENSG00000272305	-	-	-
3	52950659	rs12629687	T	C	0.00510106	-6.10949	9.99e-10	3.91838	8.91e-05	PPM1M,GNL3,GLT8D1,NEK4,ITIH4,STIMATE,SFMBT1	NT5DC2,NT5DC2,NT5DC2,PBRM1,PBRM1,GNL3,GNL3,GNL3,SPCS1,NEK4,NEK4,NEK4,NEK4,ITIH4,ITIH4,ITIH4,STIMATE,SFMBT1,SFMBT1	PPM1M,NEK4,ITIH4,MUSTN1,SFMBT1	-	-	-	-	-	ENSG00000272305	-	-	-
3	52951519	rs2336162	C	T	0.00185887	-4.45427	8.42e-06	4.22236	2.42e-05	PPM1M,GLT8D1,SPCS1,NEK4,ITIH4,STIMATE,SFMBT1,RFT1	PPM1M,PPM1M,PPM1M,NT5DC2,NT5DC2,PBRM1,GNL3,GNL3,GNL3,SPCS1,NEK4,NEK4,NEK4,NEK4,ITIH4,ITIH4,ITIH4,ITIH4,ITIH4,ITIH4,ITIH4,ITIH4,STIMATE,SFMBT1,SFMBT1,RFT1,PRKCD	PPM1M,NEK4,ITIH4,MUSTN1,TMEM110,SFMBT1,ENSG00000272305	-	PPM1M,ITIH4	ITIH4	-	-	ABHD14A-ACY1,PBRM1,SFMBT1,ENSG00000272305	-	NT5DC2	-
3	52953055	rs9880619	G	A	0.00565267	-6.11763	9.5e-10	3.88453	0.00010253	PPM1M,GNL3,GLT8D1,NEK4,ITIH4,STIMATE,SFMBT1	NT5DC2,NT5DC2,NT5DC2,PBRM1,PBRM1,GNL3,GNL3,GNL3,SPCS1,NEK4,NEK4,NEK4,NEK4,ITIH4,ITIH4,ITIH4,STIMATE,SFMBT1,SFMBT1	PPM1M,NT5DC2,GNL3,NEK4,MUSTN1,SFMBT1,PARP3	-	-	-	-	-	ENSG00000272305	-	NT5DC2,GNL3	NT5DC2
3	52953844	rs9985365	A	G	0.00378966	-6.01932	1.75e-09	4.0115	6.03e-05	PPM1M,GNL3,GLT8D1,NEK4,ITIH4,STIMATE,SFMBT1	NT5DC2,NT5DC2,NT5DC2,PBRM1,PBRM1,GNL3,GNL3,GNL3,SPCS1,NEK4,NEK4,NEK4,NEK4,ITIH4,ITIH4,ITIH4,STIMATE,SFMBT1,SFMBT1	-	-	GNL3	-	-	-	ENSG00000272305	-	NT5DC2,GNL3	NT5DC2
3	52956918	rs11130331	G	A	0.00424391	-6.13511	8.51e-10	3.97671	6.99e-05	PPM1M,GNL3,GLT8D1,NEK4,ITIH4,STIMATE,SFMBT1	NT5DC2,NT5DC2,NT5DC2,PBRM1,PBRM1,GNL3,GNL3,GNL3,SPCS1,NEK4,NEK4,NEK4,NEK4,ITIH4,ITIH4,ITIH4,STIMATE,SFMBT1,SFMBT1	-	-	-	-	-	-	ENSG00000272305	-	NT5DC2,GNL3	NT5DC2
3	52958439	rs2710342	T	C	0.00204838	-4.41542	1.01e-05	4.1951	2.73e-05	PPM1M,GLT8D1,SPCS1,NEK4,ITIH4,STIMATE,SFMBT1,RFT1	PPM1M,PPM1M,PPM1M,NT5DC2,NT5DC2,PBRM1,GNL3,GNL3,GNL3,SPCS1,NEK4,NEK4,NEK4,NEK4,ITIH4,ITIH4,ITIH4,ITIH4,ITIH4,ITIH4,ITIH4,ITIH4,STIMATE,SFMBT1,SFMBT1,RFT1,PRKCD	PPM1M,NEK4,ITIH4,MUSTN1,TMEM110,SFMBT1,ENSG00000272305	-	PPM1M,ITIH4	ITIH4	-	-	ABHD14A-ACY1,PBRM1,SFMBT1,ENSG00000272305	-	NT5DC2	-
3	52959537	rs9847024	C	A	0.00198055	-4.28356	1.84e-05	4.24805	2.16e-05	PPM1M,GLT8D1,SPCS1,NEK4,ITIH4,STIMATE,SFMBT1,RFT1	PPM1M,PPM1M,PPM1M,NT5DC2,NT5DC2,PBRM1,GNL3,GNL3,GNL3,SPCS1,NEK4,NEK4,NEK4,NEK4,ITIH4,ITIH4,ITIH4,ITIH4,ITIH4,ITIH4,ITIH4,ITIH4,STIMATE,SFMBT1,SFMBT1,RFT1,PRKCD	PPM1M,GLT8D1,NEK4,ITIH3,ITIH4,MUSTN1,TMEM110-MUSTN1,TMEM110,SFMBT1,ENSG00000272305	-	PPM1M,ITIH4,RFT1	ITIH4	-	-	ABHD14A-ACY1,PBRM1,SFMBT1,ENSG00000272305	-	NT5DC2	-
3	52960859	rs2581810	C	T	0.00142245	-4.44062	8.97e-06	4.29757	1.73e-05	PPM1M,GLT8D1,SPCS1,NEK4,ITIH4,STIMATE,SFMBT1,RFT1	PPM1M,NT5DC2,NT5DC2,PBRM1,GNL3,GNL3,SPCS1,NEK4,NEK4,NEK4,NEK4,ITIH4,ITIH4,ITIH4,ITIH4,ITIH4,ITIH4,ITIH4,ITIH4,STIMATE,SFMBT1,SFMBT1,RFT1,PRKCD	-	-	PPM1M,ITIH4,RFT1	ITIH4	NEK4	-	ABHD14A-ACY1,PBRM1,SFMBT1,ENSG00000272305	-	NT5DC2	RFT1
3	52965713	rs2710339	G	A	0.00334994	-5.63789	1.72e-08	4.0491	5.14e-05	PPM1M,GLYCTK,GNL3,GLT8D1,SPCS1,NEK4,ITIH4,STIMATE,SFMBT1	NT5DC2,NT5DC2,PBRM1,PBRM1,GNL3,GNL3,GNL3,SPCS1,NEK4,NEK4,NEK4,NEK4,ITIH4,ITIH4,ITIH4,ITIH4,STIMATE,SFMBT1,SFMBT1	PPM1M,GNL3,NEK4,ITIH4,MUSTN1,SFMBT1,PARP3	-	-	-	-	-	SFMBT1,ENSG00000272305	-	NT5DC2,GNL3	NT5DC2
3	52966558	rs2581827	C	T	0.00326479	-5.61188	2e-08	4.05658	4.98e-05	PPM1M,GLYCTK,GNL3,GLT8D1,SPCS1,NEK4,ITIH4,STIMATE,SFMBT1	NT5DC2,NT5DC2,PBRM1,PBRM1,GNL3,GNL3,GNL3,SPCS1,NEK4,NEK4,NEK4,NEK4,ITIH4,ITIH4,ITIH4,ITIH4,STIMATE,SFMBT1,SFMBT1	PPM1M,GLYCTK,NEK4,ITIH3,ITIH4,MUSTN1,SFMBT1	-	-	-	-	-	SFMBT1,ENSG00000272305	-	-	-
3	52968726	rs2257216	T	C	0.00202171	-5.57046	2.54e-08	4.19875	2.68e-05	PPM1M,GLYCTK,GNL3,GLT8D1,SPCS1,NEK4,ITIH4,STIMATE,SFMBT1	NT5DC2,NT5DC2,PBRM1,PBRM1,GNL3,GNL3,GNL3,SPCS1,NEK4,NEK4,NEK4,NEK4,ITIH4,ITIH4,ITIH4,ITIH4,STIMATE,SFMBT1,SFMBT1	-	-	-	-	-	-	SFMBT1,ENSG00000272305	-	NT5DC2,GNL3	NT5DC2
3	52969128	rs2710314	T	C	0.00215717	-5.58947	2.28e-08	4.18016	2.91e-05	PPM1M,GLYCTK,GNL3,GLT8D1,SPCS1,NEK4,ITIH4,STIMATE,SFMBT1	NT5DC2,NT5DC2,PBRM1,PBRM1,GNL3,GNL3,GNL3,SPCS1,NEK4,NEK4,NEK4,NEK4,ITIH4,ITIH4,ITIH4,ITIH4,STIMATE,SFMBT1,SFMBT1	PPM1M,GNL3,NEK4,ITIH4,MUSTN1,SFMBT1,PARP3	-	-	-	-	-	SFMBT1,ENSG00000272305	-	NT5DC2,GNL3	NT5DC2
3	52972468	rs2581797	C	T	0.0017652	-4.41843	9.94e-06	4.2375	2.26e-05	PPM1M,GLT8D1,SPCS1,NEK4,ITIH4,STIMATE,SFMBT1,RFT1	PPM1M,NT5DC2,NT5DC2,PBRM1,GNL3,GNL3,SPCS1,NEK4,NEK4,NEK4,NEK4,ITIH4,ITIH4,ITIH4,ITIH4,ITIH4,ITIH4,ITIH4,ITIH4,STIMATE,SFMBT1,SFMBT1,RFT1,PRKCD	PPM1M,NEK4,ITIH3,ITIH4,MUSTN1,SFMBT1,ENSG00000272305,PARP3	-	-	-	NEK4	-	ABHD14A-ACY1,PBRM1,SFMBT1,ENSG00000272305	-	-	-
3	52972907	rs2581801	G	T	0.00175661	-4.31714	1.58e-05	4.31801	1.57e-05	PPM1M,GLT8D1,SPCS1,NEK4,ITIH4,STIMATE,SFMBT1,RFT1	PPM1M,PPM1M,NT5DC2,NT5DC2,PBRM1,GNL3,GNL3,SPCS1,NEK4,NEK4,NEK4,NEK4,ITIH4,ITIH4,ITIH4,ITIH4,ITIH4,ITIH4,ITIH4,ITIH4,STIMATE,SFMBT1,SFMBT1,RFT1,PRKCD	-	-	-	-	-	-	ABHD14A-ACY1,PBRM1,SFMBT1,ENSG00000272305	-	-	-
3	52974152	rs2710346	C	T	0.00305369	-5.55891	2.71e-08	4.07775	4.55e-05	PPM1M,GNL3,GLT8D1,SPCS1,NEK4,ITIH4,STIMATE,SFMBT1	NT5DC2,NT5DC2,PBRM1,PBRM1,GNL3,GNL3,GNL3,SPCS1,NEK4,NEK4,NEK4,NEK4,ITIH4,ITIH4,ITIH4,ITIH4,STIMATE,SFMBT1,SFMBT1	PPM1M,GLYCTK,NEK4,ITIH3,ITIH4,MUSTN1,SFMBT1	-	-	-	-	-	PBRM1,SFMBT1,ENSG00000272305	-	NT5DC2,GNL3	NT5DC2
3	52976075	rs2710345	T	C	0.00183178	-4.33191	1.48e-05	4.22674	2.37e-05	PPM1M,GLT8D1,SPCS1,NEK4,ITIH4,STIMATE,SFMBT1,RFT1	PPM1M,PPM1M,NT5DC2,NT5DC2,PBRM1,GNL3,GNL3,SPCS1,NEK4,NEK4,NEK4,NEK4,ITIH4,ITIH4,ITIH4,ITIH4,ITIH4,ITIH4,ITIH4,ITIH4,STIMATE,SFMBT1,SFMBT1,RFT1,PRKCD	PPM1M,C3orf78,NEK4,ITIH4,MUSTN1,TMEM110-MUSTN1,TMEM110,SFMBT1,ENSG00000272305	-	-	-	-	-	ABHD14A-ACY1,PBRM1,SFMBT1,ENSG00000272305	-	-	-
3	52976469	rs7621939	T	C	0.00229526	-4.3281	1.5e-05	4.16119	3.17e-05	PPM1M,GLT8D1,SPCS1,NEK4,ITIH4,STIMATE,SFMBT1,RFT1	PPM1M,PPM1M,NT5DC2,NT5DC2,PBRM1,GNL3,GNL3,SPCS1,NEK4,NEK4,NEK4,NEK4,ITIH4,ITIH4,ITIH4,ITIH4,ITIH4,ITIH4,ITIH4,ITIH4,STIMATE,SFMBT1,SFMBT1,RFT1,PRKCD	PPM1M,GLT8D1,NEK4,ITIH3,ITIH4,MUSTN1,TMEM110-MUSTN1,TMEM110,SFMBT1,ENSG00000272305	-	PPM1M,ITIH4,RFT1	ITIH4	-	-	ABHD14A-ACY1,PBRM1,SFMBT1,ENSG00000272305	-	NT5DC2	RFT1
3	52979050	rs2581805	T	C	0.00198275	-4.32539	1.52e-05	4.20409	2.62e-05	PPM1M,GLT8D1,SPCS1,NEK4,ITIH4,STIMATE,SFMBT1,RFT1	PPM1M,PPM1M,NT5DC2,NT5DC2,PBRM1,GNL3,GNL3,SPCS1,NEK4,NEK4,NEK4,NEK4,ITIH4,ITIH4,ITIH4,ITIH4,ITIH4,ITIH4,ITIH4,ITIH4,STIMATE,SFMBT1,SFMBT1,RFT1,PRKCD	PPM1M,C3orf78,NEK4,ITIH4,MUSTN1,TMEM110-MUSTN1,TMEM110,SFMBT1,ENSG00000272305	-	-	-	-	-	ABHD14A-ACY1,PBRM1,SFMBT1,ENSG00000272305	-	-	-
3	52979178	rs35380116	A	G	0.0017746	-4.58807	4.47e-06	4.23598	2.28e-05	PPM1M,GLT8D1,NEK4,ITIH4,STIMATE,SFMBT1,RFT1	PPM1M,NT5DC2,NT5DC2,PBRM1,GNL3,GNL3,SPCS1,NEK4,NEK4,NEK4,NEK4,ITIH4,ITIH4,ITIH4,ITIH4,ITIH4,ITIH4,ITIH4,STIMATE,SFMBT1,SFMBT1,RFT1,PRKCD	-	-	-	-	NEK4	-	ABHD14A-ACY1,PBRM1,SFMBT1,ENSG00000272305	-	NT5DC2	RFT1
3	52983434	rs6445550	A	G	0.00175428	-4.31755	1.58e-05	4.26594	1.99e-05	PPM1M,GLT8D1,SPCS1,NEK4,ITIH4,STIMATE,SFMBT1,RFT1	PPM1M,NT5DC2,NT5DC2,PBRM1,GNL3,GNL3,SPCS1,NEK4,NEK4,NEK4,NEK4,ITIH4,ITIH4,ITIH4,ITIH4,ITIH4,ITIH4,ITIH4,ITIH4,STIMATE,SFMBT1,SFMBT1,RFT1,PRKCD	-	-	-	-	-	-	ABHD14A-ACY1,PBRM1,SFMBT1,ENSG00000272305	-	-	-
3	52983806	rs11708223	A	G	0.00213045	-4.31308	1.61e-05	4.18384	2.87e-05	PPM1M,GLT8D1,SPCS1,NEK4,ITIH4,STIMATE,SFMBT1,RFT1	PPM1M,NT5DC2,NT5DC2,PBRM1,GNL3,GNL3,SPCS1,NEK4,NEK4,NEK4,NEK4,ITIH4,ITIH4,ITIH4,ITIH4,ITIH4,ITIH4,ITIH4,ITIH4,STIMATE,SFMBT1,SFMBT1,RFT1,PRKCD	PPM1M,NEK4,ITIH4,MUSTN1,TMEM110,SFMBT1,ENSG00000272305	-	-	-	-	-	ABHD14A-ACY1,PBRM1,SFMBT1,ENSG00000272305	-	-	-
3	52987645	rs9311485	T	G	0.00154795	-4.37653	1.21e-05	4.27373	1.92e-05	PPM1M,GLT8D1,SPCS1,NEK4,ITIH4,STIMATE,SFMBT1,RFT1	PPM1M,NT5DC2,NT5DC2,PBRM1,GNL3,GNL3,SPCS1,NEK4,NEK4,NEK4,NEK4,ITIH4,ITIH4,ITIH4,ITIH4,ITIH4,ITIH4,ITIH4,ITIH4,STIMATE,SFMBT1,SFMBT1,RFT1,PRKCD	-	-	PPM1M,ITIH4,RFT1	ITIH4	NEK4	-	ABHD14A-ACY1,PBRM1,SFMBT1,ENSG00000272305	-	NT5DC2	RFT1
3	52991189	rs2439434	G	A	0.00351552	-5.43615	5.44e-08	4.03498	5.46e-05	PPM1M,GLYCTK,GNL3,GLT8D1,SPCS1,NEK4,ITIH4,STIMATE,SFMBT1	NT5DC2,NT5DC2,PBRM1,PBRM1,GNL3,GNL3,GNL3,SPCS1,NEK4,NEK4,NEK4,NEK4,ITIH4,ITIH4,ITIH4,ITIH4,STIMATE,SFMBT1,SFMBT1	PPM1M,GLYCTK,NEK4,ITIH4,MUSTN1,SFMBT1	-	-	-	-	-	SFMBT1,ENSG00000272305	-	NT5DC2,GNL3	NT5DC2
3	52994138	rs2336669	G	A	0.00170845	-4.32564	1.52e-05	4.27037	1.95e-05	PPM1M,GLT8D1,SPCS1,NEK4,ITIH4,STIMATE,SFMBT1,RFT1	PPM1M,PPM1M,NT5DC2,NT5DC2,PBRM1,GNL3,GNL3,SPCS1,NEK4,NEK4,NEK4,NEK4,ITIH4,ITIH4,ITIH4,ITIH4,ITIH4,ITIH4,ITIH4,ITIH4,STIMATE,SFMBT1,SFMBT1,RFT1,PRKCD	-	-	-	-	-	-	ABHD14A-ACY1,PBRM1,SFMBT1,ENSG00000272305	-	-	-
3	52994981	rs2581803	G	A	0.00382321	-5.41799	6.03e-08	4.00862	6.11e-05	PPM1M,GLYCTK,GNL3,GLT8D1,SPCS1,NEK4,ITIH4,STIMATE,SFMBT1	NT5DC2,NT5DC2,PBRM1,PBRM1,GNL3,GNL3,GNL3,SPCS1,NEK4,NEK4,NEK4,NEK4,ITIH4,ITIH4,ITIH4,ITIH4,STIMATE,SFMBT1,SFMBT1	PPM1M,GLYCTK,NEK4,ITIH4,MUSTN1,SFMBT1	-	-	-	-	-	SFMBT1,ENSG00000272305	-	NT5DC2,GNL3	NT5DC2
3	52995416	rs6770957	C	T	0.00246107	-4.32038	1.56e-05	4.14185	3.45e-05	PPM1M,GLT8D1,SPCS1,NEK4,ITIH4,STIMATE,SFMBT1,RFT1	PPM1M,PPM1M,NT5DC2,NT5DC2,PBRM1,GNL3,GNL3,SPCS1,NEK4,NEK4,NEK4,NEK4,ITIH4,ITIH4,ITIH4,ITIH4,ITIH4,ITIH4,ITIH4,ITIH4,STIMATE,SFMBT1,SFMBT1,RFT1,PRKCD	PPM1M,GLT8D1,NEK4,ITIH3,ITIH4,MUSTN1,TMEM110-MUSTN1,TMEM110,SFMBT1,ENSG00000272305	-	-	-	-	-	ABHD14A-ACY1,PBRM1,SFMBT1,ENSG00000272305	-	-	-
3	52995444	rs2710326	T	C	0.00366105	-5.50898	3.61e-08	4.02253	5.76e-05	PPM1M,GNL3,GLT8D1,SPCS1,NEK4,ITIH4,STIMATE,SFMBT1	NT5DC2,NT5DC2,PBRM1,PBRM1,GNL3,GNL3,GNL3,SPCS1,NEK4,NEK4,NEK4,NEK4,ITIH4,ITIH4,ITIH4,ITIH4,STIMATE,SFMBT1,SFMBT1	PPM1M,GLYCTK,NEK4,ITIH3,ITIH4,MUSTN1,SFMBT1	-	-	-	-	-	SFMBT1,ENSG00000272305	-	NT5DC2,GNL3	NT5DC2
3	52997154	rs7652131	T	C	0.00251548	-4.29299	1.76e-05	4.13548	3.54e-05	PPM1M,GLT8D1,SPCS1,NEK4,ITIH4,STIMATE,SFMBT1,RFT1	PPM1M,PPM1M,NT5DC2,NT5DC2,PBRM1,GNL3,GNL3,SPCS1,NEK4,NEK4,NEK4,NEK4,ITIH4,ITIH4,ITIH4,ITIH4,ITIH4,ITIH4,ITIH4,ITIH4,STIMATE,SFMBT1,SFMBT1,RFT1,PRKCD	PPM1M,GLT8D1,NEK4,ITIH3,ITIH4,MUSTN1,TMEM110-MUSTN1,TMEM110,SFMBT1,ENSG00000272305	-	-	-	-	-	ABHD14A-ACY1,PBRM1,SFMBT1,ENSG00000272305	-	-	-
3	52997871	rs4519686	T	C	0.00178014	-4.31353	1.61e-05	4.30014	1.71e-05	PPM1M,GLT8D1,SPCS1,NEK4,ITIH4,STIMATE,SFMBT1,RFT1	PPM1M,PPM1M,NT5DC2,NT5DC2,PBRM1,GNL3,GNL3,SPCS1,NEK4,NEK4,NEK4,NEK4,ITIH4,ITIH4,ITIH4,ITIH4,ITIH4,ITIH4,ITIH4,ITIH4,STIMATE,SFMBT1,SFMBT1,RFT1,PRKCD	-	-	-	-	-	-	ABHD14A-ACY1,PBRM1,SFMBT1,ENSG00000272305	-	-	-
3	52998504	rs2336670	T	G	0.00241552	-5.49816	3.84e-08	4.14717	3.37e-05	PPM1M,GNL3,GLT8D1,SPCS1,NEK4,ITIH4,STIMATE,SFMBT1	NT5DC2,NT5DC2,PBRM1,PBRM1,GNL3,GNL3,GNL3,SPCS1,NEK4,NEK4,NEK4,NEK4,ITIH4,ITIH4,ITIH4,ITIH4,STIMATE,SFMBT1,SFMBT1	PPM1M,GLYCTK,NEK4,ITIH3,ITIH4,MUSTN1,SFMBT1	-	-	-	-	-	SFMBT1,ENSG00000272305	-	-	-
3	52999789	rs9812543	A	G	0.00217613	-4.2843	1.83e-05	4.17756	2.95e-05	PPM1M,GLT8D1,SPCS1,NEK4,ITIH4,STIMATE,SFMBT1,RFT1	PPM1M,NT5DC2,NT5DC2,PBRM1,GNL3,GNL3,SPCS1,NEK4,NEK4,NEK4,NEK4,ITIH4,ITIH4,ITIH4,ITIH4,ITIH4,ITIH4,ITIH4,ITIH4,STIMATE,SFMBT1,SFMBT1,RFT1,PRKCD	PPM1M,GLT8D1,NEK4,ITIH3,ITIH4,MUSTN1,TMEM110-MUSTN1,TMEM110,SFMBT1,ENSG00000272305	-	PPM1M,ITIH4,RFT1	ITIH4	-	-	ABHD14A-ACY1,PBRM1,SFMBT1,ENSG00000272305	-	NT5DC2	RFT1
3	53001007	rs11707576	C	T	0.0025667	-4.2917	1.77e-05	4.12948	3.64e-05	PPM1M,GLT8D1,SPCS1,NEK4,ITIH4,STIMATE,SFMBT1,RFT1	PPM1M,NT5DC2,NT5DC2,PBRM1,GNL3,GNL3,SPCS1,NEK4,NEK4,NEK4,NEK4,ITIH4,ITIH4,ITIH4,ITIH4,ITIH4,ITIH4,ITIH4,ITIH4,STIMATE,SFMBT1,SFMBT1,RFT1,PRKCD	PPM1M,C3orf78,NEK4,ITIH3,ITIH4,MUSTN1,TMEM110-MUSTN1,TMEM110,SFMBT1,ENSG00000272305	-	PPM1M,ITIH4,RFT1	ITIH4	-	-	ABHD14A-ACY1,PBRM1,SFMBT1,ENSG00000272305	-	NT5DC2	RFT1
3	53002150	rs9823697	G	A	0.00255356	-5.43765	5.4e-08	4.13102	3.61e-05	PPM1M,GNL3,GLT8D1,SPCS1,NEK4,ITIH4,STIMATE,SFMBT1	NT5DC2,NT5DC2,PBRM1,PBRM1,GNL3,GNL3,GNL3,SPCS1,NEK4,NEK4,NEK4,NEK4,ITIH4,ITIH4,ITIH4,ITIH4,STIMATE,SFMBT1,SFMBT1	-	-	-	-	-	-	SFMBT1,ENSG00000272305	-	NT5DC2,GNL3	NT5DC2
3	53002708	rs2336671	T	C	0.00202181	-4.27736	1.89e-05	4.20887	2.57e-05	PPM1M,GLT8D1,SPCS1,NEK4,ITIH4,STIMATE,SFMBT1,RFT1	PPM1M,PPM1M,NT5DC2,NT5DC2,PBRM1,GNL3,GNL3,SPCS1,NEK4,NEK4,NEK4,NEK4,ITIH4,ITIH4,ITIH4,ITIH4,ITIH4,ITIH4,ITIH4,ITIH4,STIMATE,SFMBT1,SFMBT1,RFT1,PRKCD	PPM1M,C3orf78,NEK4,ITIH3,ITIH4,MUSTN1,TMEM110-MUSTN1,TMEM110,SFMBT1,ENSG00000272305	-	-	-	-	-	ABHD14A-ACY1,PBRM1,SFMBT1,ENSG00000272305	-	-	-
3	53004604	rs6792578	A	G	0.00239515	-4.286	1.82e-05	4.14955	3.33e-05	PPM1M,GLT8D1,SPCS1,NEK4,ITIH4,STIMATE,SFMBT1,RFT1	PPM1M,PPM1M,NT5DC2,NT5DC2,PBRM1,GNL3,GNL3,SPCS1,NEK4,NEK4,NEK4,NEK4,ITIH4,ITIH4,ITIH4,ITIH4,ITIH4,ITIH4,ITIH4,ITIH4,STIMATE,SFMBT1,SFMBT1,RFT1,PRKCD	-	-	PPM1M,ITIH4,RFT1	ITIH4	-	-	ABHD14A-ACY1,PBRM1,SFMBT1,ENSG00000272305	-	NT5DC2	RFT1
3	53004620	rs6768844	T	C	0.00266728	-4.28475	1.83e-05	4.11768	3.83e-05	PPM1M,GLT8D1,SPCS1,NEK4,ITIH4,STIMATE,SFMBT1,RFT1	PPM1M,PPM1M,NT5DC2,NT5DC2,PBRM1,GNL3,GNL3,SPCS1,NEK4,NEK4,NEK4,NEK4,ITIH4,ITIH4,ITIH4,ITIH4,ITIH4,ITIH4,ITIH4,ITIH4,STIMATE,SFMBT1,SFMBT1,RFT1,PRKCD	-	-	PPM1M,ITIH4,RFT1	ITIH4	-	-	ABHD14A-ACY1,PBRM1,SFMBT1,ENSG00000272305	-	NT5DC2	RFT1
3	53007803	rs2336672	C	T	0.00365091	-5.49033	4.01e-08	4.0234	5.74e-05	PPM1M,GNL3,GLT8D1,SPCS1,NEK4,ITIH4,STIMATE,SFMBT1	NT5DC2,NT5DC2,PBRM1,PBRM1,GNL3,GNL3,GNL3,SPCS1,NEK4,NEK4,NEK4,NEK4,ITIH4,ITIH4,ITIH4,ITIH4,STIMATE,SFMBT1,SFMBT1	PPM1M,GLYCTK,NEK4,ITIH3,ITIH4,MUSTN1,SFMBT1	-	-	-	-	-	SFMBT1,ENSG00000272305	-	NT5DC2,GNL3	NT5DC2
3	53007995	rs9846976	C	T	0.00208452	-4.26793	1.97e-05	4.21697	2.48e-05	PPM1M,GLT8D1,SPCS1,NEK4,ITIH4,STIMATE,SFMBT1,RFT1	PPM1M,NT5DC2,NT5DC2,PBRM1,GNL3,GNL3,SPCS1,NEK4,NEK4,NEK4,NEK4,ITIH4,ITIH4,ITIH4,ITIH4,ITIH4,ITIH4,ITIH4,ITIH4,STIMATE,SFMBT1,SFMBT1,RFT1,PRKCD	-	-	-	-	-	-	ABHD14A-ACY1,PBRM1,SFMBT1,ENSG00000272305	-	-	-
3	53009595	rs6801235	C	T	0.00425921	-5.38168	7.38e-08	3.97559	7.02e-05	PPM1M,GNL3,GLT8D1,SPCS1,NEK4,ITIH4,STIMATE,SFMBT1	NT5DC2,NT5DC2,PBRM1,PBRM1,GNL3,GNL3,GNL3,SPCS1,NEK4,NEK4,NEK4,NEK4,ITIH4,ITIH4,ITIH4,ITIH4,STIMATE,SFMBT1,SFMBT1	PPM1M,GLYCTK,NEK4,ITIH4,MUSTN1,SFMBT1	-	-	-	-	-	SFMBT1,ENSG00000272305	-	-	-
3	53011050	rs9842974	A	C	0.00249368	-4.28944	1.79e-05	4.13803	3.5e-05	PPM1M,GLT8D1,SPCS1,NEK4,ITIH4,STIMATE,SFMBT1,RFT1	PPM1M,PPM1M,NT5DC2,NT5DC2,PBRM1,GNL3,GNL3,SPCS1,NEK4,NEK4,NEK4,NEK4,ITIH4,ITIH4,ITIH4,ITIH4,ITIH4,ITIH4,ITIH4,ITIH4,STIMATE,SFMBT1,SFMBT1,RFT1,PRKCD	PPM1M,C3orf78,NEK4,ITIH3,ITIH4,MUSTN1,TMEM110-MUSTN1,TMEM110,SFMBT1,ENSG00000272305	-	PPM1M,ITIH4,RFT1	ITIH4	-	-	PBRM1,SFMBT1,ENSG00000272305	-	NT5DC2	RFT1
3	53014657	rs2581816	T	C	0.0027208	-5.52533	3.29e-08	4.11138	3.93e-05	PPM1M,GNL3,GLT8D1,SPCS1,NEK4,ITIH4,STIMATE,SFMBT1	NT5DC2,NT5DC2,PBRM1,PBRM1,GNL3,GNL3,GNL3,SPCS1,NEK4,NEK4,NEK4,NEK4,ITIH4,ITIH4,ITIH4,ITIH4,STIMATE,SFMBT1,SFMBT1	PPM1M,GLYCTK,NEK4,ITIH3,ITIH4,MUSTN1,SFMBT1	-	-	-	-	-	SFMBT1,ENSG00000272305	-	-	-
3	53016552	rs2581819	C	A	0.00260544	-5.37403	7.7e-08	4.12494	3.71e-05	PPM1M,GNL3,GLT8D1,SPCS1,NEK4,ITIH4,STIMATE,SFMBT1	NT5DC2,NT5DC2,PBRM1,PBRM1,GNL3,GNL3,GNL3,SPCS1,NEK4,NEK4,NEK4,NEK4,ITIH4,ITIH4,ITIH4,ITIH4,STIMATE,SFMBT1,SFMBT1	PPM1M,GLYCTK,NEK4,ITIH4,MUSTN1,SFMBT1	-	-	-	-	-	SFMBT1,ENSG00000272305	-	NT5DC2,GNL3	NT5DC2
3	53017307	rs2564930	T	C	0.0028005	-5.50714	3.65e-08	4.10302	4.08e-05	PPM1M,GNL3,GLT8D1,SPCS1,NEK4,ITIH4,STIMATE,SFMBT1	NT5DC2,NT5DC2,PBRM1,PBRM1,GNL3,GNL3,GNL3,SPCS1,NEK4,NEK4,NEK4,NEK4,ITIH4,ITIH4,ITIH4,ITIH4,STIMATE,SFMBT1,SFMBT1	PPM1M,GLYCTK,NEK4,ITIH4,MUSTN1,SFMBT1	-	-	-	-	-	SFMBT1,ENSG00000272305	-	NT5DC2,GNL3	NT5DC2
3	53020544	rs2581820	A	G	0.00207841	-4.44007	8.99e-06	4.19098	2.78e-05	PPM1M,GLT8D1,SPCS1,NEK4,ITIH4,STIMATE,SFMBT1,RFT1	PPM1M,PPM1M,NT5DC2,NT5DC2,PBRM1,GNL3,GNL3,SPCS1,NEK4,NEK4,NEK4,NEK4,ITIH4,ITIH4,ITIH4,ITIH4,ITIH4,ITIH4,ITIH4,ITIH4,STIMATE,SFMBT1,SFMBT1,RFT1,PRKCD	PPM1M,NEK4,ITIH4,MUSTN1,SFMBT1,ENSG00000272305	-	PPM1M,ITIH4,RFT1	ITIH4	-	-	PBRM1,SFMBT1,ENSG00000272305	-	NT5DC2	RFT1
3	53026104	rs6771610	C	T	0.00134612	-4.39319	1.12e-05	4.34696	1.38e-05	PPM1M,GLT8D1,SPCS1,NEK4,ITIH4,STIMATE,SFMBT1,RFT1	PPM1M,NT5DC2,NT5DC2,PBRM1,GNL3,GNL3,SPCS1,NEK4,NEK4,NEK4,NEK4,ITIH4,ITIH4,ITIH4,ITIH4,ITIH4,ITIH4,ITIH4,ITIH4,STIMATE,SFMBT1,SFMBT1,RFT1,PRKCD	PPM1M,NEK4,ITIH3,ITIH4,MUSTN1,TMEM110,SFMBT1,ENSG00000272305,TKT	-	PPM1M,ITIH4,RFT1	ITIH4	-	-	PBRM1,SFMBT1,ENSG00000272305	-	NT5DC2	RFT1
3	53040546	rs2581796	A	G	0.00463273	-4.42179	9.79e-06	3.94812	7.88e-05	PPM1M,GLT8D1,SPCS1,NEK4,ITIH4,STIMATE,SFMBT1,RFT1	PPM1M,NT5DC2,NT5DC2,PBRM1,GNL3,GNL3,SPCS1,NEK4,NEK4,NEK4,NEK4,ITIH4,ITIH4,ITIH4,ITIH4,ITIH4,ITIH4,ITIH4,ITIH4,STIMATE,SFMBT1,SFMBT1,RFT1,PRKCD	PPM1M,GLYCTK,NEK4,ITIH4,MUSTN1,TMEM110-MUSTN1,SFMBT1,ENSG00000272305	-	PPM1M,ITIH4	ITIH4	-	-	PBRM1,SFMBT1,ENSG00000272305	-	NT5DC2	RFT1
3	53042469	rs4687692	A	C	0.00339055	-4.44361	8.85e-06	4.04564	5.22e-05	PPM1M,GLT8D1,SPCS1,NEK4,ITIH4,STIMATE,SFMBT1,RFT1	PPM1M,PPM1M,NT5DC2,NT5DC2,PBRM1,GNL3,GNL3,SPCS1,NEK4,NEK4,NEK4,NEK4,ITIH4,ITIH4,ITIH4,ITIH4,ITIH4,ITIH4,ITIH4,ITIH4,STIMATE,SFMBT1,SFMBT1,RFT1,PRKCD	PPM1M,GLYCTK,NEK4,ITIH3,ITIH4,MUSTN1,SFMBT1,ENSG00000272305	-	PPM1M,ITIH4	ITIH4	-	-	PBRM1,SFMBT1,ENSG00000272305	-	NT5DC2	RFT1
3	53046216	rs2564947	C	T	0.00223275	-4.49905	6.83e-06	4.16976	3.05e-05	PPM1M,GLT8D1,SPCS1,NEK4,ITIH4,STIMATE,SFMBT1,RFT1	NT5DC2,NT5DC2,PBRM1,GNL3,GNL3,SPCS1,NEK4,NEK4,NEK4,NEK4,ITIH4,ITIH4,ITIH4,ITIH4,ITIH4,ITIH4,ITIH4,ITIH4,STIMATE,SFMBT1,SFMBT1,RFT1,PRKCD	-	-	PPM1M,ITIH4	ITIH4	-	-	PBRM1,SFMBT1,ENSG00000272305	-	NT5DC2	RFT1
3	53056199	rs2581779	T	C	0.00366257	-4.42511	9.64e-06	4.0224	5.76e-05	PPM1M,GLT8D1,SPCS1,NEK4,ITIH4,STIMATE,SFMBT1,RFT1	PPM1M,NT5DC2,NT5DC2,PBRM1,GNL3,GNL3,SPCS1,NEK4,NEK4,NEK4,NEK4,ITIH4,ITIH4,ITIH4,ITIH4,ITIH4,ITIH4,ITIH4,ITIH4,STIMATE,SFMBT1,SFMBT1,RFT1,PRKCD	PPM1M,NEK4,ITIH3,ITIH4,MUSTN1,TMEM110,SFMBT1,ENSG00000272305	-	PPM1M,ITIH4,RFT1	ITIH4	SPCS1	-	PBRM1,SFMBT1,ENSG00000272305	-	NT5DC2	RFT1
3	53058960	rs2581780	C	T	0.00295285	-4.47087	7.79e-06	4.08783	4.35e-05	PPM1M,GLT8D1,SPCS1,NEK4,ITIH4,STIMATE,SFMBT1,RFT1	PPM1M,PPM1M,NT5DC2,NT5DC2,PBRM1,GNL3,GNL3,SPCS1,NEK4,NEK4,NEK4,NEK4,ITIH4,ITIH4,ITIH4,ITIH4,ITIH4,ITIH4,ITIH4,ITIH4,STIMATE,SFMBT1,SFMBT1,RFT1,PRKCD	PPM1M,GLYCTK,NEK4,ITIH3,ITIH4,MUSTN1,TMEM110-MUSTN1,TMEM110,SFMBT1,ENSG00000272305	-	PPM1M,ITIH4	ITIH4	-	-	PBRM1,SFMBT1,ENSG00000272305	-	NT5DC2	RFT1
3	53064022	rs12489490	A	C	0.00274694	-4.46196	8.12e-06	4.10835	3.98e-05	PPM1M,GLT8D1,SPCS1,NEK4,ITIH4,STIMATE,SFMBT1,RFT1	PPM1M,PPM1M,NT5DC2,NT5DC2,PBRM1,GNL3,GNL3,SPCS1,NEK4,NEK4,NEK4,NEK4,ITIH4,ITIH4,ITIH4,ITIH4,ITIH4,ITIH4,ITIH4,ITIH4,STIMATE,SFMBT1,SFMBT1,RFT1,PRKCD	PPM1M,GLYCTK,GLT8D1,NEK4,ITIH4,MUSTN1,TMEM110,SFMBT1,ENSG00000272305	-	PPM1M,ITIH4,RFT1	ITIH4	-	-	PBRM1,SFMBT1,ENSG00000272305	-	NT5DC2	RFT1
3	53067833	rs71301803	T	C	0.003272	-4.457	8.31e-06	4.05585	5e-05	PPM1M,GLT8D1,SPCS1,NEK4,ITIH4,STIMATE,SFMBT1,RFT1	PPM1M,PPM1M,NT5DC2,NT5DC2,PBRM1,GNL3,GNL3,SPCS1,NEK4,NEK4,NEK4,NEK4,ITIH4,ITIH4,ITIH4,ITIH4,ITIH4,ITIH4,ITIH4,ITIH4,STIMATE,SFMBT1,SFMBT1,RFT1,PRKCD	PPM1M,GLYCTK,GLT8D1,NEK4,ITIH4,MUSTN1,TMEM110,SFMBT1,ENSG00000272305	-	PPM1M,ITIH4,RFT1	ITIH4	-	-	PBRM1,SFMBT1,ENSG00000272305	-	NT5DC2	RFT1
3	53070755	rs17304995	G	A	0.0021297	-4.48334	7.35e-06	4.18394	2.86e-05	PPM1M,GLT8D1,SPCS1,NEK4,ITIH4,STIMATE,SFMBT1,RFT1	PPM1M,PPM1M,NT5DC2,NT5DC2,PBRM1,GNL3,GNL3,SPCS1,NEK4,NEK4,NEK4,NEK4,ITIH4,ITIH4,ITIH4,ITIH4,ITIH4,ITIH4,ITIH4,ITIH4,STIMATE,SFMBT1,SFMBT1,RFT1,PRKCD	-	-	PPM1M,ITIH4,RFT1	ITIH4	-	SEMA3G	PBRM1,SFMBT1,ENSG00000272305	-	-	RFT1
3	53078590	rs34230854	A	C	0.00340601	-4.51341	6.38e-06	4.04432	5.25e-05	PPM1M,GLT8D1,SPCS1,NEK4,ITIH4,STIMATE,SFMBT1,RFT1	PPM1M,PPM1M,NT5DC2,NT5DC2,PBRM1,GNL3,GNL3,SPCS1,NEK4,NEK4,NEK4,NEK4,ITIH4,ITIH4,ITIH4,ITIH4,ITIH4,ITIH4,ITIH4,ITIH4,STIMATE,SFMBT1,SFMBT1,RFT1,PRKCD	-	-	PPM1M,ITIH4,RFT1	ITIH4	-	-	PBRM1,SFMBT1,ENSG00000272305	-	-	RFT1
3	53082937	rs7644973	T	C	0.00318081	-4.49089	7.09e-06	4.06501	4.8e-05	PPM1M,GLT8D1,SPCS1,NEK4,ITIH4,STIMATE,SFMBT1,RFT1	PPM1M,PPM1M,NT5DC2,NT5DC2,PBRM1,GNL3,GNL3,GNL3,SPCS1,NEK4,NEK4,NEK4,NEK4,ITIH4,ITIH4,ITIH4,ITIH4,ITIH4,ITIH4,ITIH4,ITIH4,STIMATE,SFMBT1,SFMBT1,RFT1,PRKCD	PPM1M,GLYCTK,GLT8D1,NEK4,ITIH3,ITIH4,MUSTN1,SFMBT1,ENSG00000272305	-	PPM1M,ITIH4,RFT1	ITIH4	-	-	PBRM1,SFMBT1,ENSG00000272305	-	-	RFT1
3	53092375	rs9870898	G	A	0.00307274	-4.44996	8.59e-06	4.07585	4.58e-05	PPM1M,GLT8D1,SPCS1,NEK4,ITIH4,STIMATE,SFMBT1,RFT1	PPM1M,PPM1M,NT5DC2,NT5DC2,PBRM1,GNL3,GNL3,GNL3,SPCS1,NEK4,NEK4,NEK4,NEK4,ITIH4,ITIH4,ITIH4,ITIH4,ITIH4,ITIH4,ITIH4,ITIH4,STIMATE,SFMBT1,SFMBT1,RFT1,PRKCD	-	-	PPM1M,ITIH4,RFT1	ITIH4	-	-	PBRM1,SFMBT1,ENSG00000272305	-	-	RFT1
3	53095879	rs11923572	C	T	0.00451067	-5.54519	2.94e-08	3.95711	7.59e-05	PPM1M,GLYCTK,GNL3,GLT8D1,SPCS1,NEK4,ITIH4,STIMATE,SFMBT1	NT5DC2,NT5DC2,PBRM1,PBRM1,GNL3,GNL3,GNL3,SPCS1,NEK4,NEK4,NEK4,NEK4,ITIH4,ITIH4,ITIH4,ITIH4,STIMATE,SFMBT1,PRKCD	-	-	-	-	-	-	SFMBT1,ENSG00000272305	-	-	-
3	53096047	rs11915851	A	G	0.0029467	-5.547	2.91e-08	4.08845	4.34e-05	PPM1M,GLYCTK,GNL3,GLT8D1,SPCS1,NEK4,ITIH4,STIMATE,SFMBT1	NT5DC2,NT5DC2,PBRM1,PBRM1,GNL3,GNL3,GNL3,SPCS1,NEK4,NEK4,NEK4,NEK4,ITIH4,ITIH4,ITIH4,ITIH4,STIMATE,SFMBT1,PRKCD	-	-	-	-	-	-	SFMBT1,ENSG00000272305	-	GNL3	-
3	53096230	rs2581789	C	T	0.00599505	-5.53956	3.03e-08	3.86598	0.000110642	PPM1M,GNL3,GLT8D1,SPCS1,NEK4,ITIH4,STIMATE,SFMBT1	NT5DC2,NT5DC2,PBRM1,PBRM1,GNL3,GNL3,GNL3,SPCS1,NEK4,NEK4,NEK4,NEK4,ITIH4,ITIH4,ITIH4,STIMATE,SFMBT1,PRKCD	PPM1M,GLYCTK,NEK4,ITIH4,MUSTN1,SFMBT1	-	-	-	-	-	SFMBT1,ENSG00000272305	-	GNL3	-
3	53096394	rs6794389	G	A	0.00324976	-4.4211	9.82e-06	4.05809	4.95e-05	PPM1M,GLT8D1,SPCS1,NEK4,ITIH4,STIMATE,SFMBT1,RFT1	PPM1M,PPM1M,NT5DC2,NT5DC2,PBRM1,GNL3,GNL3,SPCS1,NEK4,NEK4,NEK4,NEK4,ITIH4,ITIH4,ITIH4,ITIH4,ITIH4,ITIH4,ITIH4,ITIH4,STIMATE,SFMBT1,SFMBT1,RFT1,PRKCD	-	-	PPM1M,ITIH4,RFT1	ITIH4	-	-	PBRM1,SFMBT1,ENSG00000272305	-	-	RFT1
3	53096552	rs6805298	A	G	0.00399471	-4.42329	9.72e-06	3.99494	6.47e-05	PPM1M,GLT8D1,SPCS1,NEK4,ITIH4,STIMATE,SFMBT1,RFT1	PPM1M,PPM1M,NT5DC2,NT5DC2,PBRM1,GNL3,GNL3,SPCS1,NEK4,NEK4,NEK4,NEK4,ITIH4,ITIH4,ITIH4,ITIH4,ITIH4,ITIH4,ITIH4,ITIH4,STIMATE,SFMBT1,SFMBT1,RFT1,PRKCD	PPM1M,GLYCTK,GLT8D1,NEK4,ITIH3,ITIH4,MUSTN1,TMEM110-MUSTN1,SFMBT1,ENSG00000272305,TKT	-	PPM1M,ITIH4,RFT1	ITIH4	-	-	PBRM1,SFMBT1,ENSG00000272305	-	-	RFT1
3	53097108	rs4687698	T	C	0.00454721	-4.41971	9.88e-06	3.95442	7.67e-05	PPM1M,GLT8D1,SPCS1,NEK4,ITIH4,STIMATE,SFMBT1,RFT1	PPM1M,PPM1M,NT5DC2,NT5DC2,PBRM1,GNL3,GNL3,SPCS1,NEK4,NEK4,NEK4,NEK4,ITIH4,ITIH4,ITIH4,ITIH4,ITIH4,ITIH4,ITIH4,ITIH4,STIMATE,SFMBT1,SFMBT1,RFT1,PRKCD	PPM1M,GLYCTK,GLT8D1,NEK4,ITIH3,ITIH4,MUSTN1,TMEM110-MUSTN1,SFMBT1,ENSG00000272305,TKT	-	PPM1M,ITIH4,RFT1	ITIH4	-	-	PBRM1,SFMBT1,ENSG00000272305	-	-	RFT1
3	53098875	rs59989280	C	T	0.00547105	-4.3592	1.31e-05	3.89499	9.82e-05	PPM1M,GLT8D1,NEK4,ITIH4,STIMATE,SFMBT1,RFT1	PPM1M,NT5DC2,NT5DC2,PBRM1,GNL3,GNL3,SPCS1,NEK4,NEK4,NEK4,NEK4,ITIH4,ITIH4,ITIH4,ITIH4,ITIH4,ITIH4,ITIH4,ITIH4,STIMATE,SFMBT1,SFMBT1,RFT1,PRKCD	PPM1M,GLYCTK,NEK4,ITIH3,ITIH4,MUSTN1,TMEM110-MUSTN1,SFMBT1,ENSG00000272305	-	PPM1M,ITIH4,RFT1	ITIH4	-	-	PBRM1,SFMBT1,ENSG00000272305	-	-	RFT1
3	53101224	rs4687699	T	C	0.00401568	-4.4929	7.03e-06	3.99341	6.51e-05	PPM1M,GLT8D1,SPCS1,NEK4,ITIH4,STIMATE,SFMBT1,RFT1	PPM1M,NT5DC2,PBRM1,GNL3,GNL3,SPCS1,NEK4,NEK4,NEK4,NEK4,ITIH4,ITIH4,ITIH4,ITIH4,ITIH4,ITIH4,ITIH4,ITIH4,STIMATE,SFMBT1,SFMBT1,RFT1,PRKCD	PPM1M,GLT8D1,NEK4,ITIH3,ITIH4,MUSTN1,SFMBT1,ENSG00000272305	-	PPM1M,ITIH4,RFT1	ITIH4	GLYCTK,GLYCTK	-	PBRM1,SFMBT1,ENSG00000272305	-	-	RFT1
3	53101580	rs6799185	T	C	0.00588805	-5.51985	3.39e-08	3.87179	0.00010804	PPM1M,GNL3,GLT8D1,SPCS1,NEK4,ITIH4,STIMATE,SFMBT1	NT5DC2,NT5DC2,PBRM1,PBRM1,GNL3,GNL3,GNL3,SPCS1,NEK4,NEK4,NEK4,NEK4,ITIH4,ITIH4,ITIH4,ITIH4,STIMATE,SFMBT1	-	-	-	-	-	-	PBRM1,SFMBT1,ENSG00000272305	-	GNL3	-
5	7493177	rs11948030	C	T	0.00344836	5.00351	5.63e-07	-4.04071	5.33e-05	-	-	-	-	-	-	-	-	-	-	-	-
5	7503056	rs17826395	C	A	0.00108489	5.00347	5.63e-07	-4.37008	1.24e-05	-	-	-	-	-	-	-	-	-	-	-	-
5	7506464	rs77557833	G	T	0.0016748	5.00952	5.46e-07	-4.25205	2.12e-05	-	-	-	-	-	-	-	-	-	-	-	-
5	7519298	rs17826816	G	A	0.00010425	5.27237	1.35e-07	-4.9328	8.11e-07	-	-	-	-	-	-	-	-	-	-	-	-
5	7520881	rs13166360	T	G	0.00013199	5.28678	1.24e-07	-4.88075	1.06e-06	-	-	-	-	-	-	-	-	-	-	-	-
5	7531712	rs71604175	G	A	0.000169918	5.30464	1.13e-07	-4.82404	1.41e-06	-	-	-	-	-	-	-	-	-	-	-	-
5	7533985	rs78308718	C	T	0.000500916	5.52925	3.22e-08	-4.56804	4.92e-06	-	-	-	-	-	-	-	-	-	-	-	-
5	7542911	rs28565152	A	G	0.00632947	5.56705	2.59e-08	-3.8478	0.000119186	-	-	-	-	-	-	-	-	-	-	-	-
5	7544038	rs34476536	G	A	0.00221251	5.39039	7.03e-08	-4.17255	3.01e-05	-	-	-	-	-	-	-	-	-	-	-	-
5	7548854	rs884964	C	T	0.00835223	4.41863	9.93e-06	-3.75463	0.0001736	-	-	-	-	-	-	-	-	-	-	-	-
5	7553501	rs12522444	A	G	0.00831383	4.42983	9.43e-06	-3.75618	0.000172523	-	-	-	-	-	-	-	-	-	-	-	-
5	7564522	rs35597599	T	C	0.00745105	3.92718	8.59e-05	-3.79337	0.000148619	-	-	-	-	-	-	-	-	-	-	-	-
5	60727990	rs10939902	C	T	0.00971968	3.78538	0.000153474	-4.02154	5.78e-05	ERCC8	ELOVL7,ELOVL7,ELOVL7,ELOVL7,ERCC8,ERCC8,NDUFAF2	-	-	-	-	-	-	ZSWIM6	DEPDC1B	-	NDUFAF2
5	140014377	rs2915863	C	T	0.00582844	-3.96677	7.29e-05	3.87502	0.000106617	SRA1,EIF4EBP3,CD14,TMCO6,NDUFA2,IK,WDR55,ZMAT2,PCDHA2,PCDHA8,PCDHA9,PCDHA10,PCDHA11,PCDHA12,PCDHA13,PCDHAC1	CYSTM1,SRA1,SRA1,SRA1,SRA1,APBB3,APBB3,NDUFA2,WDR55,HARS1,ZMAT2,PCDHA9,PCDHA13	SRA1,CD14,IK,NDUFA2,HARS2,ZMAT2,PCDHA2,PCDHA7,PCDHA8,PCDHA9,PCDHA10,PCDHA11,PCDHA12,PCDHA13,PCDHB8	-	-	-	PCDHA2,PCDHA7,PCDHA8,PCDHA12	-	SRA1,HARS1	SRA1	-	-
5	140048544	rs2286394	T	C	0.0099879	3.7758	0.000159494	-4.35586	1.33e-05	CYSTM1,SRA1,NDUFA2,IK,WDR55,ZMAT2,PCDHA2,PCDHA8,PCDHA10,PCDHA13	CYSTM1,CYSTM1,SRA1,SRA1,SRA1,TMCO6,NDUFA2,WDR55,HARS1,ZMAT2,PCDHA9,PCDHA10	-	-	-	TMCO6	PCDHA2,PCDHA7,PCDHA8	-	-	SLC35A4	-	PCDHA10,PCDHA9,SRA1
5	140054257	rs58302597	T	C	0.00990596	3.77853	0.000157757	-4.20934	2.56e-05	CYSTM1,SRA1,NDUFA2,IK,WDR55,ZMAT2,PCDHA2,PCDHA8,PCDHA10,PCDHA13	CYSTM1,CYSTM1,SRA1,SRA1,SRA1,TMCO6,NDUFA2,WDR55,HARS1,ZMAT2,PCDHA9,PCDHA10	-	-	-	TMCO6	PCDHA2,PCDHA7,PCDHA8	-	-	SLC35A4	-	PCDHA10,PCDHA9,SRA1
5	140058893	rs2073512	T	C	0.00967119	3.78716	0.000152379	-4.42851	9.49e-06	CYSTM1,NDUFA2,IK,WDR55,ZMAT2,PCDHA2,PCDHA8,PCDHA10,PCDHA13	CYSTM1,CYSTM1,SRA1,SRA1,SRA1,TMCO6,NDUFA2,WDR55,HARS1,ZMAT2,PCDHA9,PCDHA10	-	-	-	TMCO6	PCDHA2,PCDHA7,PCDHA8	-	PURA	SLC35A4	-	PCDHA10,PCDHA9,SRA1
5	140070104	rs59925457	T	C	0.00911675	3.80747	0.000140395	-4.25723	2.07e-05	CYSTM1,NDUFA2,IK,WDR55,ZMAT2,PCDHA2,PCDHA8,PCDHA10,PCDHA13	CYSTM1,CYSTM1,SRA1,SRA1,SRA1,TMCO6,NDUFA2,WDR55,HARS1,ZMAT2,PCDHA9,PCDHA10	NDUFA2,ZMAT2,PCDHA2,PCDHA3,PCDHA6,PCDHA7,PCDHA8,PCDHA9,PCDHA10,PCDHA11,PCDHA13,PCDHB2,PCDHB3,PCDHB5,PCDHB7,PCDHB8,PCDHB10	-	-	TMCO6	PCDHA2,PCDHA7,PCDHA8	-	PURA	SLC35A4	-	PCDHA10,PCDHA9,SRA1
5	140072409	rs113720830	T	C	0.00763668	3.86614	0.000110571	-4.25071	2.13e-05	CYSTM1,NDUFA2,IK,WDR55,ZMAT2,PCDHA2,PCDHA8,PCDHA10,PCDHA13	CYSTM1,CYSTM1,SRA1,SRA1,SRA1,TMCO6,NDUFA2,WDR55,HARS1,ZMAT2,PCDHA9,PCDHA10	NDUFA2,ZMAT2,PCDHA2,PCDHA3,PCDHA6,PCDHA7,PCDHA8,PCDHA9,PCDHA10,PCDHA11,PCDHA13,PCDHB2,PCDHB3,PCDHB5,PCDHB7,PCDHB8,PCDHB10	-	-	-	PCDHA2,PCDHA7,PCDHA8	-	PURA	SLC35A4	-	-
5	140072811	rs112859141	A	G	0.00906006	3.80954	0.000139225	-4.26019	2.04e-05	CYSTM1,NDUFA2,IK,WDR55,ZMAT2,PCDHA2,PCDHA8,PCDHA10,PCDHA13	CYSTM1,CYSTM1,SRA1,SRA1,SRA1,TMCO6,NDUFA2,WDR55,HARS1,ZMAT2,PCDHA9,PCDHA10	NDUFA2,ZMAT2,PCDHA2,PCDHA3,PCDHA6,PCDHA7,PCDHA8,PCDHA9,PCDHA10,PCDHA11,PCDHA13,PCDHB2,PCDHB3,PCDHB5,PCDHB7,PCDHB8,PCDHB10	-	-	-	PCDHA2,PCDHA7,PCDHA8	-	PURA	SLC35A4	-	-
5	140073883	rs6883035	A	G	0.00903665	3.8104	0.000138744	-4.51432	6.35e-06	CYSTM1,NDUFA2,IK,WDR55,ZMAT2,PCDHA2,PCDHA8,PCDHA10,PCDHA13	CYSTM1,CYSTM1,SRA1,SRA1,SRA1,TMCO6,NDUFA2,WDR55,HARS1,ZMAT2,PCDHA9,PCDHA10	-	-	-	TMCO6	PCDHA2,PCDHA7,PCDHA8	-	PURA	SLC35A4	-	PCDHA10,PCDHA9,SRA1
5	140082677	rs59127720	G	A	0.00912397	3.80721	0.000140545	-4.27238	1.93e-05	CYSTM1,NDUFA2,IK,WDR55,ZMAT2,PCDHA2,PCDHA8,PCDHA10,PCDHA13	CYSTM1,CYSTM1,SRA1,SRA1,SRA1,TMCO6,NDUFA2,WDR55,HARS1,ZMAT2,PCDHA9,PCDHA10	NDUFA2,ZMAT2,PCDHA2,PCDHA3,PCDHA6,PCDHA7,PCDHA8,PCDHA9,PCDHA10,PCDHA11,PCDHA13,PCDHB2,PCDHB3,PCDHB5,PCDHB7,PCDHB8,PCDHB10	-	-	TMCO6	PCDHA2,PCDHA7,PCDHA8	-	PURA	SLC35A4	-	PCDHA10,PCDHA9,SRA1
5	140083744	rs17286731	A	G	0.00908193	3.80874	0.000139675	-4.48704	7.22e-06	CYSTM1,NDUFA2,IK,WDR55,ZMAT2,PCDHA2,PCDHA8,PCDHA10,PCDHA13	CYSTM1,CYSTM1,SRA1,SRA1,SRA1,TMCO6,NDUFA2,WDR55,HARS1,ZMAT2,PCDHA9,PCDHA10	-	-	-	TMCO6	PCDHA2,PCDHA7,PCDHA8	-	PURA	SLC35A4	-	PCDHA10,PCDHA9,SRA1
5	140089483	rs111316676	C	A	0.00892265	3.81456	0.000136427	-4.2843	1.83e-05	CYSTM1,SRA1,NDUFA2,IK,WDR55,ZMAT2,PCDHA2,PCDHA8,PCDHA10,PCDHA13	CYSTM1,CYSTM1,SRA1,SRA1,SRA1,TMCO6,NDUFA2,WDR55,HARS1,ZMAT2,PCDHA9,PCDHA10	NDUFA2,ZMAT2,PCDHA2,PCDHA3,PCDHA6,PCDHA7,PCDHA8,PCDHA9,PCDHA10,PCDHA11,PCDHA13,PCDHB2,PCDHB3,PCDHB5,PCDHB7,PCDHB8,PCDHB10	-	-	-	PCDHA2,PCDHA7,PCDHA8	-	PURA	SLC35A4	-	-
5	140095459	rs10447217	G	A	0.00716442	3.88625	0.000101805	-4.32465	1.53e-05	CYSTM1,SRA1,NDUFA2,IK,WDR55,ZMAT2,PCDHA2,PCDHA8,PCDHA10,PCDHA13	CYSTM1,CYSTM1,SRA1,SRA1,SRA1,TMCO6,NDUFA2,WDR55,HARS1,ZMAT2,PCDHA9,PCDHA10	NDUFA2,ZMAT2,PCDHA2,PCDHA3,PCDHA6,PCDHA7,PCDHA8,PCDHA9,PCDHA10,PCDHA11,PCDHA13,PCDHB2,PCDHB3,PCDHB5,PCDHB7,PCDHB8,PCDHB10	-	-	TMCO6	PCDHA2,PCDHA7,PCDHA8	-	PURA	SLC35A4	-	PCDHA10,PCDHA9,SRA1
5	140107231	rs6875495	T	C	0.00741459	3.87561	0.000106358	-4.29383	1.76e-05	CYSTM1,SRA1,NDUFA2,IK,WDR55,ZMAT2,PCDHA2,PCDHA8,PCDHA10,PCDHA13	CYSTM1,CYSTM1,SRA1,SRA1,SRA1,TMCO6,NDUFA2,WDR55,HARS1,ZMAT2,PCDHA9,PCDHA10	NDUFA2,ZMAT2,PCDHA2,PCDHA3,PCDHA6,PCDHA7,PCDHA8,PCDHA9,PCDHA10,PCDHA11,PCDHA13,PCDHB2,PCDHB5,PCDHB7,PCDHB8,PCDHB10	-	-	TMCO6	PCDHA2,PCDHA7,PCDHA8	-	PURA	SLC35A4	-	PCDHA10,SRA1,PCDHA9
5	140108670	rs12186884	T	G	0.00760764	3.86738	0.00011001	-4.28768	1.81e-05	CYSTM1,SRA1,NDUFA2,IK,WDR55,ZMAT2,PCDHA2,PCDHA8,PCDHA10,PCDHA13	CYSTM1,CYSTM1,SRA1,SRA1,SRA1,TMCO6,NDUFA2,WDR55,HARS1,ZMAT2,PCDHA9,PCDHA10	NDUFA2,ZMAT2,PCDHA2,PCDHA3,PCDHA6,PCDHA7,PCDHA8,PCDHA9,PCDHA10,PCDHA11,PCDHA13,PCDHB2,PCDHB5,PCDHB7,PCDHB8,PCDHB10	-	-	TMCO6	PCDHA2,PCDHA7,PCDHA8	-	PURA	SLC35A4	-	PCDHA10,SRA1,PCDHA9
5	140110242	rs113598701	T	C	0.00743642	3.87468	0.000106765	-4.27137	1.94e-05	CYSTM1,SRA1,NDUFA2,IK,WDR55,ZMAT2,PCDHA2,PCDHA8,PCDHA10,PCDHA13	CYSTM1,CYSTM1,SRA1,SRA1,SRA1,TMCO6,NDUFA2,WDR55,HARS1,ZMAT2,PCDHA9,PCDHA10	NDUFA2,ZMAT2,PCDHA2,PCDHA3,PCDHA6,PCDHA7,PCDHA8,PCDHA9,PCDHA10,PCDHA11,PCDHA13,PCDHB2,PCDHB5,PCDHB7,PCDHB8,PCDHB10	-	-	TMCO6	PCDHA2,PCDHA7,PCDHA8	-	PURA	SLC35A4	-	PCDHA10,SRA1,PCDHA9
5	140111930	rs56852555	G	A	0.00738422	3.8769	0.000105794	-4.28367	1.84e-05	CYSTM1,SRA1,NDUFA2,IK,WDR55,ZMAT2,PCDHA2,PCDHA8,PCDHA10,PCDHA13	CYSTM1,CYSTM1,SRA1,SRA1,SRA1,TMCO6,NDUFA2,WDR55,HARS1,ZMAT2,PCDHA9,PCDHA10	NDUFA2,ZMAT2,PCDHA2,PCDHA3,PCDHA6,PCDHA7,PCDHA8,PCDHA9,PCDHA10,PCDHA11,PCDHA13,PCDHB2,PCDHB5,PCDHB7,PCDHB8,PCDHB10	-	-	TMCO6	PCDHA2,PCDHA7,PCDHA8	-	PURA	SLC35A4	-	PCDHA10,SRA1,PCDHA9
5	140114987	rs4318823	A	C	0.00815268	3.84406	0.000121013	-4.30018	1.71e-05	CYSTM1,SRA1,NDUFA2,IK,WDR55,ZMAT2,PCDHA2,PCDHA8,PCDHA10,PCDHA13	CYSTM1,CYSTM1,SRA1,SRA1,SRA1,TMCO6,NDUFA2,WDR55,HARS1,ZMAT2,PCDHA9,PCDHA10	NDUFA2,ZMAT2,PCDHA2,PCDHA3,PCDHA6,PCDHA7,PCDHA8,PCDHA9,PCDHA10,PCDHA11,PCDHA13,PCDHB2,PCDHB5,PCDHB7,PCDHB8,PCDHB10	-	-	-	PCDHA2,PCDHA7,PCDHA8	-	PURA	SLC35A4	-	-
5	140115203	rs72800940	C	T	0.00794542	3.85295	0.000116705	-4.30612	1.66e-05	CYSTM1,SRA1,NDUFA2,IK,WDR55,ZMAT2,PCDHA2,PCDHA8,PCDHA10,PCDHA13	CYSTM1,CYSTM1,SRA1,SRA1,SRA1,TMCO6,NDUFA2,WDR55,HARS1,ZMAT2,PCDHA9,PCDHA10	NDUFA2,ZMAT2,PCDHA2,PCDHA3,PCDHA6,PCDHA7,PCDHA8,PCDHA9,PCDHA10,PCDHA11,PCDHA13,PCDHB2,PCDHB5,PCDHB7,PCDHB8,PCDHB10	-	-	TMCO6	PCDHA2,PCDHA7,PCDHA8	-	PURA	SLC35A4	-	PCDHA10,SRA1,PCDHA9
5	140115534	rs72800942	T	C	0.00836414	3.83498	0.000125573	-4.34107	1.42e-05	CYSTM1,SRA1,NDUFA2,IK,WDR55,ZMAT2,PCDHA2,PCDHA8,PCDHA10,PCDHA13	CYSTM1,CYSTM1,SRA1,SRA1,SRA1,TMCO6,NDUFA2,WDR55,HARS1,ZMAT2,PCDHA9,PCDHA10	NDUFA2,ZMAT2,PCDHA2,PCDHA3,PCDHA4,PCDHA6,PCDHA7,PCDHA8,PCDHA10,PCDHA11,PCDHA13,PCDHB5,PCDHB7,PCDHB8,PCDHB10	-	-	TMCO6	PCDHA2,PCDHA7,PCDHA8	-	PURA	SLC35A4	-	PCDHA10,SRA1,PCDHA9
5	140117645	rs60953774	T	C	0.00579323	3.95535	7.64e-05	-4.60343	4.16e-06	CYSTM1,SRA1,NDUFA2,IK,WDR55,ZMAT2,PCDHA2,PCDHA8,PCDHA10,PCDHA13	CYSTM1,CYSTM1,SRA1,SRA1,SRA1,TMCO6,NDUFA2,WDR55,HARS1,ZMAT2,PCDHA9,PCDHA10	NDUFA2,ZMAT2,PCDHA2,PCDHA3,PCDHA6,PCDHA7,PCDHA8,PCDHA9,PCDHA10,PCDHA11,PCDHA13,PCDHB2,PCDHB5,PCDHB7,PCDHB8,PCDHB10	-	-	TMCO6	PCDHA2,PCDHA7,PCDHA8	-	PURA	SLC35A4	-	PCDHA10,SRA1,PCDHA9
5	140120733	rs2878996	A	G	0.00667614	-3.90995	9.23e-05	4.03815	5.39e-05	SRA1,CD14,TMCO6,NDUFA2,IK,WDR55,ZMAT2,PCDHA2,PCDHA8,PCDHA9,PCDHA10,PCDHA11,PCDHA12,PCDHA13,PCDHAC1	CYSTM1,SRA1,SRA1,SRA1,APBB3,APBB3,NDUFA2,WDR55,HARS1,ZMAT2,PCDHA9,PCDHA13	-	-	PCDHA7,PCDHA9,PCDHA13	-	PCDHA2,PCDHA7,PCDHA8,PCDHA12,PCDHA13	-	SRA1	SRA1	CD14,SRA1,ZMAT2,PCDHA9	SRA1,CD14
5	140124935	rs11167579	T	C	0.00680945	-3.90328	9.49e-05	4.02678	5.65e-05	SRA1,CD14,TMCO6,NDUFA2,IK,WDR55,ZMAT2,PCDHA2,PCDHA8,PCDHA9,PCDHA10,PCDHA11,PCDHA12,PCDHA13,PCDHAC1	CYSTM1,SRA1,SRA1,SRA1,APBB3,APBB3,NDUFA2,WDR55,HARS1,ZMAT2,PCDHA9,PCDHA13	-	-	PCDHA7,PCDHA9,PCDHA13	-	PCDHA2,PCDHA7,PCDHA8,PCDHA12,PCDHA13	-	SRA1	SRA1	CD14,SRA1,ZMAT2,PCDHA9	SRA1,CD14
5	140142174	rs2531337	A	C	0.00490895	4.00802	6.12e-05	-4.31527	1.59e-05	SRA1,NDUFA2,WDR55,ZMAT2,PCDHA2,PCDHA8,PCDHA10,PCDHA13	CYSTM1,SRA1,SRA1,SRA1,TMCO6,NDUFA2,WDR55,HARS1,ZMAT2,PCDHA8,PCDHA9,PCDHA10	IK,NDUFA2,ZMAT2,PCDHA2,PCDHA3,PCDHA6,PCDHA7,PCDHA8,PCDHA9,PCDHA10,PCDHA11,PCDHA13,PCDHB5,PCDHB7,PCDHB8,PCDHB10	-	-	TMCO6	PCDHA2,PCDHA7	-	-	-	-	PCDHA10,SRA1
6	26157762	rs3857546	T	C	0.00582695	-5.76481	8.18e-09	3.8751	0.000106582	BTN3A2	-	-	-	BTN3A2	-	-	-	-	-	-	BTN3A2
6	26158079	rs7749823	C	A	0.00343378	-6.03483	1.59e-09	4.04196	5.3e-05	BTN3A2	-	-	-	BTN3A2	BTN3A2	-	-	-	-	-	BTN3A2
6	26173478	rs34661691	G	T	0.0023483	-6.16009	7.27e-10	4.15501	3.25e-05	BTN3A2	-	BTN3A2,BTN3A3	-	-	-	-	-	-	-	-	-
6	26309908	rs10484439	A	G	0.00686603	-6.29279	3.12e-10	3.8208	0.000133018	BTN3A2,OR2B8P,ZSCAN26	BTN3A2,BTN3A2	-	-	BTN3A2	BTN3A2	-	-	-	-	-	BTN3A2
6	26318262	rs35162296	T	C	0.00832483	-6.29245	3.12e-10	3.75574	0.000172831	BTN3A2,OR2B8P,ZSCAN26	BTN3A2,BTN3A2	BTN3A2,BTN3A3,BTN2A1	-	BTN3A2	BTN3A2	-	-	-	-	-	BTN3A2
6	26328353	rs34107459	C	T	0.0091204	-6.48014	9.16e-11	3.72333	0.000196612	BTN3A2,OR2B8P,ZSCAN26	BTN3A2,BTN3A2	HIST1H4H,BTN3A2,BTN3A3	-	BTN3A2	BTN3A2	-	-	-	-	-	BTN3A2
6	26336572	rs34158769	A	G	0.0076188	-5.95119	2.66e-09	3.78547	0.00015342	BTN3A2,OR2B8P,ZSCAN26	BTN3A2,BTN3A2	-	-	BTN3A2	BTN3A2	-	-	-	-	-	BTN3A2
6	26339131	rs35942569	G	A	0.00985122	-6.20926	5.32e-10	3.6971	0.000218077	BTN3A2,OR2B8P,ZSCAN26	BTN3A2,BTN3A2,ZSCAN31	-	-	BTN3A2	BTN3A2	-	-	-	-	-	BTN3A2
6	26354100	rs67509210	T	G	0.00655486	-5.76498	8.17e-09	3.83549	0.000125313	BTN3A2,OR2B8P,ZSCAN26	BTN3A2,BTN3A2,BTN3A2,BTN3A2,ZSCAN26	-	-	-	-	-	-	BTN3A2	BTN3A2	-	-
6	26354247	rs9366653	A	G	0.00537232	-5.78931	7.07e-09	3.90124	9.57e-05	BTN3A2,OR2B8P,ZSCAN26	BTN3A2,BTN3A2,BTN3A2,BTN3A2,ZSCAN26	-	-	BTN3A2	BTN3A2	-	-	BTN3A2	BTN3A2	-	BTN3A2
6	26354780	rs9379851	C	A	0.00375799	-5.77394	7.74e-09	4.01422	5.96e-05	BTN3A2,OR2B8P,ZSCAN26	BTN3A2,BTN3A2,BTN3A2,BTN3A2,ZSCAN26	-	-	BTN3A2	BTN3A2	-	-	BTN3A2	BTN3A2	-	BTN3A2
6	26355094	rs35934643	A	G	0.00664271	-5.77124	7.87e-09	3.83123	0.000127504	BTN3A2,OR2B8P,ZSCAN26	BTN3A2,BTN3A2,BTN3A2,BTN3A2,ZSCAN26	-	-	-	-	-	-	BTN3A2	BTN3A2	-	-
6	26356347	rs35304979	A	C	0.00663923	-5.77313	7.78e-09	3.83139	0.00012742	BTN3A2,OR2B8P,ZSCAN26	BTN3A2,BTN3A2,BTN3A2,BTN3A2,ZSCAN26	BTN3A2,BTN2A2,BTN3A3,BTN2A1	-	BTN3A2	BTN3A2	-	-	BTN3A2	BTN3A2	-	BTN3A2
6	26356822	rs9467725	G	A	0.0090043	-3.81158	0.000138082	3.75753	0.000171598	BTN2A2,BTN3A1,BTN2A1,HMGN4,ZNF322,ZSCAN9	BTN3A2,BTN3A2,BTN3A2,BTN3A2,BTN2A2,BTN3A1,BTN3A1,BTN3A1,HMGN4,HMGN4,HMGN4,ZKSCAN4,ZSCAN31	BTN2A2,BTN3A1,BTN3A3	-	-	-	BTN3A1	-	-	-	-	BTN3A2
6	26356853	rs71557332	T	C	0.00653358	-5.76849	8e-09	3.83666	0.000124721	BTN3A2,OR2B8P,ZSCAN26	BTN3A2,BTN3A2,BTN3A2,BTN3A2,ZSCAN26	BTN3A2,BTN2A2,BTN3A3,BTN2A1	-	BTN3A2	BTN3A2	-	-	BTN3A2	BTN3A2	-	BTN3A2
6	26356951	rs9393703	C	T	0.00642516	-5.77829	7.55e-09	3.84258	0.000121749	BTN3A2,OR2B8P,ZSCAN26	BTN3A2,BTN3A2,BTN3A2,BTN3A2,ZSCAN26	BTN3A2,BTN2A2,BTN3A3,BTN2A1	-	BTN3A2	BTN3A2	-	-	BTN3A2	BTN3A2	-	BTN3A2
6	26357011	rs9358930	T	C	0.00651523	-5.77743	7.59e-09	3.83766	0.000124213	BTN3A2,OR2B8P,ZSCAN26	BTN3A2,BTN3A2,BTN3A2,BTN3A2,ZSCAN26	BTN3A2,BTN2A2,BTN3A3,BTN2A1	-	BTN3A2	BTN3A2	-	-	BTN3A2	BTN3A2	-	BTN3A2
6	26357278	rs9379852	G	A	0.00667044	-5.77292	7.79e-09	3.82994	0.000128176	BTN3A2,OR2B8P,ZSCAN26	BTN3A2,BTN3A2,BTN3A2,BTN3A2,ZSCAN26	BTN3A2,BTN2A2,BTN3A3,BTN2A1	-	BTN3A2	BTN3A2	-	-	BTN3A2	BTN3A2	-	BTN3A2
6	26357635	rs9379853	G	A	0.00656999	-5.77103	7.88e-09	3.83467	0.000125735	BTN3A2,OR2B8P,ZSCAN26	BTN3A2,BTN3A2,BTN3A2,BTN3A2,ZSCAN26	BTN3A2,BTN2A2,BTN3A3,BTN2A1	-	BTN3A2	BTN3A2	-	-	BTN3A2	BTN3A2	-	BTN3A2
6	26358775	rs9393704	C	T	0.00679294	-5.78328	7.33e-09	3.82422	0.000131187	BTN3A2,OR2B8P,ZSCAN26	BTN3A2,BTN3A2,BTN3A2,BTN3A2,ZSCAN26	BTN3A2,BTN2A2,BTN3A3,BTN2A1	-	-	-	-	-	BTN3A2	BTN3A2	-	BTN3A2
6	26360311	rs9348709	A	G	0.00504002	-5.78482	7.26e-09	3.92223	8.77e-05	BTN3A2,OR2B8P,ZSCAN26	BTN3A2,BTN3A2,BTN3A2,BTN3A2,ZSCAN26	-	-	BTN3A2	BTN3A2	-	-	BTN3A2	BTN3A2	-	BTN3A2
6	26361011	rs9393705	A	G	0.00541401	-5.77599	7.65e-09	3.8986	9.67e-05	BTN3A2,OR2B8P,ZSCAN26	BTN3A2,BTN3A2,BTN3A2,BTN3A2,ZSCAN26	-	-	BTN3A2	BTN3A2	-	-	BTN3A2	BTN3A2	-	BTN3A2
6	26361500	rs9393706	A	G	0.00515223	-5.78684	7.17e-09	3.91515	9.03e-05	BTN3A2,OR2B8P,ZSCAN26	BTN3A2,BTN3A2,BTN3A2,BTN3A2,ZSCAN26	-	-	-	-	-	-	BTN3A2	BTN3A2	-	-
6	26361985	rs34550936	G	A	0.006813	-5.78845	7.1e-09	3.82328	0.000131687	BTN3A2,OR2B8P,ZSCAN26	BTN3A2,BTN3A2,BTN3A2,BTN3A2,ZSCAN26	-	-	-	-	-	-	BTN3A2	BTN3A2	-	-
6	26362486	rs9393707	C	T	0.00518391	-5.79271	6.93e-09	3.91315	9.11e-05	BTN3A2,OR2B8P,ZSCAN26	BTN3A2,BTN3A2,BTN3A2,BTN3A2,ZSCAN26	BTN3A2,BTN2A2,BTN3A3,BTN2A1	-	BTN3A2	BTN3A2	-	-	BTN3A2	BTN3A2	-	BTN3A2
6	26362643	rs9393708	C	T	0.00508863	-5.795	6.83e-09	3.91917	8.89e-05	BTN3A2,OR2B8P,ZSCAN26	BTN3A2,BTN3A2,BTN3A2,BTN3A2,ZSCAN26	-	-	BTN3A2	BTN3A2	-	-	BTN3A2	BTN3A2	-	BTN3A2
6	26362705	rs9358932	T	C	0.0050302	-5.79428	6.86e-09	3.92285	8.75e-05	BTN3A2,OR2B8P,ZSCAN26	BTN3A2,BTN3A2,BTN3A2,BTN3A2,ZSCAN26	-	-	BTN3A2	BTN3A2	-	-	BTN3A2	BTN3A2	-	-
6	26362854	rs9379854	C	T	0.006813	-5.79584	6.8e-09	3.82328	0.000131687	BTN3A2,OR2B8P,ZSCAN26	BTN3A2,BTN3A2,BTN3A2,BTN3A2,ZSCAN26	BTN3A2,BTN2A2,BTN3A3,BTN2A1	-	BTN3A2	BTN3A2	-	-	BTN3A2	BTN3A2	-	BTN3A2
6	26364628	rs9357006	C	A	0.00677277	-5.81116	6.2e-09	3.82516	0.000130687	BTN3A2,OR2B8P,ZSCAN26	BTN3A2,BTN3A2,BTN3A2,BTN3A2,ZSCAN26	-	-	BTN3A2	BTN3A2	-	-	BTN3A2	BTN3A2	-	BTN3A2
6	26364930	rs9379855	C	T	0.00588474	-5.8124	6.16e-09	3.87197	0.000107961	BTN3A2,OR2B8P,ZSCAN26	BTN3A2,BTN3A2,BTN3A2,BTN3A2,ZSCAN26	-	-	BTN3A2	BTN3A2	-	-	BTN3A2	BTN3A2	-	BTN3A2
6	26365586	rs28362606	C	T	0.00705898	-5.82795	5.61e-09	3.81177	0.000137973	BTN3A2,OR2B8P,ZSCAN26	BTN3A2,BTN3A2,BTN3A2,BTN3A2,ZSCAN26	-	-	BTN3A2	BTN3A2	-	-	BTN3A2	BTN3A2	-	BTN3A2
6	26365766	rs66827971	C	T	0.00753019	-5.82842	5.6e-09	3.78964	0.000150865	BTN3A2,OR2B8P,ZSCAN26	BTN3A2,BTN3A2,BTN3A2,BTN3A2,ZSCAN26	-	-	BTN3A2	BTN3A2	-	-	BTN3A2	BTN3A2	-	BTN3A2
6	26365913	rs71557334	T	G	0.00728803	-5.82912	5.57e-09	3.80103	0.000144096	BTN3A2,OR2B8P,ZSCAN26	BTN3A2,BTN3A2,BTN3A2,BTN3A2,ZSCAN26	-	-	BTN3A2	BTN3A2	-	-	BTN3A2	BTN3A2	-	BTN3A2
6	26366836	rs9379856	C	A	0.00859201	-5.86499	4.49e-09	3.74488	0.000180478	BTN3A2,OR2B8P,ZSCAN26	BTN3A2,BTN3A2,BTN3A2,BTN3A2,ZSCAN26	-	-	BTN3A2	BTN3A2	-	-	BTN3A2	BTN3A2	-	BTN3A2
6	26367689	rs9379858	C	T	0.00537487	-5.83479	5.39e-09	3.90108	9.58e-05	BTN3A2,OR2B8P,ZSCAN26	BTN3A2,BTN3A2,BTN3A2,BTN3A2,ZSCAN26	-	-	BTN3A2	BTN3A2	-	-	BTN3A2	BTN3A2	-	BTN3A2
6	26367833	rs9393710	G	A	0.00768671	-5.83394	5.41e-09	3.78226	0.000155408	BTN3A2,OR2B8P,ZSCAN26	BTN3A2,BTN3A2,BTN3A2,BTN3A2,ZSCAN26	-	-	BTN3A2	BTN3A2	-	-	BTN3A2	BTN3A2	-	BTN3A2
6	26368279	rs71557335	A	G	0.0074109	-5.75784	8.52e-09	3.79526	0.000147492	BTN3A2,OR2B8P,ZSCAN26	BTN3A2,BTN3A2,BTN3A2,BTN3A2,ZSCAN26	-	-	-	-	-	-	BTN3A2	BTN3A2	-	-
6	26369549	rs9379859	T	C	0.0061639	-5.82013	5.88e-09	3.85681	0.000114876	BTN3A2,OR2B8P,ZSCAN26	BTN3A2,BTN3A2,BTN3A2,BTN3A2,ZSCAN26	-	-	BTN3A2	BTN3A2	-	-	BTN3A2	BTN3A2	-	BTN3A2
6	26369587	rs9358935	G	A	0.00605014	-5.82046	5.87e-09	3.86299	0.000112006	BTN3A2,OR2B8P,ZSCAN26	BTN3A2,BTN3A2,BTN3A2,BTN3A2,ZSCAN26	-	-	BTN3A2	BTN3A2	-	-	BTN3A2	BTN3A2	-	BTN3A2
6	26370474	rs35307327	T	C	0.00788479	-5.81972	5.89e-09	3.77356	0.000160936	BTN3A2,OR2B8P,ZSCAN26	BTN3A2,BTN3A2,BTN3A2,BTN3A2,ZSCAN26	-	-	-	-	-	-	BTN3A2	BTN3A2	-	-
6	26370572	rs34878490	T	C	0.00801847	-5.82001	5.88e-09	3.76815	0.00016446	BTN3A2,OR2B8P,ZSCAN26	BTN3A2,BTN3A2,BTN3A2,BTN3A2,ZSCAN26	BTN3A2,BTN2A2,BTN3A3,BTN2A1	-	BTN3A2	BTN3A2	-	-	BTN3A2	BTN3A2	-	BTN3A2
6	26370657	rs9358936	G	A	0.00765153	-5.82083	5.86e-09	3.78392	0.000154376	BTN3A2,OR2B8P,ZSCAN26	BTN3A2,BTN3A2,BTN3A2,BTN3A2,ZSCAN26	BTN3A2,BTN2A2,BTN3A3,BTN2A1	-	BTN3A2	BTN3A2	-	-	BTN3A2	BTN3A2	-	BTN3A2
6	26370659	rs9393711	T	C	0.00798613	-5.64899	1.61e-08	3.76946	0.000163601	-	-	BTN3A2,BTN2A2,BTN3A3,BTN2A1	-	-	-	-	-	BTN3A2	BTN3A2	-	-
6	26371679	rs12173854	G	A	0.00642201	-5.82895	5.58e-09	3.84275	0.000121664	BTN3A2,OR2B8P,ZSCAN26	BTN3A2,BTN3A2,BTN3A2,BTN3A2,ZSCAN26	-	-	-	-	-	-	BTN3A2	BTN3A2	-	-
6	26372427	rs9379863	G	A	0.00747382	-5.83638	5.33e-09	3.7923	0.000149261	BTN3A2,OR2B8P,ZSCAN26	BTN3A2,BTN3A2,BTN3A2,BTN3A2,ZSCAN26	-	-	BTN3A2	BTN3A2	-	-	BTN3A2	BTN3A2	-	BTN3A2
6	26372584	rs9379864	A	G	0.00586632	-5.83772	5.29e-09	3.87297	0.000107519	BTN3A2,OR2B8P,ZSCAN26	BTN3A2,BTN3A2,BTN3A2,BTN3A2,ZSCAN26	-	-	-	-	-	-	BTN3A2	BTN3A2	-	-
6	26372786	rs12176317	G	A	0.00504899	-5.83264	5.46e-09	3.92166	8.79e-05	BTN3A2,OR2B8P,ZSCAN26	BTN3A2,BTN3A2,BTN3A2,BTN3A2,ZSCAN26	-	-	BTN3A2	BTN3A2	-	-	BTN3A2	BTN3A2	-	BTN3A2
6	26372827	rs12174602	T	C	0.00577083	-5.83466	5.39e-09	3.87814	0.00010526	BTN3A2,OR2B8P,ZSCAN26	BTN3A2,BTN3A2,BTN3A2,BTN3A2,ZSCAN26	-	-	BTN3A2	BTN3A2	-	-	BTN3A2	BTN3A2	-	BTN3A2
6	26373086	rs12174623	T	C	0.00611265	-5.82873	5.59e-09	3.8596	0.000113574	BTN3A2,OR2B8P,ZSCAN26	BTN3A2,BTN3A2,BTN3A2,BTN3A2	BTN3A2,BTN2A2,BTN3A3	-	-	-	-	-	BTN3A2	BTN3A2	-	-
6	26373121	rs12174639	A	G	0.00641571	-5.50641	3.66e-08	3.84309	0.000121494	BTN3A2,OR2B8P,ZSCAN26	BTN3A2,BTN3A2,BTN3A2,BTN3A2,ZSCAN26	-	-	-	-	-	-	BTN3A2	BTN3A2	-	-
6	26373150	rs12174631	T	C	0.00561635	-5.8149	6.07e-09	3.88649	0.000101705	BTN3A2,OR2B8P,ZSCAN26	BTN3A2,BTN3A2,BTN3A2,BTN3A2,ZSCAN26	BTN3A2,BTN2A2,BTN3A3,BTN2A1	-	BTN3A2	BTN3A2	-	-	BTN3A2	BTN3A2	-	BTN3A2
6	26373507	rs13216828	A	G	0.0052592	-5.82679	5.65e-09	3.9084	9.29e-05	BTN3A2,OR2B8P,ZSCAN26	BTN3A2,BTN3A2,BTN3A2,BTN3A2,ZSCAN26	-	-	-	-	-	-	BTN3A2	BTN3A2	-	BTN3A2
6	26373678	rs9393713	A	G	0.00523827	-5.82925	5.57e-09	3.90972	9.24e-05	BTN3A2,OR2B8P,ZSCAN26	BTN3A2,BTN3A2,BTN3A2,BTN3A2,ZSCAN26	-	-	BTN3A2	BTN3A2	-	-	BTN3A2	BTN3A2	-	BTN3A2
6	26373740	rs9393714	T	G	0.00604488	-5.82907	5.57e-09	3.86328	0.000111875	BTN3A2,OR2B8P,ZSCAN26	BTN3A2,BTN3A2,BTN3A2,BTN3A2,ZSCAN26	-	-	BTN3A2	BTN3A2	-	-	BTN3A2	BTN3A2	-	BTN3A2
6	26374410	rs9379870	G	A	0.00974183	-3.78457	0.000153977	3.92484	8.68e-05	BTN2A2,BTN3A1,BTN2A1,HMGN4,ZNF322,ZSCAN9	BTN3A2,BTN3A2,BTN3A2,BTN2A2,BTN3A1,BTN3A1,BTN3A1,HMGN4,HMGN4,HMGN4,ZKSCAN4,ZSCAN31	-	-	-	-	BTN3A1	-	-	-	-	-
6	26374978	rs2073527	C	T	0.00656999	-5.83135	5.5e-09	3.83467	0.000125735	BTN3A2,OR2B8P,ZSCAN26	BTN3A2,BTN3A2,BTN3A2,BTN3A2,ZSCAN26	-	-	BTN3A2	BTN3A2	-	-	BTN3A2	BTN3A2	-	BTN3A2
6	26375159	rs2073529	G	A	0.00496767	-5.84972	4.92e-09	3.92679	8.61e-05	BTN3A2,OR2B8P,ZSCAN26	BTN3A2,BTN3A2,BTN3A2,BTN3A2,ZSCAN26	-	-	BTN3A2	BTN3A2	-	-	BTN3A2	BTN3A2	-	BTN3A2
6	26375243	rs2073530	C	T	0.00678287	-5.56999	2.55e-08	3.82469	0.000130937	BTN3A2,OR2B8P,ZSCAN26	BTN3A2,BTN3A2,BTN3A2,BTN3A2,ZSCAN26	BTN3A2,BTN2A2,BTN3A3,BTN2A1	-	BTN3A2	BTN3A2	-	-	BTN3A2	BTN3A2	-	BTN3A2
6	26375256	rs2073531	G	A	0.00545725	-5.82925	5.57e-09	3.89586	9.78e-05	BTN3A2,OR2B8P,ZSCAN26	BTN3A2,BTN3A2,BTN3A2,BTN3A2,ZSCAN26	-	-	BTN3A2	BTN3A2	-	-	BTN3A2	BTN3A2	-	BTN3A2
6	26375645	rs9393715	A	G	0.00904063	-5.72264	1.05e-08	3.72659	0.000194087	BTN3A2,OR2B8P,ZSCAN26	BTN3A2,BTN3A2,BTN3A2,BTN3A2,ZSCAN26	BTN3A2,BTN2A2,BTN3A3,BTN2A1	-	BTN3A2	BTN3A2	-	-	BTN3A2	BTN3A2	-	BTN3A2
6	26375658	rs9348716	A	G	0.00727315	-5.72525	1.03e-08	3.80173	0.00014369	BTN3A2,OR2B8P,ZSCAN26	BTN3A2,BTN3A2,BTN3A2,BTN3A2,ZSCAN26	-	-	BTN3A2	BTN3A2	-	-	BTN3A2	BTN3A2	-	BTN3A2
6	26376103	rs3757138	G	A	0.00676266	-5.86378	4.52e-09	3.82563	0.000130436	BTN3A2,OR2B8P,ZSCAN26	BTN3A2,BTN3A2,BTN3A2,BTN3A2,ZSCAN26	BTN3A2,BTN2A2,BTN3A3,BTN2A1	-	BTN3A2	BTN3A2	-	-	BTN3A2	BTN3A2	-	BTN3A2
6	26376314	rs3047288	G	A	0.00685614	-5.86285	4.55e-09	3.82127	0.000132769	BTN3A2,OR2B8P,ZSCAN26	BTN3A2,BTN3A2,BTN3A2,BTN3A2,ZSCAN26	BTN3A2,BTN2A2,BTN3A3,BTN2A1	-	BTN3A2	BTN3A2	-	-	BTN3A2	BTN3A2	-	BTN3A2
6	26376368	rs28551159	G	A	0.00709651	-5.86192	4.58e-09	3.81002	0.000138958	BTN3A2,OR2B8P,ZSCAN26	BTN3A2,BTN3A2,BTN3A2,BTN3A2,ZSCAN26	BTN3A2,BTN2A2,BTN3A3,BTN2A1	-	BTN3A2	BTN3A2	-	-	BTN3A2	BTN3A2	-	BTN3A2
6	26377028	rs9366654	A	G	0.00825285	-5.88424	4e-09	3.75866	0.000170827	BTN3A2,OR2B8P,ZSCAN26	BTN3A2,BTN3A2,BTN3A2,BTN3A2,ZSCAN26	-	-	BTN3A2	BTN3A2	-	-	BTN3A2	BTN3A2	-	BTN3A2
6	26377546	rs1977	G	A	0.00845494	-5.86192	4.58e-09	3.75046	0.000176513	BTN3A2,OR2B8P,ZSCAN26	BTN3A2,BTN3A2,BTN3A2,BTN3A2,ZSCAN26	-	-	-	-	-	-	BTN3A2	BTN3A2	-	-
6	26377591	rs1979	T	G	0.0060954	-5.87129	4.32e-09	3.86053	0.00011314	BTN3A2,OR2B8P,ZSCAN26	BTN3A2,BTN3A2,BTN3A2,BTN3A2,ZSCAN26	-	-	BTN3A2	BTN3A2	-	-	BTN3A2	BTN3A2	-	BTN3A2
6	26377927	rs68072215	C	T	0.00707466	-5.88699	3.93e-09	3.81104	0.000138384	BTN3A2,OR2B8P,ZSCAN26	BTN3A2,BTN3A2,BTN3A2,BTN3A2,ZSCAN26	-	-	BTN3A2	BTN3A2	-	-	BTN3A2	BTN3A2	-	BTN3A2
6	26377939	rs66823108	A	G	0.0059704	-5.88933	3.88e-09	3.86732	0.000110037	BTN3A2,OR2B8P,ZSCAN26	BTN3A2,BTN3A2,BTN3A2,BTN3A2,ZSCAN26	BTN3A2,BTN2A2,BTN3A3,BTN2A1	-	BTN3A2	BTN3A2	-	-	BTN3A2	BTN3A2	-	BTN3A2
6	26402717	rs9379873	C	T	0.00903826	-5.453	4.95e-08	3.72669	0.000194013	BTN3A2,OR2B8P,ZSCAN26	BTN3A2,BTN3A2	HIST1H4H,BTN3A2,BTN2A2,BTN3A3,BTN2A1	-	BTN3A2	BTN3A2	-	-	BTN3A2	BTN3A2	-	BTN3A2
6	26407482	rs9393718	A	G	0.00287957	-5.69429	1.24e-08	4.09514	4.22e-05	BTN3A2,BTN3A3,OR2B8P,ZSCAN26,ZKSCAN3,ZSCAN23	BTN3A2,BTN3A2,ZSCAN23	-	-	BTN3A2	BTN3A2	-	-	BTN3A2	BTN3A2	-	BTN3A2
6	26408551	rs75782365	G	T	0.000524096	-6.99022	2.74e-12	4.55716	5.19e-06	BTN3A2,OR2B8P,ZSCAN26,ZSCAN23	BTN3A2,BTN3A2	-	-	BTN3A2	BTN3A2	HMGN4	-	BTN3A2	BTN3A2,ZNF322	-	BTN3A2
6	26421345	rs2393667	C	T	0.0039365	-5.75343	8.74e-09	3.99919	6.36e-05	BTN3A2,BTN3A3,OR2B8P,ZSCAN26,ZKSCAN3,ZSCAN23	BTN3A2,BTN3A2,ZSCAN23	-	-	BTN3A2	BTN3A2	-	-	BTN3A2	BTN3A2	-	BTN3A2
6	26426856	rs2076030	A	G	0.00384281	-5.78911	7.08e-09	4.00694	6.15e-05	BTN3A2,BTN3A3,OR2B8P,ZSCAN26,ZKSCAN3,ZSCAN23	BTN3A2,BTN3A2,ZSCAN23	-	-	BTN3A2	BTN3A2	-	-	BTN3A2	BTN3A2	-	BTN3A2
6	26431982	rs2235251	T	C	0.00561397	-5.82795	5.61e-09	3.88662	0.000101651	BTN3A2,BTN3A3,OR2B8P,ZSCAN26,ZKSCAN3,ZSCAN23	BTN3A2,BTN3A2,ZSCAN23	-	-	BTN3A2	BTN3A2	-	-	BTN3A2	BTN3A2	-	BTN3A2
6	26434630	rs9366656	C	T	0.0052033	-5.85037	4.9e-09	3.91193	9.16e-05	BTN3A2,BTN3A3,OR2B8P,ZSCAN26,ZKSCAN3,ZSCAN23	BTN3A2,BTN3A2,ZSCAN23	-	-	BTN3A2	BTN3A2	-	-	BTN3A2	BTN3A2	-	BTN3A2
6	26441640	rs13220495	T	C	0.00100835	-7.02844	2.09e-12	4.39038	1.13e-05	BTN3A2,OR2B8P,ZSCAN26,ZSCAN23	BTN3A2,BTN3A2,ZSCAN31	-	-	BTN3A2	BTN3A2	HMGN4	-	BTN3A2	BTN3A2,ZNF322	-	BTN3A2
6	26444732	rs9379875	T	C	0.00517768	-5.88777	3.91e-09	3.91355	9.1e-05	BTN3A2,BTN3A3,OR2B8P,ZSCAN26,ZKSCAN3,ZSCAN23	BTN3A2,BTN3A2,ZSCAN23	-	-	BTN3A2	BTN3A2	-	-	BTN3A2	BTN3A2	-	BTN3A2
6	26454363	rs34605993	T	C	0.000536676	-6.4917	8.49e-11	4.55159	5.32e-06	BTN3A2,OR2B8P,ZSCAN26,ZSCAN31,ZSCAN23	BTN3A2,BTN3A2	-	-	BTN3A2	BTN3A2	HMGN4	-	BTN3A2	BTN3A2	-	BTN3A2
6	26454956	rs66757203	T	C	0.00106965	-6.43205	1.26e-10	4.37413	1.22e-05	BTN3A2,OR2B8P,ZSCAN26,ZSCAN31,ZSCAN23	BTN3A2,BTN3A2	HIST1H4H,BTN3A2,BTN2A2,BTN3A3,BTN2A1	-	BTN3A2	BTN3A2	-	-	BTN3A2	BTN3A2	-	BTN3A2
6	26455814	rs35680819	C	T	0.000543835	-6.53802	6.23e-11	4.54841	5.41e-06	-	-	HIST1H4H,BTN3A2,BTN2A2,BTN3A3,BTN2A1	-	BTN3A2	BTN3A2	HMGN4	-	BTN3A2	BTN3A2	-	BTN3A2
6	26456074	rs36033628	G	T	0.000455633	-6.53556	6.34e-11	4.5921	4.39e-06	BTN3A2,OR2B8P,ZSCAN26,ZSCAN31,ZSCAN23	BTN3A2,BTN3A2	-	-	BTN3A2	BTN3A2	HMGN4	-	BTN3A2	BTN3A2	-	BTN3A2
6	26462104	rs35627490	T	C	0.000496874	-6.57672	4.81e-11	4.5702	4.87e-06	BTN3A2,OR2B8P,ZSCAN26,ZSCAN31,ZSCAN23	BTN3A2,BTN3A2	HIST1H4H,BTN3A2,BTN2A2,BTN3A3,BTN2A1	-	BTN3A2	BTN3A2	HMGN4	-	BTN3A2	BTN3A2	-	BTN3A2
6	26463574	rs13195401	T	G	0.00102945	-7.22211	5.12e-13	4.3848	1.16e-05	BTN3A2,OR2B8P,ZSCAN26,ZSCAN23	BTN3A2,BTN3A2	-	-	-	-	HMGN4	-	BTN3A2	BTN3A2,ZNF322	-	-
6	26463575	rs13195402	T	G	0.00261434	-7.24477	4.33e-13	4.1239	3.73e-05	-	-	-	-	-	-	HMGN4	-	BTN3A2	BTN3A2,ZNF322	-	-
6	26463660	rs13195509	A	G	0.000318716	-6.58941	4.42e-11	4.67805	2.9e-06	BTN3A2,OR2B8P,ZSCAN26,ZSCAN31,ZSCAN23	BTN3A2,BTN3A2	-	-	BTN3A2	BTN3A2	HMGN4	-	BTN3A2	BTN3A2	-	BTN3A2
6	26466035	rs2273558	C	A	0.00694431	-4.11311	3.9e-05	3.81714	0.000135006	BTN2A2,BTN3A1,BTN2A1,HMGN4,ZNF322,ZSCAN9	BTN3A2,BTN3A1,BTN3A1,HMGN4,HMGN4,HMGN4	-	-	-	-	BTN3A1	-	-	-	-	-
6	26467182	rs3799380	C	T	0.00935738	-5.57712	2.45e-08	3.71448	0.000203619	BTN3A2	BTN3A2,BTN3A2,ZSCAN31,ZSCAN31	-	-	-	-	-	-	-	-	-	BTN3A2
6	26467531	rs4518487	G	A	0.00904536	-5.57228	2.51e-08	3.7264	0.000194236	BTN3A2	BTN3A2,BTN3A2,ZSCAN31,ZSCAN31	-	-	-	-	-	-	-	-	-	BTN3A2
6	26468326	rs3734542	A	G	0.000467553	-6.61455	3.73e-11	4.58578	4.52e-06	BTN3A2,OR2B8P,ZSCAN26,ZSCAN31,ZSCAN23	BTN3A2,BTN3A2	HIST1H4H,BTN3A2,BTN2A2,BTN3A3,BTN2A1	-	BTN3A2	BTN3A2	HMGN4	-	BTN3A2	BTN3A2	-	BTN3A2
6	26468660	rs3734544	A	G	0.00264757	-5.62629	1.84e-08	4.11999	3.79e-05	BTN3A2,ZSCAN23	BTN3A2,BTN3A2,HMGN4,HMGN4,ZSCAN23	-	-	BTN3A2	BTN3A2	-	-	-	-	-	BTN3A2
6	26469866	rs9366658	A	G	0.00221742	-5.63298	1.77e-08	4.17187	3.02e-05	BTN3A2,ZSCAN23	BTN3A2,BTN3A2,HMGN4,HMGN4,ZSCAN23	-	-	BTN3A2	BTN3A2	-	-	-	-	-	BTN3A2
6	26469875	rs9358944	C	A	0.00253764	-5.59795	2.17e-08	4.13289	3.58e-05	BTN3A2,ZSCAN23	BTN3A2,BTN3A2,HMGN4,HMGN4,ZSCAN23	-	-	-	-	-	-	-	-	-	-
6	26470032	rs9348719	C	T	0.0022615	-5.6523	1.58e-08	4.1658	3.1e-05	BTN3A2,ZSCAN23	BTN3A2,BTN3A2,HMGN4,HMGN4,ZSCAN23	BTN3A2,BTN3A3	-	BTN3A2	BTN3A2	-	-	-	-	-	BTN3A2
6	26471155	rs6456727	C	T	0.00789983	-5.57444	2.48e-08	3.77295	0.000161328	BTN3A2	BTN3A2,BTN3A2,ZSCAN31,ZSCAN31	-	-	-	-	-	-	-	-	-	BTN3A2
6	26472114	rs9358945	G	A	0.00241769	-5.64233	1.68e-08	4.14692	3.37e-05	BTN3A2,ZSCAN23	BTN3A2,BTN3A2,HMGN4,HMGN4,ZSCAN23	-	-	BTN3A2	BTN3A2	-	-	-	-	-	BTN3A2
6	26474044	rs7773938	T	C	0.00226825	-5.6604	1.51e-08	4.16487	3.12e-05	BTN3A2,ZSCAN23	BTN3A2,BTN3A2,HMGN4,HMGN4,ZSCAN23	-	-	BTN3A2	BTN3A2	-	-	-	-	-	BTN3A2
6	26474571	rs56296968	T	C	0.00217178	-5.66054	1.51e-08	4.17816	2.94e-05	BTN3A2,ZSCAN23	BTN3A2,BTN3A2,HMGN4,HMGN4,ZSCAN23	BTN3A2,BTN3A3	-	BTN3A2	BTN3A2	-	-	-	-	-	BTN3A2
6	26477779	rs6456728	A	G	0.00973604	-5.64196	1.68e-08	3.70116	0.000214615	BTN3A2	BTN3A2,BTN3A2,ZSCAN31,ZSCAN31	-	-	-	-	-	-	-	-	-	-
6	26478252	rs34104395	T	C	0.000450937	-6.6311	3.33e-11	4.59459	4.34e-06	BTN3A2,OR2B8P,ZSCAN26,ZSCAN31,ZSCAN23	BTN3A2,BTN3A2	-	-	BTN3A2	BTN3A2	HMGN4	-	BTN3A2	BTN3A2	-	BTN3A2
6	26478927	rs9358946	A	G	0.00245686	-5.66282	1.49e-08	4.14234	3.44e-05	BTN3A2,ZSCAN23	BTN3A2,BTN3A2,HMGN4,HMGN4,ZSCAN23	-	-	BTN3A2	BTN3A2	-	-	-	-	-	BTN3A2
6	26479000	rs9358947	A	G	0.00219195	-5.65664	1.54e-08	4.17538	2.97e-05	BTN3A2,ZSCAN23	BTN3A2,BTN3A2,HMGN4,HMGN4,ZSCAN23	-	-	BTN3A2	BTN3A2	-	-	-	-	-	BTN3A2
6	26479150	rs16891725	T	C	0.00134223	-5.90532	3.52e-09	4.31274	1.61e-05	BTN3A2,OR2B8P,ZSCAN26,ZKSCAN3,ZSCAN23	BTN3A2,BTN3A2,ZSCAN23	-	-	BTN3A2	BTN3A2	-	-	BTN3A2	BTN3A2	-	BTN3A2
6	26481642	rs7756567	G	T	0.00241552	-5.65719	1.54e-08	4.14717	3.37e-05	BTN3A2,ZSCAN23	BTN3A2,BTN3A2,HMGN4,HMGN4,ZSCAN23	-	-	BTN3A2	BTN3A2	-	-	-	-	-	BTN3A2
6	26482468	rs9348720	A	G	0.00228165	-5.6519	1.59e-08	4.16302	3.14e-05	BTN3A2,ZSCAN23	BTN3A2,BTN3A2,HMGN4,HMGN4,ZSCAN23	BTN3A2,BTN3A3	-	BTN3A2	BTN3A2	-	-	-	-	-	BTN3A2
6	26483806	rs9358948	A	G	0.00219979	-5.64524	1.65e-08	4.1743	2.99e-05	BTN3A2,ZSCAN23	BTN3A2,BTN3A2,HMGN4,HMGN4,ZSCAN23	BTN3A2,BTN3A3	-	BTN3A2	BTN3A2	-	-	-	-	-	BTN3A2
6	26485573	rs9348721	G	A	0.000670872	-5.98879	2.11e-09	4.49584	6.93e-06	BTN3A2,OR2B8P,ZSCAN26,ZKSCAN3,ZSCAN23	BTN3A2,BTN3A2,ZSCAN23	-	-	BTN3A2	BTN3A2	-	-	BTN3A2	BTN3A2	-	BTN3A2
6	26487169	rs6900665	T	C	0.000792639	-5.9901	2.1e-09	4.45304	8.47e-06	BTN3A2,OR2B8P,ZSCAN26,ZKSCAN3,ZSCAN23	BTN3A2,BTN3A2,ZSCAN23	BTN3A2,BTN3A3,BTN2A1	-	BTN3A2	BTN3A2	-	-	BTN3A2	BTN3A2	-	BTN3A2
6	26488860	rs16891727	A	C	0.000832827	-5.86768	4.42e-09	4.44045	8.98e-06	BTN3A2,OR2B8P,ZSCAN26,ZKSCAN3,ZSCAN23	BTN3A2,BTN3A2,ZSCAN23	-	-	BTN3A2	BTN3A2	-	-	BTN3A2	BTN3A2	-	BTN3A2
6	26489607	rs34313099	T	C	0.00137513	-5.68329	1.32e-08	4.30652	1.66e-05	BTN3A2,ZSCAN23	BTN3A2,BTN3A2,HMGN4,HMGN4,ZSCAN23	-	-	BTN3A2	BTN3A2	-	-	-	-	-	BTN3A2
6	26491234	rs6924727	G	A	0.00567733	-5.56937	2.56e-08	3.88319	0.000103094	BTN3A2	BTN3A2,BTN3A2,ZSCAN31,ZSCAN31	BTN3A2,BTN3A3,BTN2A1	-	-	-	-	-	-	-	-	BTN3A2
6	26492149	rs6941920	T	C	0.00539957	-5.57078	2.54e-08	3.89952	9.64e-05	BTN3A2	BTN3A2,BTN3A2,ZSCAN31,ZSCAN31	BTN3A2,BTN3A3,BTN2A1	-	-	-	-	-	-	-	-	BTN3A2
6	26493384	rs13195047	T	G	0.00144476	-5.65351	1.57e-08	4.29334	1.76e-05	BTN3A2,ZSCAN23	BTN3A2,BTN3A2,HMGN4,ZSCAN23	BTN3A2,BTN3A3	-	BTN3A2	BTN3A2	-	-	-	-	-	BTN3A2
6	26493909	rs6933213	C	T	0.00554214	-5.56281	2.65e-08	3.8905	0.00010004	BTN3A2	BTN3A2,BTN3A2,ZSCAN31,ZSCAN31	BTN3A2,BTN3A3,BTN2A1	-	-	-	-	-	-	-	-	BTN3A2
6	26495099	rs2093169	T	C	0.00325184	-5.56898	2.56e-08	4.05788	4.95e-05	BTN3A2,ZSCAN23	BTN3A2,BTN3A2,HMGN4,HMGN4,ZSCAN23	-	-	BTN3A2	BTN3A2	-	-	-	-	-	BTN3A2
6	26496916	rs9379880	A	G	0.002327	-5.56736	2.59e-08	4.15749	3.22e-05	BTN3A2,ZSCAN23	BTN3A2,BTN3A2,HMGN4,HMGN4,ZSCAN23	BTN3A2,BTN3A3	-	BTN3A2	BTN3A2	-	-	-	-	-	BTN3A2
6	26498758	rs72843784	T	G	0.000679254	-7.01221	2.35e-12	4.49272	7.03e-06	BTN3A2,OR2B8P,ZSCAN26,ZSCAN23	BTN3A2,BTN3A2	-	-	-	-	HMGN4	-	BTN3A2	BTN3A2,ZNF322	-	-
6	26499185	rs13220261	T	C	0.000368052	-6.50957	7.54e-11	4.64371	3.42e-06	BTN3A2,OR2B8P,ZSCAN26,ZSCAN31,ZSCAN23	BTN3A2,BTN3A2	-	-	-	-	HMGN4	-	BTN3A2	BTN3A2	-	-
6	26501768	rs2295593	T	C	0.001799	-5.47033	4.49e-08	4.23204	2.32e-05	BTN3A2,OR2B8P,ZSCAN26,ZKSCAN3,ZSCAN23	BTN3A2,BTN3A2,ZSCAN23	-	-	BTN3A2	BTN3A2	-	-	BTN3A2	BTN3A2	-	BTN3A2
6	26509382	rs35555795	T	C	0.000400954	-6.48962	8.61e-11	4.6228	3.79e-06	BTN3A2,OR2B8P,ZSCAN26,ZSCAN31,ZSCAN23	BTN3A2,BTN3A2	-	-	BTN3A2	BTN3A2	HMGN4	-	BTN3A2	BTN3A2	-	BTN3A2
6	26510748	rs3799383	T	C	0.00167946	-5.37087	7.84e-08	4.2513	2.13e-05	BTN3A2,OR2B8P,ZSCAN26,ZKSCAN3,ZSCAN23	BTN3A2,BTN3A2,ZSCAN23	-	-	-	-	-	-	BTN3A2	BTN3A2	-	-
6	26511076	rs9379882	T	C	0.0018899	-5.45591	4.87e-08	4.21734	2.47e-05	BTN3A2,OR2B8P,ZSCAN26,ZKSCAN3,ZSCAN23	BTN3A2,BTN3A2,ZSCAN23	BTN3A2,BTN3A3	-	BTN3A2	BTN3A2	-	-	BTN3A2	BTN3A2	-	BTN3A2
6	26514940	rs12176129	T	C	0.00180316	-5.46127	4.73e-08	4.23137	2.32e-05	BTN3A2,OR2B8P,ZSCAN26,ZKSCAN3,ZSCAN23	BTN3A2,BTN3A2,ZSCAN23	BTN3A2,BTN3A3	-	BTN3A2	BTN3A2	-	-	BTN3A2	BTN3A2	-	BTN3A2
6	26529890	rs35433030	A	G	0.000209336	-6.48888	8.65e-11	4.77632	1.79e-06	BTN3A2,OR2B8P,ZSCAN26,ZSCAN31,ZSCAN23	BTN3A2,BTN3A2	-	-	BTN3A2	BTN3A2	HMGN4	-	BTN3A2	BTN3A2	-	BTN3A2
6	26530376	rs66941101	T	C	0.000220047	-6.48864	8.66e-11	4.76445	1.89e-06	BTN3A2,OR2B8P,ZSCAN26,ZSCAN31,ZSCAN23	BTN3A2,BTN3A2	HIST1H4H,BTN3A2,BTN2A2,BTN3A3,BTN2A1	-	BTN3A2	BTN3A2	HMGN4	-	BTN3A2	BTN3A2	-	BTN3A2
6	26530419	rs67234939	G	A	0.00228896	-5.46947	4.51e-08	4.16201	3.15e-05	BTN3A2,OR2B8P,ZSCAN26,ZKSCAN3,ZSCAN23	BTN3A2,BTN3A2,ZSCAN23	BTN3A2,BTN3A3	-	BTN3A2	BTN3A2	-	-	BTN3A2	BTN3A2	-	BTN3A2
6	26537801	rs6920256	A	G	0.000944889	-5.59517	2.2e-08	4.40715	1.05e-05	BTN3A2,OR2B8P,ZSCAN26,ZKSCAN3,ZSCAN23	BTN3A2,BTN3A2,ZSCAN23	-	-	BTN3A2	BTN3A2	-	-	BTN3A2	BTN3A2	-	BTN3A2
6	26549212	rs34246779	A	G	0.000366195	-6.47533	9.46e-11	4.64488	3.4e-06	BTN3A2,OR2B8P,ZSCAN26,ZSCAN31,ZSCAN23	BTN3A2,BTN3A2	-	-	BTN3A2	BTN3A2	HMGN4	-	BTN3A2	BTN3A2	-	BTN3A2
6	26550144	rs72845428	T	C	0.000304042	-6.48028	9.16e-11	4.68924	2.74e-06	BTN3A2,OR2B8P,ZSCAN26,ZSCAN31,ZSCAN23	BTN3A2,BTN3A2	HIST1H4H,BTN3A2,BTN2A2,BTN3A3,BTN2A1	-	BTN3A2	BTN3A2	HMGN4	-	BTN3A2	BTN3A2	-	BTN3A2
6	26555433	rs16901784	A	C	0.00226015	-5.49582	3.89e-08	4.16599	3.1e-05	BTN3A2,OR2B8P,ZSCAN26,ZKSCAN3,ZSCAN23	BTN3A2,BTN3A2,ZSCAN23	-	-	-	-	-	-	BTN3A2	BTN3A2	-	-
6	26560672	rs11967935	C	A	0.00606413	-4.24013	2.23e-05	3.86223	0.000112355	BTN3A2,ZSCAN31,ZSCAN23	BTN3A2,BTN3A2,HMGN4,HMGN4,ZSCAN31,ZSCAN23	BTN3A2,BTN3A3	-	-	-	-	-	-	-	-	BTN3A2
6	26562269	rs35277236	T	G	0.000344477	-6.50912	7.56e-11	4.65864	3.18e-06	BTN3A2,OR2B8P,ZSCAN26,ZSCAN31,ZSCAN23	BTN3A2,BTN3A2	HIST1H4H,BTN3A2,BTN2A2,BTN3A3,BTN2A1	-	BTN3A2	BTN3A2	HMGN4	-	BTN3A2	BTN3A2	-	BTN3A2
6	26563864	rs72844462	C	A	0.000316262	-6.49115	8.52e-11	4.67992	2.87e-06	BTN3A2,OR2B8P,ZSCAN26,ZSCAN31,ZSCAN23	BTN3A2,BTN3A2	-	-	BTN3A2	BTN3A2	HMGN4	-	BTN3A2	BTN3A2	-	BTN3A2
6	26569135	rs36162392	C	T	0.000341933	-6.54161	6.09e-11	4.6603	3.16e-06	BTN3A2,OR2B8P,ZSCAN26,ZSCAN31,ZSCAN23	BTN3A2,BTN3A2,ZSCAN23,ZSCAN23	-	-	-	-	HMGN4	-	BTN3A2	BTN3A2	-	-
6	26579560	rs9379891	T	C	0.00982265	-5.48819	4.06e-08	3.69811	0.000217213	BTN3A2,ZSCAN26,ZKSCAN3,ZSCAN23	BTN3A2,BTN3A2,ZSCAN23	BTN3A2,BTN2A2	-	BTN3A2	BTN3A2	-	-	BTN3A2	BTN3A2	-	BTN3A2
6	26582035	rs13198716	T	C	0.000656986	-6.9354	4.05e-12	4.50101	6.76e-06	BTN3A2,OR2B8P,ZSCAN26,ZSCAN23	BTN3A2,BTN3A2,ZSCAN31	-	-	BTN3A2	BTN3A2	HMGN4	-	BTN3A2	BTN3A2,ZNF322	-	BTN3A2
6	26582327	rs9393735	G	A	0.00356532	-5.66733	1.45e-08	4.03073	5.56e-05	BTN3A2,ZSCAN26,ZKSCAN3,ZSCAN23	BTN3A2,BTN3A2,ZSCAN23	-	-	BTN3A2	BTN3A2	-	-	BTN3A2	BTN3A2	-	BTN3A2
6	26587373	rs13190739	T	G	0.000632471	-6.42485	1.32e-10	4.51011	6.48e-06	BTN3A2,OR2B8P,ZSCAN26,ZSCAN31,ZSCAN23	BTN3A2,BTN3A2	-	-	BTN3A2	BTN3A2	HMGN4	-	BTN3A2	BTN3A2	-	BTN3A2
6	26588521	rs34229567	T	C	0.0034811	-5.65513	1.56e-08	4.03792	5.39e-05	BTN3A2,OR2B8P,ZSCAN26,ZSCAN31,ZSCAN23	BTN3A2,BTN3A2,ZSCAN23	BTN3A2,BTN3A3,BTN2A1	-	BTN3A2	BTN3A2	-	-	BTN3A2	BTN3A2	-	BTN3A2
6	26593037	rs34781270	G	A	0.000565214	-6.40712	1.48e-10	4.53893	5.65e-06	BTN3A2,BTN2A1,OR2B8P,ZSCAN26,ZSCAN31,ZSCAN23	BTN3A2,BTN3A2	-	-	BTN3A2	BTN3A2	HMGN4	-	BTN3A2	BTN3A2	-	BTN3A2
6	26593275	rs35400317	T	C	0.000693241	-6.92674	4.31e-12	4.4875	7.21e-06	BTN3A2,OR2B8P,ZSCAN26,ZSCAN23	BTN3A2,BTN3A2,ZSCAN31	-	-	BTN3A2	BTN3A2	HMGN4	-	BTN3A2	BTN3A2,ZNF322	-	BTN3A2
6	26598004	rs4634439	G	A	0.00238339	-5.63584	1.74e-08	4.15092	3.31e-05	BTN3A2,OR2B8P,ZSCAN26,ZSCAN31,ZSCAN23	BTN3A2,BTN3A2,ZSCAN23	-	-	BTN3A2	BTN3A2	-	-	BTN3A2	BTN3A2	-	BTN3A2
6	26599509	rs45527431	G	A	0.000706648	-6.69273	2.19e-11	4.4825	7.38e-06	BTN3A2,OR2B8P,ZSCAN26,ZSCAN23	BTN3A2,BTN3A2,ZSCAN31	-	-	BTN3A2	BTN3A2	HMGN4	-	BTN3A2	BTN3A2,ZNF322	-	BTN3A2
6	26601526	rs9379897	C	T	0.00288468	-5.62675	1.84e-08	4.09464	4.23e-05	BTN3A2,OR2B8P,ZSCAN26,ZSCAN31,ZSCAN23	BTN3A2,BTN3A2,ZSCAN23	-	-	BTN3A2	BTN3A2	-	-	BTN3A2	BTN3A2	-	BTN3A2
6	26601940	rs13208916	A	G	0.00423272	-5.65337	1.57e-08	3.97753	6.96e-05	BTN3A2,OR2B8P,ZSCAN26,ZSCAN31,ZSCAN23	BTN3A2,BTN3A2,ZSCAN31	BTN3A2,BTN3A3,BTN2A1	-	BTN3A2	BTN3A2	-	-	BTN3A2	BTN3A2	-	BTN3A2
6	26602453	rs28360517	G	A	0.00345785	-5.62584	1.85e-08	4.0399	5.35e-05	BTN3A2,OR2B8P,ZSCAN26,ZSCAN31,ZSCAN23	BTN3A2,BTN3A2,ZSCAN23	-	-	BTN3A2	BTN3A2	-	-	BTN3A2	BTN3A2	-	BTN3A2
6	26603866	rs9379901	C	T	0.00255948	-5.63524	1.75e-08	4.13033	3.62e-05	BTN3A2,OR2B8P,ZSCAN26,ZSCAN31,ZSCAN23	BTN3A2,BTN3A2,ZSCAN23	-	-	BTN3A2	BTN3A2	-	-	BTN3A2	BTN3A2	-	BTN3A2
6	26603924	rs35076545	A	C	0.000601067	-6.39661	1.59e-10	4.52298	6.1e-06	BTN3A2,OR2B8P,ZSCAN26,ZSCAN31,ZSCAN23	BTN3A2,BTN3A2	-	-	BTN3A2	BTN3A2	HMGN4	-	BTN3A2	BTN3A2	-	BTN3A2
6	26605206	rs9348726	A	G	0.00363406	-5.63357	1.77e-08	4.02484	5.7e-05	BTN3A2,OR2B8P,ZSCAN26,ZSCAN31,ZSCAN23	BTN3A2,BTN3A2,ZSCAN23	-	-	BTN3A2	BTN3A2	-	-	BTN3A2	BTN3A2	-	BTN3A2
6	26631568	rs66488313	T	G	0.000727602	-6.91212	4.77e-12	4.47467	7.65e-06	BTN3A2,OR2B8P,ZSCAN26,ZSCAN23	BTN3A2,BTN3A2,ZSCAN31	-	-	BTN3A2	BTN3A2	HMGN4	-	BTN3A2	BTN3A2,ZNF322	-	BTN3A2
6	26755915	rs13213200	T	C	0.00060472	-6.19455	5.85e-10	4.52135	6.14e-06	BTN3A2,OR2B8P,ZSCAN26,ZSCAN23	BTN3A2,BTN3A2,ZSCAN31,ZSCAN23	-	-	BTN3A2	BTN3A2	-	-	BTN3A2	BTN3A2	-	BTN3A2
6	26761745	rs34244947	C	T	0.000354999	-6.15605	7.46e-10	4.65198	3.29e-06	BTN3A2,OR2B8P,ZSCAN26,ZSCAN31,ZSCAN23	BTN3A2,BTN3A2,ZSCAN23,ZSCAN23	HIST1H4H,BTN3A2,BTN2A2,BTN3A3,BTN2A1	-	BTN3A2	BTN3A2	-	-	BTN3A2	BTN3A2	-	BTN3A2
6	26798796	rs374593247	T	G	0.000452579	-6.37755	1.8e-10	4.59372	4.35e-06	BTN3A2,OR2B8P,ZSCAN26,ZSCAN31,ZSCAN23	BTN3A2,BTN3A2,ZSCAN31,ZSCAN31	HIST1H4H,BTN3A2,BTN2A2,BTN3A3,BTN2A1,ZNF391	-	BTN3A2	BTN3A2	-	-	BTN3A2	BTN3A2	-	-
6	26824920	rs55664827	C	T	0.000687324	-6.48046	9.14e-11	4.48971	7.13e-06	BTN3A2,OR2B8P,ZSCAN26,ZSCAN31,ZSCAN23	BTN3A2,BTN3A2,ZSCAN31,ZSCAN31	HIST1H4H,BTN3A2,BTN2A2,BTN3A3,BTN2A1	-	BTN3A2	BTN3A2	-	-	BTN3A2	BTN3A2	-	BTN3A2
6	26828359	rs190945449	T	C	0.000543461	-6.48928	8.63e-11	4.54858	5.4e-06	BTN3A2,OR2B8P,ZSCAN26,ZSCAN31,ZSCAN23	BTN3A2,BTN3A2,ZSCAN31,ZSCAN31	HIST1H4H,BTN3A2,BTN2A2,BTN3A3,BTN2A1	-	BTN3A2	BTN3A2	-	-	BTN3A2	BTN3A2	-	BTN3A2
6	26843517	rs57440165	C	A	0.00107604	-7.05584	1.72e-12	4.37244	1.23e-05	BTN3A2,OR2B8P,ZSCAN26	BTN3A2,BTN3A2	HIST1H4H,BTN3A2,BTN2A2,BTN3A3,BTN2A1	-	BTN3A2	BTN3A2	HMGN4,H4C13	-	BTN3A2	BTN3A2,ZNF322	-	BTN3A2
6	26851415	rs77666565	A	G	0.00055049	-6.49225	8.46e-11	4.54546	5.48e-06	BTN3A2,OR2B8P,ZSCAN26,ZSCAN31,ZSCAN23	BTN3A2,BTN3A2,ZSCAN31,ZSCAN31	HIST1H4H,BTN3A2,BTN2A2,BTN3A3,BTN2A1	-	-	-	H4C13	-	BTN3A2	BTN3A2	-	-
6	26903585	rs71557378	G	T	0.0014203	-6.90252	5.11e-12	4.29797	1.72e-05	BTN3A2,OR2B8P,ZSCAN26,ZSCAN23	BTN3A2,BTN3A2	HIST1H4H,BTN3A2,BTN2A2,BTN3A3,BTN2A1	-	-	-	HMGN4,H4C13	-	BTN3A2	BTN3A2,ZNF322	-	-
6	26927602	rs80264589	A	G	0.00141681	-7.00416	2.48e-12	4.29863	1.72e-05	BTN3A2,OR2B8P,ZSCAN26	BTN3A2,BTN3A2	HIST1H4H,BTN3A2,BTN2A2,BTN3A3,BTN2A1	-	BTN3A2	BTN3A2	HMGN4,H4C13	-	BTN3A2	BTN3A2,ZNF322	-	-
6	26935379	rs35173303	T	C	0.00131682	-6.90984	4.85e-12	4.31772	1.58e-05	BTN3A2,OR2B8P,ZSCAN26,ZSCAN23	BTN3A2,BTN3A2	HIST1H4H,BTN3A2,BTN2A2,BTN3A3,BTN2A1	-	BTN3A2	BTN3A2	HMGN4,H4C13	-	BTN3A2	BTN3A2,ZNF322	-	-
6	26942146	rs66975207	C	A	0.0012759	-7.07776	1.47e-12	4.32692	1.51e-05	BTN3A2,OR2B8P,ZSCAN26	BTN3A2,BTN3A2,ZSCAN23	HIST1H4H,BTN3A2,BTN2A2,BTN3A3,BTN2A1	-	BTN3A2	BTN3A2	HMGN4,H4C13	-	BTN3A2	BTN3A2,ZNF322	-	-
6	26946687	rs35869525	T	C	0.00142907	-7.00722	2.43e-12	4.29631	1.74e-05	BTN3A2,OR2B8P,ZSCAN26	BTN3A2,BTN3A2	-	-	BTN3A2	BTN3A2	HMGN4,H4C13	-	BTN3A2	BTN3A2,ZNF322	-	-
6	26949672	rs34816374	G	A	0.00150336	-7.00405	2.49e-12	4.28221	1.85e-05	BTN3A2,OR2B8P,ZSCAN26,ZSCAN23	BTN3A2,BTN3A2	HIST1H4H,BTN3A2,BTN2A2,BTN3A3,BTN2A1	-	BTN3A2	BTN3A2	HMGN4,H4C13	-	BTN3A2	BTN3A2,ZNF322	-	-
6	26978700	rs13215879	C	T	0.00720704	-6.21432	5.15e-10	3.80483	0.000141901	BTN3A2,OR2B8P,ZSCAN26	BTN3A2,BTN3A2	HIST1H4H,BTN3A2,BTN2A2,BTN3A3,BTN2A1,ZNF391,HIST1H4J	-	BTN3A2	BTN3A2	HMGN4,H4C13	-	BTN3A2	-	-	-
6	26999845	rs13217285	T	C	0.00735577	-6.36185	1.99e-10	3.79785	0.000145958	BTN3A2,OR2B8P,ZSCAN26	BTN3A2,BTN3A2	HIST1H4H,BTN3A2,BTN2A2,BTN3A3,BTN2A1,ZNF391,HIST1H4J	-	BTN3A2	BTN3A2	HMGN4,H4C13	-	BTN3A2	-	-	-
6	27042287	rs35526527	A	C	0.00889653	-6.49575	8.26e-11	3.73247	0.000189607	BTN3A2,OR2B8P,ZSCAN26	BTN3A2,BTN3A2,ZSCAN31	-	-	BTN3A2	BTN3A2	HMGN4,H4C13	-	BTN3A2	-	-	-
6	27054772	rs67092078	A	G	0.00187217	-7.03	2.07e-12	4.22021	2.44e-05	BTN3A2,OR2B8P,ZSCAN26	BTN3A2,BTN3A2,ZSCAN31	-	-	-	-	HMGN4,H4C13	-	BTN3A2	BTN3A2,ZNF322	-	-
6	27072542	rs55834529	G	A	0.0014792	-6.94935	3.67e-12	4.2868	1.81e-05	BTN3A2,OR2B8P,ZSCAN26,ZSCAN23	BTN3A2,BTN3A2,ZSCAN31,ZSCAN23,ZNF311	-	-	BTN3A2	BTN3A2	HMGN4,H4C13	-	BTN3A2	BTN3A2,ZNF322	-	-
6	27091661	rs66462181	C	T	0.00119213	-6.92143	4.47e-12	4.34568	1.39e-05	BTN3A2,OR2B8P,ZSCAN26,ZSCAN23	BTN3A2,BTN3A2,ZSCAN31,ZSCAN23,ZNF311	OR2B8P,HIST1H4H,BTN3A2,BTN2A2,BTN3A3,BTN2A1,HIST1H4J	-	BTN3A2	BTN3A2	HMGN4,H4C13	-	BTN3A2	BTN3A2,ZNF322	-	-
6	27141904	rs35768595	T	C	0.00136102	-6.90489	5.02e-12	4.30919	1.64e-05	BTN3A2,OR2B8P,ZSCAN26,ZSCAN23	BTN3A2,BTN3A2,ZNF311	-	-	BTN3A2	BTN3A2	HMGN4,H4C13	-	BTN3A2	BTN3A2,ZNF322	-	-
6	27145341	rs35565446	T	C	0.00165975	-6.94751	3.72e-12	4.25447	2.1e-05	BTN3A2,OR2B8P,ZSCAN26,ZSCAN23	BTN3A2,BTN3A2,ZSCAN31,ZNF311	-	-	BTN3A2	BTN3A2	HMGN4,H4C13	-	BTN3A2	BTN3A2,ZNF322	-	-
6	27163456	rs35909544	A	G	0.00552146	-6.40453	1.51e-10	3.89179	9.95e-05	BTN3A2,OR2B8P,ZSCAN26	BTN3A2,BTN3A2,ZSCAN31	-	-	BTN3A2	BTN3A2	HMGN4,H4C13	-	-	-	-	-
6	27176628	rs34817112	A	G	0.00776674	-6.01294	1.82e-09	3.77849	0.000157784	BTN3A2,OR2B8P,ZSCAN26	BTN3A2,BTN3A2,ZSCAN31,ZNF311	OR2B8P,ZNF192P1,BTN3A2,BTN2A2,BTN3A3,BTN2A1,ZNF391,HIST1H4J	-	BTN3A2	BTN3A2	HMGN4,H4C13	-	BTN3A2	-	-	-
6	27185354	rs56862318	A	G	0.00719491	-6.00082	1.96e-09	3.8054	0.000141575	BTN3A2,OR2B8P,ZSCAN26	BTN3A2,BTN3A2,ZSCAN31	OR2B8P,ZNF192P1,BTN3A2,BTN2A2,BTN3A3,BTN2A1,ZNF391,HIST1H4J	-	-	-	HMGN4,H4C13	-	BTN3A2	-	-	-
6	27185664	rs13219354	C	T	0.00581235	-5.99793	2e-09	3.87589	0.000106236	BTN3A2,OR2B8P,ZSCAN26	BTN3A2,BTN3A2,ZSCAN31	-	-	BTN3A2	BTN3A2	HMGN4,H4C13	-	BTN3A2	-	-	-
6	27198343	rs67457459	G	T	0.00806511	-5.95892	2.54e-09	3.76627	0.000165708	BTN3A2,OR2B8P,ZSCAN26	BTN3A2,BTN3A2,ZSCAN31	OR2B8P,ZNF192P1,BTN3A2,BTN2A2,BTN3A3,BTN2A1,ZNF391,HIST1H4J	-	BTN3A2	BTN3A2	HMGN4,H4C13	-	BTN3A2	-	-	-
6	27205422	rs13212921	T	C	0.00599184	-5.88673	3.94e-09	3.86616	0.000110563	BTN3A2,OR2B8P,ZSCAN26,ZSCAN23	BTN3A2,BTN3A2,ZSCAN31,ZSCAN23,ZNF311	-	-	BTN3A2	BTN3A2	HMGN4,H4C13	-	BTN3A2	-	-	-
6	27229265	rs4452638	A	G	0.00907599	-5.86802	4.41e-09	3.72515	0.000195202	BTN3A2,OR2B8P,ZSCAN26	BTN3A2,BTN3A2,ZSCAN31,ZNF311	-	-	BTN3A2	BTN3A2	HMGN4,H4C13	-	BTN3A2	-	-	-
6	27249686	rs72839445	A	G	0.00261244	-6.59025	4.39e-11	4.12412	3.72e-05	BTN3A2,OR2B8P,ZSCAN26,ZSCAN23	BTN3A2,BTN3A2,ZSCAN26,ZSCAN31,ZSCAN23,ZNF311	-	-	BTN3A2,ZSCAN26	BTN3A2	HMGN4,H4C13	-	BTN3A2	BTN3A2,ZNF322	-	-
6	27251379	rs13207082	G	A	0.0036315	-6.63389	3.27e-11	4.02506	5.7e-05	BTN3A2,OR2B8P,ZSCAN26,ZSCAN23	BTN3A2,BTN3A2,ZSCAN26,ZSCAN31,ZSCAN23,ZNF311	-	-	BTN3A2,ZSCAN26	BTN3A2	HMGN4,H4C13	-	BTN3A2	BTN3A2,ZNF322	-	-
6	27261324	rs7746199	T	C	0.00753299	-5.2635	1.41e-07	3.78951	0.000150945	BTN3A2,OR2B8P,ZSCAN31,ZSCAN23	ZSCAN23	-	-	-	-	-	-	-	-	-	-
6	27261661	rs72839449	C	A	0.00737908	-5.25595	1.47e-07	3.79675	0.000146605	BTN3A2,OR2B8P,ZSCAN31,ZSCAN23	ZSCAN23	OR2B8P,ZNF192P1,BTN3A2,BTN2A1,ZNF391,HIST1H4J	-	-	-	-	-	-	-	-	-
6	27274834	rs56114371	T	C	0.00272552	-6.56079	5.35e-11	4.11083	3.94e-05	BTN3A2,OR2B8P,ZSCAN26,ZSCAN23	BTN3A2,BTN3A2,ZSCAN31,ZSCAN23	-	-	BTN3A2,ZSCAN26	BTN3A2	HMGN4,H4C13	-	BTN3A2	BTN3A2,ZNF322	-	-
6	27278020	rs16897515	A	C	0.00768401	-4.9901	6.03e-07	3.78239	0.000155329	BTN3A2,OR2B8P,ZSCAN23	ZSCAN23,ZSCAN23,ZSCAN23	-	-	-	-	-	-	-	-	-	-
6	27300310	rs13212562	G	A	0.00695399	-5.4298	5.64e-08	3.81669	0.000135254	BTN3A2,OR2B8P,ZSCAN26,ZSCAN23	BTN3A2,BTN3A2,ZSCAN23,ZNF311	-	-	BTN3A2,ZSCAN26	BTN3A2	H4C13,ZKSCAN8P1	ZNF391	BTN3A2	BTN3A2,ZNF322	-	-
6	27327000	rs72839477	T	C	0.00201762	-6.44896	1.13e-10	4.19931	2.68e-05	BTN3A2,OR2B8P,ZSCAN26,ZSCAN23	BTN3A2,BTN3A2,ZSCAN31,ZSCAN23	-	-	BTN3A2,ZSCAN26	BTN3A2	H4C13	-	ZSCAN31	BTN3A2,ZNF322	-	-
6	27332891	rs28360634	C	T	0.00230229	-6.43525	1.23e-10	4.16037	3.18e-05	BTN3A2,OR2B8P,ZSCAN26,ZSCAN23	BTN3A2,BTN3A2,ZKSCAN4	-	-	BTN3A2,ZSCAN26	BTN3A2	H4C13	-	ZSCAN31	BTN3A2,ZNF322	-	-
6	27357978	rs67859638	G	A	0.0021312	-6.36315	1.98e-10	4.18374	2.87e-05	BTN3A2,OR2B8P,ZSCAN26,ZSCAN23	BTN3A2,BTN3A2,ZSCAN31,ZSCAN23	-	-	ZSCAN26	-	HMGN4,H4C13	-	ZSCAN31	ZNF322	-	-
6	27358166	rs35120058	G	A	0.00317431	-6.40267	1.53e-10	4.06567	4.79e-05	BTN3A2,OR2B8P,ZSCAN26,ZSCAN23	BTN3A2,BTN3A2,ZKSCAN4	-	-	-	-	H4C13	-	ZSCAN31	ZNF322	-	-
6	27377235	rs13218537	G	A	0.00343603	-6.27659	3.46e-10	4.04176	5.31e-05	BTN3A2,OR2B8P,ZSCAN26,ZSCAN23	BTN3A2,BTN3A2,ZKSCAN4,ZSCAN23	OR2B8P,ZNF192P1,RP5-874C20.3,ZNF323,ZKSCAN3,BTN3A3,ZNF391,HIST1H4J	-	ZSCAN26	-	H4C13	-	ZSCAN31	ZNF322	-	-
6	27379119	rs13196692	T	C	0.002343	-6.26929	3.63e-10	4.15563	3.24e-05	BTN3A2,OR2B8P,ZSCAN26,ZSCAN23	BTN3A2,BTN3A2,ZSCAN31,ZSCAN23	OR2B8P,ZNF192,ZNF192P1,RP5-874C20.3,ZNF323,ZKSCAN3,BTN2A2,BTN3A3,BTN2A1,HIST1H4J	-	ZKSCAN8,ZSCAN26	-	H4C13,OR2B8P	-	ZSCAN31	ZNF322	-	-
6	27381660	rs34953377	C	T	0.00355683	-6.2845	3.29e-10	4.03145	5.54e-05	BTN3A2,OR2B8P,ZSCAN26,ZSCAN23	BTN3A2,BTN3A2,ZKSCAN4,ZSCAN23	-	-	-	-	H4C13	-	ZSCAN31	ZNF322	-	-
6	27382386	rs66841633	T	G	0.00378489	-6.2858	3.26e-10	4.01191	6.02e-05	BTN3A2,OR2B8P,ZSCAN26,ZSCAN23	BTN3A2,BTN3A2,ZKSCAN4,ZSCAN23	OR2B8P,ZNF192P1,RP5-874C20.3,ZNF323,ZKSCAN3,BTN3A3,HIST1H4J	-	-	-	H4C13	-	ZSCAN31	ZNF322	-	-
6	27388754	rs34150729	C	T	0.00315467	-6.29707	3.03e-10	4.06764	4.75e-05	BTN3A2,OR2B8P,ZSCAN26,ZSCAN23	BTN3A2,BTN3A2,ZSCAN31,ZSCAN23	OR2B8P,ZNF192,ZNF192P1,RP5-874C20.3,ZNF323,ZKSCAN3,BTN3A3,BTN2A1,HIST1H4J	-	-	-	H4C13,OR2B8P	-	ZSCAN31	ZNF322	-	-
6	27391802	rs34071253	T	C	0.00393282	-6.24292	4.29e-10	3.99946	6.35e-05	BTN3A2,OR2B8P,ZSCAN26,ZSCAN23	BTN3A2,BTN3A2,ZKSCAN4,ZSCAN23	OR2B8P,ZNF192P1,ZNF323,ZKSCAN3,BTN3A3,HIST1H4J	-	-	-	H4C13	-	ZSCAN31	ZNF322	-	-
6	27410422	rs35984974	A	G	0.00412142	-6.41696	1.39e-10	3.98568	6.73e-05	BTN3A2,OR2B8P,ZNF192P1,ZSCAN26,ZSCAN23	BTN3A2,BTN3A2,ZSCAN31,ZSCAN23,ZNF311	OR2B8P,ZNF192P1,ZNF323,ZKSCAN3,BTN3A3,HIST1H4J	-	-	-	-	-	-	-	-	-
6	27413345	rs13191474	T	C	0.00298026	-6.3464	2.2e-10	4.0851	4.41e-05	BTN3A2,OR2B8P,ZSCAN26,ZSCAN23	BTN3A2,BTN3A2,ZKSCAN4,ZSCAN23	-	-	-	-	H4C13	-	ZSCAN31	ZNF322	-	-
6	27413924	rs13195040	G	A	0.0024484	-6.34119	2.28e-10	4.14333	3.42e-05	BTN3A2,OR2B8P,ZSCAN26,ZSCAN23	BTN3A2,BTN3A2,ZKSCAN4,ZSCAN23	-	-	-	-	H4C13	-	ZSCAN31	ZNF322	-	-
6	27425349	rs41269265	C	T	0.00279716	-6.34825	2.18e-10	4.10335	4.07e-05	BTN3A2,OR2B8P,ZSCAN26,ZSCAN23	BTN3A2,BTN3A2,ZKSCAN4,ZSCAN23	-	-	-	-	H4C13	-	ZSCAN31	ZNF322	-	-
6	27474715	rs58616630	G	A	0.0050441	-6.62525	3.47e-11	3.92197	8.78e-05	BTN3A2,OR2B8P,ZNF192P1,ZSCAN26,ZSCAN23	BTN3A2,BTN3A2,ZSCAN23	-	-	ZSCAN26	-	HMGN4,H4C13	-	ZSCAN31	ZNF322	-	-
6	27480526	rs34573979	T	C	0.00526261	-6.64142	3.11e-11	3.90818	9.3e-05	BTN3A2,OR2B8P,ZNF192P1,ZSCAN26,ZSCAN23	BTN3A2,BTN3A2,ZSCAN23	-	-	ZSCAN26	-	HMGN4,H4C13	-	ZSCAN31	ZNF322	-	-
6	27509493	rs13195636	C	A	0.0044638	-6.76475	1.34e-11	3.96056	7.48e-05	BTN3A2,OR2B8P,ZNF192P1,ZSCAN26,ZSCAN23	BTN3A2,BTN3A2,ZKSCAN4,ZSCAN23	-	-	ZSCAN26	-	H4C13	-	ZSCAN31	-	-	-
6	27521096	rs35848276	T	C	0.00279314	-6.49757	8.16e-11	4.10375	4.07e-05	BTN3A2,OR2B8P,ZSCAN26,ZSCAN31,ZSCAN23	BTN3A2,BTN3A2,ZKSCAN4,ZSCAN31,ZSCAN23	-	-	ZSCAN26	-	H4C13	-	ZSCAN31	-	-	-
6	27521856	rs34965299	G	A	0.0046506	-6.76005	1.38e-11	3.9468	7.92e-05	BTN3A2,OR2B8P,ZNF192P1,ZSCAN26,ZSCAN23	BTN3A2,BTN3A2,ZKSCAN4,ZSCAN23	-	-	ZSCAN26	-	H4C13	-	ZSCAN31	-	-	-
6	27523298	rs66785117	G	T	0.00463552	-6.75946	1.39e-11	3.94791	7.88e-05	BTN3A2,OR2B8P,ZNF192P1,ZSCAN26,ZSCAN23	BTN3A2,BTN3A2,ZKSCAN4,ZSCAN23	OR2B8P,ZNF192,ZNF192P1,ZNF323,ZKSCAN3,ZSCAN23,HIST1H4J	-	ZSCAN26	-	H4C13	-	ZSCAN31	-	-	-
6	27523869	rs140365013	A	G	0.00456938	-6.7556	1.42e-11	3.95279	7.72e-05	BTN3A2,OR2B8P,ZNF192P1,ZSCAN26,ZSCAN23	BTN3A2,BTN3A2,ZKSCAN4,ZSCAN23	OR2B8P,ZNF192,ZNF192P1,ZNF323,ZKSCAN3,ZSCAN23,HIST1H4J	-	ZSCAN26	-	H4C13	-	ZSCAN31	-	-	-
6	27534528	rs10484399	G	A	0.00365751	-6.75709	1.41e-11	4.02284	5.75e-05	BTN3A2,OR2B8P,ZNF192P1,ZSCAN26,ZSCAN23	BTN3A2,BTN3A2,ZKSCAN4,ZSCAN23	-	-	ZSCAN26	-	H4C13	-	ZSCAN31	-	-	-
6	27560805	rs34105070	T	C	0.00331748	-6.71372	1.9e-11	4.05186	5.08e-05	BTN3A2,OR2B8P,ZNF192P1,ZSCAN26,ZSCAN23	BTN3A2,BTN3A2,ZKSCAN4,ZSCAN23	-	-	ZSCAN26	-	H4C13,OR2B8P	-	ZSCAN31	-	-	-
6	27564879	rs13202775	C	T	0.00355045	-6.70134	2.07e-11	4.032	5.53e-05	BTN3A2,OR2B8P,ZNF192P1,ZSCAN26,ZSCAN23	BTN3A2,BTN3A2,ZKSCAN4,ZSCAN23	OR2B8P,ZNF192,ZNF192P1,ZNF323,ZKSCAN3,ZSCAN23,HIST1H4J	-	ZSCAN26	-	H4C13,OR2B8P	-	ZSCAN31	-	-	-
6	27592003	rs35715914	T	C	0.00252088	-6.4682	9.92e-11	4.13485	3.55e-05	BTN3A2,OR2B8P,ZSCAN26,ZSCAN31,ZSCAN23	BTN3A2,BTN3A2,ZKSCAN4,ZSCAN31,ZSCAN23	OR2B8P,ZNF192,ZNF192P1,ZNF323,ZKSCAN3,ZSCAN23,HIST1H4J	-	ZSCAN26	-	H4C13,OR2B8P	-	ZSCAN31	-	-	-
6	27606716	rs13212093	T	C	0.00244202	-6.69406	2.17e-11	4.14407	3.41e-05	BTN3A2,OR2B8P,ZNF192P1,ZSCAN26,ZSCAN23	BTN3A2,BTN3A2,ZKSCAN4,ZSCAN23	-	-	ZSCAN26	-	H4C13	-	ZSCAN31	-	-	-
6	27607660	rs34038546	A	C	0.00256473	-6.69399	2.17e-11	4.12971	3.63e-05	BTN3A2,OR2B8P,ZNF192P1,ZSCAN26,ZSCAN23	BTN3A2,BTN3A2,ZKSCAN4,ZSCAN23	-	-	ZSCAN26	-	H4C13	-	ZSCAN31	-	-	-
6	27616843	rs144969912	T	C	0.00229917	-6.7317	1.68e-11	4.16073	3.17e-05	BTN3A2,OR2B8P,ZNF192P1,ZSCAN26,ZSCAN23	BTN3A2,BTN3A2,ZSCAN23	OR2B8P,ZNF192,ZNF192P1,ZNF193,ZNF323,ZKSCAN3,ZSCAN23,HIST1H4J	-	-	-	H4C13	-	ZSCAN31	-	-	-
6	27622084	rs141342723	C	T	0.00212595	-6.69336	2.18e-11	4.18446	2.86e-05	BTN3A2,OR2B8P,ZNF192P1,ZSCAN26,ZSCAN23	BTN3A2,BTN3A2,ZKSCAN4	OR2B8P,ZNF192,ZNF192P1,ZNF193,ZNF323,ZKSCAN3,ZSCAN23,HIST1H4J	-	ZSCAN26	-	H4C13	-	ZSCAN31	-	-	-
6	27624640	rs34543938	G	A	0.0022005	-6.67558	2.46e-11	4.1742	2.99e-05	BTN3A2,OR2B8P,ZNF192P1,ZSCAN26,ZSCAN23	BTN3A2,BTN3A2,ZKSCAN4	-	-	ZSCAN26	-	H4C13	-	ZSCAN31	-	-	-
6	27640246	rs56405707	A	G	0.00220333	-6.69788	2.11e-11	4.17381	3e-05	BTN3A2,OR2B8P,ZNF192P1,ZSCAN26,ZSCAN23	BTN3A2,BTN3A2,ZKSCAN4	OR2B8P,ZNF192,ZNF192P1,ZNF323,ZKSCAN3,ZSCAN23,HIST1H4J	-	ZSCAN26	-	H4C13	-	ZSCAN16,ZSCAN31	-	-	-
6	27646492	rs13210634	G	A	0.00176606	-6.70391	2.03e-11	4.23736	2.26e-05	BTN3A2,OR2B8P,ZNF192P1,ZSCAN26,ZSCAN23	BTN3A2,BTN3A2,ZKSCAN4	-	-	-	-	H4C13	-	ZSCAN16,ZSCAN31	-	-	-
6	27647509	rs13215275	T	G	0.00178223	-6.70322	2.04e-11	4.23475	2.29e-05	BTN3A2,OR2B8P,ZNF192P1,ZSCAN26,ZSCAN23	BTN3A2,BTN3A2,ZKSCAN4	-	-	ZSCAN26	-	H4C13	-	ZSCAN16,ZSCAN31	-	-	-
6	27653120	rs13217620	T	C	0.00126047	-6.3236	2.56e-10	4.33038	1.49e-05	BTN3A2,OR2B8P,ZSCAN26,ZSCAN31,ZSCAN23	BTN3A2,BTN3A2,ZSCAN26,ZSCAN31	-	-	ZSCAN26	-	H4C13	-	ZSCAN16,ZSCAN31	-	-	-
6	27669976	rs17749927	G	A	0.00189066	-6.71435	1.89e-11	4.21721	2.47e-05	BTN3A2,OR2B8P,ZNF192P1,ZSCAN26,ZSCAN23	BTN3A2,BTN3A2,ZKSCAN4	-	-	ZSCAN26	-	H4C13	-	ZSCAN16,ZSCAN31	-	-	-
6	27671825	rs13192965	A	G	0.00227698	-6.71235	1.92e-11	4.16366	3.13e-05	BTN3A2,OR2B8P,ZNF192P1,ZSCAN26,ZSCAN23	BTN3A2,BTN3A2,ZKSCAN4	OR2B8P,ZNF192,ZNF192P1,ZNF323,ZKSCAN3,ZSCAN23,HIST1H4J	-	ZSCAN26	-	H4C13	-	ZSCAN16,ZSCAN31	-	-	-
6	27685348	rs34409918	G	A	0.00176348	-6.62024	3.59e-11	4.23777	2.26e-05	BTN3A2,OR2B8P,ZNF192P1,ZSCAN26,ZSCAN23	BTN3A2,BTN3A2,ZKSCAN4,ZSCAN26	OR2B8P,ZNF192,ZNF192P1,ZNF323,ZKSCAN3,ZSCAN23,HIST1H4J	-	ZSCAN26	-	H4C13	-	ZSCAN16,ZSCAN31	-	-	-
6	27685825	rs34432857	A	G	0.00184142	-6.72554	1.75e-11	4.22518	2.39e-05	BTN3A2,OR2B8P,ZNF192P1,ZSCAN26,ZSCAN23	BTN3A2,BTN3A2,ZKSCAN4,ZSCAN26	OR2B8P,ZNF192,ZNF192P1,ZNF323,ZKSCAN3,ZSCAN23,HIST1H4J	-	ZSCAN26	-	H4C13	-	ZSCAN16,ZSCAN31	-	-	-
6	27688625	rs34064842	T	G	0.00179984	-6.71529	1.88e-11	4.23191	2.32e-05	BTN3A2,OR2B8P,ZNF192P1,ZSCAN26,ZSCAN23	BTN3A2,BTN3A2,ZKSCAN4,ZSCAN26	-	-	-	-	H4C13	-	ZSCAN16,ZSCAN31	-	-	-
6	27688841	rs13212318	C	A	0.00154706	-6.71225	1.92e-11	4.2739	1.92e-05	BTN3A2,OR2B8P,ZNF192P1,ZSCAN26,ZSCAN23	BTN3A2,BTN3A2,ZKSCAN4,ZSCAN26	-	-	ZSCAN26	-	H4C13	-	ZSCAN16,ZSCAN31	-	-	-
6	27698837	rs13202295	T	C	0.00102801	-6.55231	5.67e-11	4.38518	1.16e-05	BTN3A2,OR2B8P,ZSCAN26,ZSCAN31,ZSCAN23	BTN3A2,BTN3A2,ZKSCAN4,ZSCAN26,ZSCAN23	-	-	ZSCAN26	-	H4C13	-	ZSCAN16,ZSCAN31	-	-	-
6	27698857	rs13202291	G	A	0.00206664	-6.7239	1.77e-11	4.1926	2.76e-05	BTN3A2,OR2B8P,ZNF192P1,ZSCAN26,ZSCAN31,ZSCAN23	BTN3A2,BTN3A2,ZKSCAN4,ZSCAN26,ZSCAN23	-	-	ZSCAN26	-	H4C13	-	ZSCAN16,ZSCAN31	-	-	-
6	27701122	rs17750424	C	T	0.00197853	-6.71691	1.86e-11	4.20466	2.61e-05	BTN3A2,OR2B8P,ZNF192P1,ZSCAN26,ZSCAN31,ZSCAN23	BTN3A2,BTN3A2,ZKSCAN4,ZSCAN26,ZSCAN23	-	-	ZSCAN26	-	H4C13	-	ZSCAN16,ZSCAN31	-	-	-
6	27702425	rs13193542	T	G	0.00200113	-6.71674	1.86e-11	4.20157	2.65e-05	BTN3A2,OR2B8P,ZNF192P1,ZSCAN26,ZSCAN31,ZSCAN23	BTN3A2,BTN3A2,ZKSCAN4,ZSCAN26,ZSCAN23	-	-	-	-	H4C13	-	ZSCAN16,ZSCAN31	-	-	-
6	27702561	rs13193480	G	A	0.00189979	-6.71413	1.89e-11	4.21573	2.49e-05	BTN3A2,OR2B8P,ZNF192P1,ZSCAN26,ZSCAN31,ZSCAN23	BTN3A2,BTN3A2,ZKSCAN4,ZSCAN26,ZSCAN23	-	-	ZSCAN26	-	H4C13	-	ZSCAN16,ZSCAN31	-	-	-
6	27710165	rs17693963	C	A	0.00595134	-6.9687	3.2e-12	3.86836	0.000109572	BTN3A2,OR2B8P,ZNF192P1,ZSCAN26,ZSCAN31,ZSCAN23	BTN3A2,BTN3A2,ZSCAN23	-	-	-	-	H4C13	-	ZSCAN16,ZSCAN31	-	-	-
6	27730082	rs72847313	T	C	0.00251953	-6.57806	4.77e-11	4.13501	3.55e-05	-	-	-	-	ZSCAN26	-	H4C13	-	ZSCAN16,ZSCAN31	-	-	-
6	27730334	rs17750747	C	T	0.0021898	-6.73827	1.6e-11	4.17568	2.97e-05	BTN3A2,OR2B8P,ZNF192P1,ZSCAN26,ZSCAN31,ZSCAN23	BTN3A2,BTN3A2,ZSCAN23	-	-	ZSCAN26	-	H4C13	-	ZSCAN16,ZSCAN31	-	-	-
6	27771106	rs13195728	C	T	0.00283949	-6.77368	1.26e-11	4.09914	4.15e-05	BTN3A2,OR2B8P,ZNF192P1,ZSCAN26,ZSCAN31,ZSCAN23	BTN3A2,BTN3A2,ZSCAN31,ZSCAN23	OR2B8P,ZNF192,ZNF192P1,ZNF193,RP5-874C20.3,ZNF323,ZKSCAN3,ZSCAN23,HIST1H4J	-	ZSCAN26	-	H4C13	-	ZSCAN16,ZSCAN31	-	-	-
6	27775028	rs17751184	T	C	0.00202823	-6.75841	1.4e-11	4.19786	2.69e-05	BTN3A2,OR2B8P,ZNF192P1,ZSCAN26,ZSCAN31,ZSCAN23	BTN3A2,BTN3A2,ZSCAN31,ZSCAN23	-	-	-	-	H4C13	-	ZSCAN16,ZSCAN31	-	-	-
6	27783941	rs34718920	T	C	0.00261371	-6.75416	1.44e-11	4.12397	3.72e-05	BTN3A2,OR2B8P,ZNF192P1,ZSCAN26,ZSCAN31,ZSCAN23	BTN3A2,BTN3A2,ZSCAN31,ZSCAN23	OR2B8P,ZNF192,ZNF192P1,ZNF193,ZNF323,ZKSCAN3,ZSCAN23,HIST1H4J	-	ZSCAN26	-	H4C13	-	ZSCAN16,ZSCAN31	-	-	-
6	27805255	rs34706883	C	A	0.00212444	-6.77133	1.28e-11	4.18466	2.86e-05	BTN3A2,OR2B8P,ZNF192P1,ZSCAN26,ZSCAN31,ZSCAN23	BTN3A2,BTN3A2,ZSCAN23	-	-	ZSCAN26	-	H4C13	-	ZSCAN16,ZSCAN31	-	-	-
6	27806985	rs13212651	G	A	0.0019743	-6.78659	1.15e-11	4.20524	2.61e-05	BTN3A2,OR2B8P,ZNF192P1,ZSCAN26,ZSCAN31,ZSCAN23	BTN3A2,BTN3A2,ZSCAN23	-	-	ZSCAN26	-	H4C13	-	ZSCAN16,ZSCAN31	-	-	-
6	27810569	rs35819751	G	A	0.00252358	-6.77527	1.24e-11	4.13453	3.56e-05	BTN3A2,OR2B8P,ZNF192P1,ZSCAN26,ZSCAN31,ZSCAN23	BTN3A2,BTN3A2,ZSCAN23	-	-	ZSCAN26	-	H4C13	-	ZSCAN16,ZSCAN31	-	-	-
6	27815639	rs13194781	G	A	0.0021024	-6.77841	1.22e-11	4.18769	2.82e-05	BTN3A2,OR2B8P,ZNF192P1,ZSCAN26,ZSCAN31,ZSCAN23	BTN3A2,BTN3A2,ZSCAN23	-	-	ZSCAN26	-	H4C13	-	ZSCAN16,ZSCAN31	-	-	-
6	27818535	rs34194357	G	A	0.00259328	-6.7886	1.13e-11	4.12637	3.69e-05	BTN3A2,OR2B8P,ZNF192P1,ZSCAN26,ZSCAN31,ZSCAN23	BTN3A2,BTN3A2,ZSCAN23	OR2B8P,ZNF192,ZNF192P1,ZNF193,ZNF323,ZKSCAN3,ZSCAN23,HIST1H4J	-	ZSCAN26	-	H4C13	-	ZSCAN16,ZSCAN31	-	-	-
6	27834085	rs13199772	G	A	0.00210623	-6.79276	1.1e-11	4.18717	2.82e-05	BTN3A2,OR2B8P,ZNF192P1,ZSCAN26,ZSCAN31,ZSCAN23	BTN3A2,BTN3A2,ZSCAN23	-	-	-	-	H4C13	-	ZSCAN16,ZSCAN31	-	-	-
6	27835218	rs17763089	A	G	0.00271488	-6.78428	1.17e-11	4.11208	3.92e-05	BTN3A2,OR2B8P,ZNF192P1,ZSCAN26,ZSCAN31,ZSCAN23	BTN3A2,BTN3A2,ZSCAN23	OR2B8P,ZNF192,ZNF192P1,ZNF193,ZNF323,ZKSCAN3,ZSCAN23,HIST1H4J	-	-	-	H4C13	-	ZSCAN16,ZSCAN31	-	-	-
6	27837183	rs17695758	C	T	0.00224103	-6.79585	1.08e-11	4.16862	3.06e-05	BTN3A2,OR2B8P,ZNF192P1,ZSCAN26,ZSCAN31,ZSCAN23	BTN3A2,BTN3A2,ZSCAN23	-	-	ZSCAN26	-	H4C13	-	ZSCAN16,ZSCAN31	-	-	-
6	27840926	rs45509595	C	T	0.00141082	-6.476	9.42e-11	4.29977	1.71e-05	BTN3A2,OR2B8P,ZNF192P1,ZSCAN26,ZSCAN31,ZSCAN23	BTN3A2,BTN3A2,ZSCAN23	-	-	ZSCAN26	-	H4C13	-	ZSCAN16,ZSCAN31	-	-	-
6	27868792	rs13199649	T	C	0.00120732	-6.4923	8.45e-11	4.34229	1.41e-05	BTN3A2,OR2B8P,ZNF192P1,ZSCAN26,ZSCAN31,ZSCAN23	BTN3A2,BTN3A2,ZSCAN26	-	-	ZSCAN26	ZSCAN9	H4C13	-	ZSCAN31	-	-	-
6	27879200	rs34788973	A	C	0.00192418	-6.43865	1.21e-10	4.21209	2.53e-05	BTN3A2,OR2B8P,ZNF192P1,ZSCAN26,ZSCAN31,ZSCAN23	BTN3A2,BTN3A2,ZKSCAN4,ZSCAN26,ZNF311	-	-	ZSCAN26	ZSCAN9	H4C13	-	-	-	-	-
6	27879982	rs61742093	G	A	0.00128772	-6.46518	1.01e-10	4.32426	1.53e-05	BTN3A2,OR2B8P,ZNF192P1,ZSCAN26,ZSCAN31,ZSCAN23	BTN3A2,BTN3A2,ZSCAN26,ZNF311	-	-	ZSCAN26	ZSCAN9	H4C13	-	ZSCAN31	-	-	-
6	27884012	rs13218875	T	C	0.00116997	-6.46392	1.02e-10	4.35063	1.36e-05	BTN3A2,OR2B8P,ZNF192P1,ZSCAN26,ZSCAN31,ZSCAN23	BTN3A2,BTN3A2,ZSCAN26,ZSCAN31	-	-	ZSCAN26	ZSCAN9	H4C13	-	ZSCAN31	-	-	-
6	27896799	rs71559054	C	A	0.00160836	-6.47052	9.77e-11	4.26272	2.02e-05	BTN3A2,OR2B8P,ZNF192P1,ZSCAN26,ZSCAN31,ZSCAN23	BTN3A2,BTN3A2,ZSCAN26,ZSCAN31	OR2B8P,ZNF192,ZNF192P1,ZNF193,ZNF323,ZKSCAN3,ZSCAN23,HIST1H4J	-	ZSCAN26	ZSCAN9	H4C13	-	ZSCAN31	-	-	-
6	27905509	rs67040724	C	T	0.00168132	-6.51559	7.24e-11	4.25101	2.13e-05	BTN3A2,OR2B8P,ZNF192P1,ZSCAN26,ZSCAN31,ZSCAN23	BTN3A2,BTN3A2,ZSCAN26,ZSCAN31	-	-	-	-	H4C13	-	ZSCAN31	-	-	-
6	27932301	rs67662114	A	G	0.00139894	-6.5002	8.02e-11	4.30202	1.69e-05	BTN3A2,OR2B8P,ZNF192P1,ZSCAN26,ZSCAN31,ZSCAN23	BTN3A2,BTN3A2,ZSCAN26,ZSCAN31,ZSCAN31,HLA-A	-	-	ZSCAN26	ZSCAN9	H4C13	-	ZSCAN31	-	-	-
6	27938484	rs13216117	G	A	0.00157339	-6.48494	8.88e-11	4.26888	1.96e-05	BTN3A2,OR2B8P,ZNF192P1,ZSCAN26,ZSCAN31,ZSCAN23	BTN3A2,BTN3A2,ZSCAN26,ZSCAN31,HLA-A	-	-	ZSCAN26	ZSCAN9	H4C13	-	ZSCAN31	-	-	-
6	27943369	rs36101351	T	C	0.00147207	-6.4857	8.83e-11	4.28816	1.8e-05	BTN3A2,OR2B8P,ZNF192P1,ZSCAN26,ZSCAN31,ZSCAN23	BTN3A2,BTN3A2,ZSCAN26,ZSCAN31,HLA-A	-	-	ZSCAN26	ZSCAN9	H4C13	-	ZSCAN31	-	-	-
6	27945396	rs28360499	A	G	0.00153541	-6.48291	9e-11	4.27612	1.9e-05	BTN3A2,OR2B8P,ZNF192P1,ZSCAN26,ZSCAN31,ZSCAN23	BTN3A2,BTN3A2,ZSCAN26,ZSCAN31,HLA-A	-	-	ZSCAN26	ZSCAN9	H4C13	-	ZSCAN31	-	-	-
6	27970715	rs71537572	C	T	0.00143281	-6.44958	1.12e-10	4.2956	1.74e-05	BTN3A2,OR2B8P,ZNF192P1,ZSCAN26,ZSCAN31,ZSCAN23	BTN3A2,BTN3A2,ZSCAN26,ZSCAN31,HLA-A	OR2B8P,ZNF192,ZNF192P1,ZNF193,ZNF323,ZKSCAN3,ZSCAN23,HIST1H4J	-	ZSCAN26	ZSCAN9	H4C13	-	-	-	-	-
6	27992898	rs138234416	A	G	0.00101231	-6.45942	1.05e-10	4.38934	1.14e-05	BTN3A2,OR2B8P,ZNF192P1,ZSCAN26,ZSCAN31,ZSCAN23	BTN3A2,BTN3A2,ZSCAN26,ZNF311	OR2B8P,ZNF192,ZNF192P1,ZNF323,ZKSCAN3,ZSCAN23,HIST1H4J	-	ZSCAN26	ZSCAN9	H4C13	-	ZSCAN31	-	-	-
6	28017250	rs13200214	T	C	0.000866652	-6.46613	1.01e-10	4.42982	9.43e-06	BTN3A2,OR2B8P,ZNF192P1,ZSCAN26,ZSCAN31,ZSCAN23	BTN3A2,BTN3A2,ZSCAN26,ZSCAN31,HLA-A	-	-	-	-	H4C13	-	ZSCAN31	-	-	-
6	28038929	rs71559070	A	G	0.000806034	-6.38985	1.66e-10	4.44884	8.63e-06	BTN3A2,OR2B8P,ZNF192P1,ZSCAN26,ZSCAN31,ZSCAN23	BTN3A2,BTN3A2,ZSCAN26,HLA-A	OR2B8P,ZNF192,ZNF192P1,ZNF193,ZNF323,ZKSCAN3,ZSCAN23,HIST1H4J	-	ZSCAN26	ZSCAN9	H4C13	-	ZSCAN31	-	-	-
6	28060239	rs13197574	C	T	0.000844025	-6.43408	1.24e-10	4.43693	9.12e-06	BTN3A2,OR2B8P,ZNF192P1,ZSCAN26,ZSCAN31,ZSCAN23	BTN3A2,BTN3A2,ZSCAN26,HLA-A	-	-	ZSCAN26	ZSCAN9	H4C13	-	ZSCAN31	-	-	-
6	28065801	rs34166054	C	T	0.000772674	-6.43379	1.24e-10	4.45928	8.22e-06	BTN3A2,OR2B8P,ZNF192P1,ZSCAN26,ZSCAN31,ZSCAN23	BTN3A2,BTN3A2,ZSCAN26,HLA-A	-	-	ZSCAN26	ZSCAN9	H4C13	-	ZSCAN31	-	-	-
6	28073881	rs34662244	A	G	0.00094104	-6.43218	1.26e-10	4.40816	1.04e-05	BTN3A2,OR2B8P,ZNF192P1,ZSCAN26,ZSCAN31,ZSCAN23	BTN3A2,BTN3A2,ZSCAN26,HLA-A	-	-	ZSCAN26	ZSCAN9	H4C13	-	ZSCAN31	-	-	-
6	28079598	rs13203816	C	T	0.000775795	-6.43502	1.23e-10	4.4583	8.26e-06	BTN3A2,OR2B8P,ZNF192P1,ZSCAN26,ZSCAN31,ZSCAN23	BTN3A2,BTN3A2,ZSCAN26,HLA-A	-	-	ZSCAN26	ZSCAN9	H4C13	-	ZSCAN31	-	-	-
6	28080628	rs34588114	A	C	0.000798485	-6.43492	1.24e-10	4.45121	8.54e-06	BTN3A2,OR2B8P,ZNF192P1,ZSCAN26,ZSCAN31,ZSCAN23	BTN3A2,BTN3A2,ZSCAN26,HLA-A	-	-	ZSCAN26	ZSCAN9	H4C13	-	ZSCAN31	-	-	-
6	28080777	rs68188794	C	T	0.000666456	-6.35656	2.06e-10	4.49748	6.88e-06	-	-	-	-	-	-	H4C13	-	ZSCAN31	-	-	-
6	28081758	rs34371502	C	T	0.000781521	-6.43492	1.24e-10	4.45651	8.33e-06	BTN3A2,OR2B8P,ZNF192P1,ZSCAN26,ZSCAN31,ZSCAN23	BTN3A2,BTN3A2,ZSCAN26,HLA-A	-	-	ZSCAN26	ZSCAN9	H4C13	-	ZSCAN31	-	-	-
6	28089481	rs71559072	T	C	0.000739044	-6.43686	1.22e-10	4.47039	7.81e-06	BTN3A2,OR2B8P,ZNF192P1,ZSCAN26,ZSCAN31,ZSCAN23	BTN3A2,BTN3A2,ZSCAN26,HLA-A	OR2B8P,ZNF192,ZNF192P1,ZNF193,ZNF323,ZKSCAN3,ZSCAN23,HIST1H4J	-	ZSCAN26	ZSCAN9	H4C13	-	ZSCAN31	-	-	-
6	28091580	rs35345226	G	A	0.000728888	-6.43512	1.23e-10	4.47419	7.67e-06	BTN3A2,OR2B8P,ZNF192P1,ZSCAN26,ZSCAN31,ZSCAN23	BTN3A2,BTN3A2,ZSCAN26,HLA-A	-	-	ZSCAN26	ZSCAN9	H4C13	-	ZSCAN31	-	-	-
6	28114818	rs35749575	T	G	0.000755656	-6.41088	1.45e-10	4.46459	8.02e-06	BTN3A2,OR2B8P,ZNF192P1,ZSCAN26,ZSCAN31,ZSCAN23	BTN3A2,BTN3A2,ZSCAN26,HLA-A	OR2B8P,ZNF192,ZNF192P1,ZNF193,ZNF323,ZKSCAN3,ZSCAN23,HIST1H4J	-	ZSCAN26	ZSCAN9	H4C13	-	ZSCAN31	-	-	-
6	28119055	rs72846780	C	T	0.000823382	-6.40977	1.46e-10	4.44341	8.85e-06	BTN3A2,OR2B8P,ZNF192P1,ZSCAN26,ZSCAN31,ZSCAN23	BTN3A2,BTN3A2,ZSCAN26,HLA-A	-	-	ZSCAN26	ZSCAN9	H4C13	-	ZSCAN31	-	-	-
6	28124114	rs13205911	T	C	0.00186671	-6.42356	1.33e-10	4.22109	2.43e-05	BTN3A2,OR2B8P,ZNF192P1,ZSCAN26,ZSCAN31,ZSCAN23	BTN3A2,BTN3A2,ZSCAN26,HLA-A	-	-	ZSCAN26	ZSCAN9	H4C13	-	ZSCAN31	-	-	-
6	28129231	rs13197175	T	C	0.000799677	-6.39801	1.57e-10	4.45083	8.55e-06	BTN3A2,OR2B8P,ZNF192P1,ZSCAN26,ZSCAN31,ZSCAN23	BTN3A2,BTN3A2,ZSCAN26,HLA-A	-	-	ZSCAN26	ZSCAN9	H4C13	-	ZSCAN31	-	-	-
6	28129232	rs13197176	T	C	0.00101709	-6.3744	1.84e-10	4.38807	1.14e-05	-	-	-	-	ZSCAN26	ZSCAN9	H4C13	-	ZSCAN31	-	-	-
6	28130089	rs13201308	T	C	0.000778278	-6.41127	1.44e-10	4.45753	8.29e-06	BTN3A2,OR2B8P,ZNF192P1,ZSCAN26,ZSCAN31,ZSCAN23	BTN3A2,BTN3A2,ZSCAN26,HLA-A	-	-	ZSCAN26	ZSCAN9	H4C13	-	ZSCAN31	-	-	-
6	28130450	rs34765154	A	G	0.000716296	-6.41129	1.44e-10	4.4789	7.5e-06	BTN3A2,OR2B8P,ZNF192P1,ZSCAN26,ZSCAN31,ZSCAN23	BTN3A2,BTN3A2,ZSCAN26,HLA-A	-	-	-	-	H4C13	-	ZSCAN31	-	-	-
6	28134221	rs35098436	C	T	0.000738206	-6.41086	1.45e-10	4.4707	7.8e-06	BTN3A2,OR2B8P,ZNF192P1,ZSCAN26,ZSCAN31,ZSCAN23	BTN3A2,BTN3A2,ZSCAN26,HLA-A	-	-	ZSCAN26	ZSCAN9	H4C13	-	ZSCAN31	-	-	-
6	28144832	rs35781323	C	T	0.000687167	-6.41283	1.43e-10	4.48977	7.13e-06	BTN3A2,OR2B8P,ZSCAN26,ZSCAN31,ZSCAN23	BTN3A2,BTN3A2,ZSCAN26,HLA-A	-	-	ZSCAN26	ZSCAN9	H4C13	-	ZSCAN31	-	-	-
6	28150878	rs34832585	T	C	0.000526256	-6.43963	1.2e-10	4.5562	5.21e-06	BTN3A2,OR2B8P,ZNF192P1,ZSCAN26,ZSCAN31,ZSCAN23	BTN3A2,BTN3A2,ZSCAN26,HLA-A	OR2B8P,ZNF192,ZNF192P1,ZNF193,ZNF323,ZKSCAN3,ZSCAN23,HIST1H4J	-	ZSCAN26	ZSCAN9	H4C13	-	ZSCAN31	-	-	-
6	28169241	rs13195291	A	G	0.000900296	-6.46392	1.02e-10	4.41924	9.91e-06	BTN3A2,OR2B8P,ZNF192P1,ZSCAN26,ZSCAN31,ZSCAN23,TRIM26	BTN3A2,BTN3A2,ZSCAN26,HLA-A	-	-	ZSCAN26	ZSCAN9	H4C13	-	ZSCAN31	-	-	-
6	28174757	rs13197633	A	G	0.000618401	-6.45341	1.09e-10	4.51534	6.32e-06	BTN3A2,OR2B8P,ZNF192P1,ZSCAN26,ZSCAN31,ZSCAN23,TRIM26	BTN3A2,BTN3A2,ZSCAN26,HLA-A	-	-	ZSCAN26	ZSCAN9	H4C13	-	ZSCAN16	-	-	-
6	28187632	rs35001169	G	T	0.00113414	-6.34131	2.28e-10	4.35863	1.31e-05	BTN3A2,OR2B8P,ZNF192P1,ZSCAN26,ZSCAN31,ZSCAN23,TRIM26	BTN3A2,BTN3A2,ZSCAN26,HLA-A	OR2B8P,ZNF192,ZNF192P1,ZNF193,ZNF323,ZKSCAN3,ZSCAN23,HIST1H4J	-	ZSCAN26	ZSCAN9	H4C13	-	-	-	-	-
6	28191288	rs35656932	T	G	0.000979687	-6.3507	2.14e-10	4.39796	1.09e-05	BTN3A2,OR2B8P,ZNF192P1,ZSCAN26,ZSCAN31,ZSCAN23,TRIM26	BTN3A2,BTN3A2,ZSCAN26,HLA-A	-	-	ZSCAN26	ZSCAN9	H4C13	-	-	-	-	-
6	28193102	rs34243448	A	C	0.000983954	-6.3583	2.04e-10	4.39684	1.1e-05	BTN3A2,OR2B8P,ZNF192P1,ZSCAN26,ZSCAN31,ZSCAN23,TRIM26	BTN3A2,BTN3A2,ZSCAN26,HLA-A	-	-	-	-	H4C13	-	-	-	-	-
6	28201531	rs13204012	A	G	0.00111588	-6.30846	2.82e-10	4.3627	1.28e-05	BTN3A2,OR2B8P,ZNF192P1,ZSCAN26,ZSCAN31,ZSCAN23,TRIM26	BTN3A2,BTN3A2,ZSCAN26,HLA-A	-	-	ZSCAN26	ZSCAN9	H4C13	-	-	-	-	-
6	28203056	rs13205211	G	T	0.00111951	-6.30821	2.82e-10	4.36189	1.29e-05	BTN3A2,OR2B8P,ZNF192P1,ZSCAN26,ZSCAN31,ZSCAN23,TRIM26	BTN3A2,BTN3A2,ZSCAN26,HLA-A	-	-	ZSCAN26	ZSCAN9	H4C13	-	-	-	-	-
6	28214698	rs17720293	T	C	0.00126575	-5.65418	1.57e-08	4.3292	1.5e-05	BTN3A2,OR2B8P,ZNF192P1,ZSCAN26,ZSCAN31,ZSCAN23	ZSCAN26,ZKSCAN3,ZSCAN23	-	-	ZKSCAN8,ZSCAN26	ZKSCAN8,ZSCAN9,ZSCAN31	H4C13	-	ZSCAN31	-	-	-
6	28238059	rs67998226	C	T	0.00116563	-6.32621	2.51e-10	4.35161	1.35e-05	BTN3A2,OR2B8P,ZNF192P1,ZSCAN26,ZSCAN31,ZSCAN23,TRIM26	BTN3A2,BTN3A2,ZSCAN26,HLA-A	-	-	ZSCAN26	ZSCAN9	H4C13	-	-	-	-	-
6	28250179	rs34878803	C	T	0.00122951	-6.32676	2.5e-10	4.33732	1.44e-05	BTN3A2,OR2B8P,ZNF192P1,ZSCAN26,ZSCAN31,ZSCAN23,TRIM26	BTN3A2,BTN3A2,ZSCAN26,HLA-A	-	-	ZSCAN26	ZSCAN9	H4C13	-	-	-	-	-
6	28250955	rs34396849	C	A	0.000872907	-6.3423	2.26e-10	4.42786	9.52e-06	BTN3A2,OR2B8P,ZNF192P1,ZSCAN26,ZSCAN31,ZSCAN23,TRIM26	BTN3A2,BTN3A2,ZSCAN26,HLA-A	OR2B8P,ZNF192,ZNF192P1,ZNF193,ZNF323,ZKSCAN3,ZSCAN23,HIST1H4J	-	ZSCAN26	ZSCAN9	H4C13	-	-	-	-	-
6	28257377	rs13211507	C	T	0.00141165	-6.32459	2.54e-10	4.29961	1.71e-05	BTN3A2,OR2B8P,ZNF192P1,ZSCAN26,ZSCAN31,ZSCAN23,TRIM26	BTN3A2,BTN3A2,ZSCAN26,HLA-A	-	-	ZSCAN26	ZSCAN9	H4C13	-	-	-	-	-
6	28258208	rs34691223	A	C	0.00124057	-6.32508	2.53e-10	4.33484	1.46e-05	BTN3A2,OR2B8P,ZNF192P1,ZSCAN26,ZSCAN31,ZSCAN23,TRIM26	BTN3A2,BTN3A2,ZSCAN26,HLA-A	OR2B8P,ZNF192,ZNF192P1,ZNF193,ZNF323,ZKSCAN3,ZSCAN23	-	-	-	H4C13	-	-	-	-	-
6	28265572	rs13207345	T	C	0.000967505	-6.38444	1.72e-10	4.40118	1.08e-05	BTN3A2,OR2B8P,ZNF192P1,ZSCAN26,ZSCAN31,ZSCAN23,TRIM26	BTN3A2,BTN3A2,ZSCAN26,HLA-A,TRIM26	-	-	-	-	H4C13	-	ZSCAN31	-	-	-
6	28268824	rs33932084	G	A	0.00140313	-6.35079	2.14e-10	4.30122	1.7e-05	BTN3A2,OR2B8P,ZNF192P1,ZSCAN26,ZSCAN31,ZSCAN23,TRIM26	BTN3A2,BTN3A2,ZSCAN26,HLA-A	-	-	ZSCAN26	ZSCAN9	H4C13	-	ZSCAN31	-	-	-
6	28271973	rs56189111	A	C	0.000982147	-6.37367	1.85e-10	4.39731	1.1e-05	BTN3A2,OR2B8P,ZNF192P1,ZSCAN26,ZSCAN31,ZSCAN23,TRIM26	BTN3A2,BTN3A2,ZSCAN26,HLA-A,TRIM26	-	-	-	-	H4C13	-	ZSCAN31	-	-	-
6	28277671	rs13191786	G	T	0.000957777	-6.36528	1.95e-10	4.40375	1.06e-05	BTN3A2,OR2B8P,ZNF192P1,ZSCAN26,ZSCAN31,ZSCAN23,TRIM26	BTN3A2,BTN3A2,ZSCAN26,HLA-A,TRIM26	OR2B8P,ZNF192,ZNF192P1,ZNF193,ZNF323,ZKSCAN3,ZSCAN23,HIST1H4J	-	-	-	H4C13	-	ZSCAN31	-	-	-
6	28278688	rs34950484	A	G	0.00112351	-6.29885	3e-10	4.361	1.29e-05	BTN3A2,OR2B8P,ZNF192P1,ZSCAN26,ZSCAN31,ZSCAN23,TRIM26	BTN3A2,BTN3A2,ZSCAN26,HLA-A	OR2B8P,ZNF192,ZNF192P1,ZNF193,ZNF323,ZKSCAN3,ZSCAN23	-	ZSCAN26	ZSCAN9	H4C13	-	-	-	-	-
6	28281541	rs35072899	T	C	0.00089149	-6.35724	2.05e-10	4.42201	9.78e-06	BTN3A2,OR2B8P,ZNF192P1,ZSCAN26,ZSCAN31,ZSCAN23,TRIM26	BTN3A2,BTN3A2,ZSCAN26,HLA-A,TRIM26	-	-	ZSCAN26	ZSCAN9	H4C13	-	ZSCAN31	-	-	-
6	28281894	rs34661125	A	G	0.00117882	-6.29313	3.11e-10	4.34866	1.37e-05	BTN3A2,OR2B8P,ZNF192P1,ZSCAN26,ZSCAN31,ZSCAN23,TRIM26	BTN3A2,BTN3A2,ZSCAN26,HLA-A	-	-	ZSCAN26	ZSCAN9	H4C13	-	-	-	-	-
6	28285985	rs13190888	A	G	0.00123307	-6.27976	3.39e-10	4.33652	1.45e-05	BTN3A2,OR2B8P,ZNF192P1,ZSCAN26,ZSCAN31,ZSCAN23,TRIM26	BTN3A2,BTN3A2,ZSCAN26,HLA-A	OR2B8P,ZNF192,ZNF192P1,ZNF193,ZNF323,ZKSCAN3,ZSCAN23	-	ZSCAN26	ZSCAN9	H4C13	-	-	-	-	-
6	28290328	rs56075693	G	T	0.000933829	-6.33581	2.36e-10	4.41007	1.03e-05	BTN3A2,OR2B8P,ZNF192P1,ZSCAN26,ZSCAN31,ZSCAN23,TRIM26	BTN3A2,BTN3A2,ZSCAN26,HLA-A,TRIM26	-	-	ZSCAN26	ZSCAN9	H4C13	-	ZSCAN31	-	-	-
6	28290647	rs34218844	C	T	0.000989726	-6.33584	2.36e-10	4.39531	1.11e-05	BTN3A2,OR2B8P,ZNF192P1,ZSCAN26,ZSCAN31,ZSCAN23,TRIM26	BTN3A2,BTN3A2,ZSCAN26,HLA-A,TRIM26	-	-	ZSCAN26	ZSCAN9	H4C13	-	ZSCAN31	-	-	-
6	28301099	rs7752448	G	A	0.00118205	-5.1856	2.15e-07	4.34794	1.37e-05	BTN3A2,OR2B8P,ZNF192P1,ZSCAN26,ZSCAN31,ZKSCAN3,ZSCAN23,TRIM26	BTN3A2,BTN3A2,ZKSCAN4,ZSCAN26,ZSCAN31,TRIM26	-	-	ZSCAN26,ZSCAN31	ZKSCAN8	-	-	-	-	-	-
6	28304384	rs67340775	C	A	0.00106138	-6.34576	2.21e-10	4.37633	1.21e-05	BTN3A2,OR2B8P,ZNF192P1,ZSCAN26,ZSCAN31,ZSCAN23,TRIM26	BTN3A2,BTN3A2,ZSCAN26,ZSCAN31,HLA-A,TRIM26,TRIM26	OR2B8P,ZNF192,ZNF192P1,ZNF193,ZNF323,ZKSCAN3,ZSCAN23,HIST1H4J	-	ZSCAN26	ZSCAN9	H4C13	-	-	-	-	-
6	28305508	rs35030260	A	G	0.00106853	-6.37937	1.78e-10	4.37443	1.22e-05	BTN3A2,OR2B8P,ZNF192P1,ZSCAN26,ZSCAN31,ZSCAN23,TRIM26	BTN3A2,BTN3A2,ZSCAN26,ZSCAN31,HLA-A,TRIM26	-	-	ZSCAN26	ZSCAN9	H4C13	-	ZSCAN31	-	-	-
6	28306671	rs13217619	C	T	0.00116587	-6.37913	1.78e-10	4.35155	1.35e-05	BTN3A2,OR2B8P,ZNF192P1,ZSCAN26,ZSCAN31,ZSCAN23,TRIM26	BTN3A2,BTN3A2,ZSCAN26,ZSCAN31,HLA-A,TRIM26	-	-	ZSCAN26	ZSCAN9	H4C13	-	ZSCAN31	-	-	-
6	28314880	rs35016036	T	C	0.00156992	-6.33867	2.32e-10	4.26954	1.96e-05	BTN3A2,OR2B8P,ZNF192P1,ZSCAN26,ZSCAN31,ZSCAN23,TRIM26	BTN3A2,BTN3A2,ZSCAN26,ZSCAN31,HLA-A,TRIM26	-	-	ZSCAN26	ZSCAN9	H4C13	-	ZSCAN31	-	-	-
6	28318331	rs35744819	T	G	0.00157166	-6.33897	2.31e-10	4.26921	1.96e-05	BTN3A2,OR2B8P,ZNF192P1,ZSCAN26,ZSCAN31,ZSCAN23,TRIM26	BTN3A2,BTN3A2,ZSCAN26,ZSCAN31,HLA-A,TRIM26	-	-	ZSCAN26	ZSCAN9	H4C13	-	ZSCAN31	-	-	-
6	28323702	rs13198809	A	G	0.00150923	-6.45767	1.06e-10	4.2811	1.86e-05	BTN3A2,OR2B8P,ZNF192P1,ZSCAN26,ZSCAN31,ZSCAN23	BTN3A2,BTN3A2,ZSCAN26,ZSCAN31,HLA-A,TRIM26	OR2B8P,ZNF192,ZNF192P1,ZNF193,ZNF323,ZKSCAN3,ZSCAN23,HIST1H4J	-	ZSCAN26	ZSCAN9	H4C13	-	ZSCAN31	-	-	-
6	28324378	rs35353359	T	C	0.00136973	-6.45982	1.05e-10	4.30754	1.65e-05	BTN3A2,OR2B8P,ZNF192P1,ZSCAN26,ZSCAN31,ZSCAN23	BTN3A2,BTN3A2,ZSCAN26,ZSCAN31,HLA-A,TRIM26	OR2B8P,ZNF192,ZNF192P1,ZNF193,ZNF323,ZKSCAN3,ZSCAN23,HIST1H4J	-	ZSCAN26	ZSCAN9	H4C13	-	ZSCAN31	-	-	-
6	28332141	rs13214023	A	G	0.00171242	-6.42449	1.32e-10	4.246	2.18e-05	BTN3A2,OR2B8P,ZNF192P1,ZSCAN26,ZSCAN31,ZSCAN23	BTN3A2,BTN3A2,ZSCAN26,ZSCAN31,HLA-A,TRIM26	-	-	ZSCAN26	ZSCAN9	H4C13	-	ZSCAN31	-	-	-
6	28345282	rs35017208	T	C	0.00176606	-6.43987	1.2e-10	4.23736	2.26e-05	BTN3A2,OR2B8P,ZNF192P1,ZSCAN26,ZSCAN31,ZSCAN23	BTN3A2,BTN3A2,ZSCAN26,ZSCAN31,HLA-A,TRIM26	OR2B8P,ZNF192,ZNF192P1,ZNF193,ZNF323,ZKSCAN3,ZSCAN23,HIST1H4J	-	ZSCAN26	ZSCAN9	H4C13	-	ZSCAN31	-	-	-
6	28349698	rs13213152	G	A	0.00156644	-6.4402	1.19e-10	4.27021	1.95e-05	BTN3A2,OR2B8P,ZNF192P1,ZSCAN26,ZSCAN31,ZSCAN23	BTN3A2,BTN3A2,ZSCAN26,ZSCAN31,HLA-A,TRIM26	-	-	ZSCAN26	ZSCAN9	H4C13	-	ZSCAN31	-	-	-
6	28357807	rs36092177	T	C	0.00172675	-6.41577	1.4e-10	4.24369	2.2e-05	BTN3A2,OR2B8P,ZNF192P1,ZSCAN26,ZSCAN31,ZSCAN23	BTN3A2,BTN3A2,ZSCAN26,ZSCAN31,HLA-A,TRIM26	-	-	ZSCAN26	ZSCAN9	H4C13	-	ZSCAN31	-	-	-
6	28359632	rs2232429	G	T	0.00193472	-6.41361	1.42e-10	4.21065	2.55e-05	BTN3A2,OR2B8P,ZNF192P1,ZSCAN26,ZSCAN31,ZSCAN23	BTN3A2,BTN3A2,ZSCAN26,ZSCAN31,HLA-A,TRIM26	-	-	ZSCAN26	ZSCAN9	H4C13	-	ZSCAN31	-	-	-
6	28362309	rs34546986	A	G	0.00166542	-6.42652	1.31e-10	4.25356	2.1e-05	BTN3A2,OR2B8P,ZNF192P1,ZSCAN26,ZSCAN31,ZSCAN23	BTN3A2,BTN3A2,ZSCAN26,ZSCAN31,HLA-A,TRIM26	OR2B8P,ZNF192,ZNF192P1,ZNF193,ZNF323,ZKSCAN3,ZSCAN23,HIST1H4J	-	ZSCAN26	ZSCAN9	H4C13	-	ZSCAN31	-	-	-
6	28364232	rs34871267	A	G	0.00155416	-6.42479	1.32e-10	4.27255	1.93e-05	BTN3A2,OR2B8P,ZNF192P1,ZSCAN26,ZSCAN31,ZSCAN23	BTN3A2,BTN3A2,ZSCAN26,ZSCAN31,HLA-A,TRIM26	-	-	ZSCAN26	ZSCAN9	H4C13	-	ZSCAN31	-	-	-
6	28366151	rs2232423	G	A	0.00182286	-6.40718	1.48e-10	4.22818	2.36e-05	BTN3A2,OR2B8P,ZNF192P1,ZSCAN26,ZSCAN31,ZSCAN23	BTN3A2,BTN3A2,ZSCAN26,ZSCAN31,HLA-A,TRIM26	-	-	ZSCAN26	ZSCAN9	H4C13	-	ZSCAN31	-	-	-
6	28394680	rs13201681	T	C	0.00132668	-6.41157	1.44e-10	4.31567	1.59e-05	OR2B8P,ZNF192P1,ZSCAN26,ZSCAN31,ZSCAN23	ZSCAN26,ZSCAN31,HLA-A,TRIM26	OR2B8P,ZNF192,ZNF192P1,ZNF193,ZNF323,ZKSCAN3,ZSCAN23,HIST1H4J	-	ZSCAN26	ZSCAN9	H4C13	-	ZSCAN31	-	-	-
6	28436145	rs55690788	C	T	0.00178645	-6.41534	1.41e-10	4.23407	2.3e-05	OR2B8P,ZNF192P1,ZSCAN26,ZSCAN31,ZSCAN23	ZSCAN26,ZSCAN31,HLA-A,TRIM26	-	-	ZSCAN26	ZSCAN9	H4C13	-	ZSCAN31	-	-	-
6	28453618	rs34676049	G	T	0.00186123	-6.39593	1.6e-10	4.22198	2.42e-05	OR2B8P,ZNF192P1,ZSCAN26,ZSCAN31,ZSCAN23	ZSCAN26,ZSCAN31,HLA-A,TRIM26	OR2B8P,ZNF192,ZNF192P1,ZNF193,ZNF323,ZKSCAN3,ZSCAN23,HIST1H4J	-	ZSCAN26	ZSCAN9	H4C13	-	ZSCAN16	-	-	-
6	28482917	rs13191038	C	T	0.00225471	-6.48791	8.7e-11	4.16674	3.09e-05	OR2B8P,ZNF192P1,ZSCAN26,ZSCAN31,ZSCAN23	ZSCAN26,ZSCAN31,HLA-A,TRIM26	-	-	ZSCAN26	ZSCAN9	H4C13	-	ZSCAN16,ZSCAN31	-	-	-
6	28619353	rs34724414	G	A	0.0012839	-6.51112	7.46e-11	4.32512	1.52e-05	OR2B8P,ZNF192P1,ZSCAN26,ZSCAN31,ZSCAN23	ZSCAN26,ZSCAN31,HLA-A,TRIM26,TRIM26,PRR3,PPP1R10,ATAT1,ATAT1,ATAT1	-	-	ZSCAN26	-	H4C13	-	ZSCAN16,ZSCAN31	-	-	-
6	28630691	rs13194504	A	G	0.00152012	-6.51346	7.34e-11	4.27902	1.88e-05	OR2B8P,ZNF192P1,ZSCAN26,ZSCAN31,ZSCAN23	ZSCAN26,ZSCAN31,HLA-A,TRIM26,TRIM26,PRR3,PPP1R10,ATAT1,ATAT1,ATAT1,DHX16	-	-	ZSCAN26	-	H4C13	-	ZSCAN16,ZSCAN31	-	-	-
6	28667669	rs35044849	G	A	0.00144506	-6.41696	1.39e-10	4.29328	1.76e-05	OR2B8P,ZNF192P1,ZSCAN26,ZSCAN23,PPP1R18	ZSCAN26,ZSCAN31,ZSCAN31,HLA-A,TRIM26,TRIM26,PRR3,PPP1R10,ATAT1,ATAT1,ATAT1,DHX16,PPP1R18,PPP1R18	-	-	ZSCAN26	-	H4C13	-	ZSCAN16,ZSCAN31	-	-	-
6	28673434	rs35243068	A	G	0.000585748	-6.23847	4.42e-10	4.5298	5.9e-06	OR2B8P,ZSCAN26,ZSCAN23,TRIM27,PPP1R18	ZSCAN26,ZSCAN31,HLA-A,TRIM26,TRIM26,PRR3,ABCF1,PPP1R10,ATAT1,ATAT1,ATAT1,DHX16,PPP1R18	-	-	ZSCAN26	-	H4C13,ZFP57	-	ZSCAN16,ZSCAN31	-	-	-
6	28673998	rs4713177	A	G	0.000760323	-6.14858	7.82e-10	4.46314	8.08e-06	-	-	-	-	-	-	H4C13,ZFP57	-	ZSCAN16,ZSCAN31	-	-	-
6	28678357	rs7775835	T	C	7.53e-05	-5.20456	1.94e-07	5.00492	5.59e-07	OR2B8P,ZSCAN26,ZSCAN23	ZKSCAN3,ZSCAN23,TRIM26,TRIM26	-	-	-	-	-	-	ZSCAN31	-	-	-
6	28681415	rs13217472	A	G	0.000364089	-6.17562	6.59e-10	4.64622	3.38e-06	OR2B8P,ZSCAN26,TRIM27	TRIM26	-	-	ZSCAN26	-	H4C13,ZFP57	-	ZSCAN16,ZSCAN31	-	-	-
6	28682442	rs9393925	T	C	0.0080214	-6.18699	6.13e-10	3.76803	0.000164538	ZSCAN23,TRIM27	ZKSCAN3	-	-	ZSCAN26	-	-	-	ZSCAN16,ZSCAN31	-	-	-
6	28682725	rs9393926	G	A	0.0013886	-6.35276	2.11e-10	4.30397	1.68e-05	OR2B8P,ZNF192P1,ZSCAN26,TRIM27	TRIM26	-	-	-	-	H4C13	-	-	-	-	-
6	28684183	rs9295778	T	G	0.00137163	-4.38793	1.14e-05	5.1253	2.97e-07	ZSCAN26,ZSCAN23,HLA-A,TRIM26	ZSCAN26,ZKSCAN3,ZSCAN23,TRIM26,TRIM26,TRIM26,TRIM26	-	-	ZSCAN26	-	-	-	ZSCAN31,ZSCAN23	-	-	-
6	28689672	rs9468413	C	A	0.00147865	-4.36598	1.27e-05	5.07761	3.82e-07	ZSCAN26,ZSCAN23,HLA-A,TRIM26	ZSCAN26,ZKSCAN3,ZSCAN23,TRIM26,TRIM26,TRIM26,TRIM26	-	-	ZSCAN26	-	-	-	ZSCAN31,ZSCAN23	-	-	-
6	28696063	rs9393929	A	C	0.0012461	-6.33971	2.3e-10	4.3336	1.47e-05	OR2B8P,ZNF192P1,ZSCAN26,TRIM27	TRIM26	-	-	-	-	H4C13	-	HLA-F	-	-	-
6	28700352	rs6456834	T	G	0.001558	-4.35209	1.35e-05	5.11764	3.09e-07	ZSCAN26,ZSCAN23,HLA-A,TRIM26	ZSCAN26,ZKSCAN3,ZSCAN23,TRIM26,TRIM26,TRIM26,TRIM26	-	-	ZSCAN26	-	-	-	ZSCAN31,ZSCAN23	-	-	-
6	28705074	rs1311911	T	G	0.0017196	-6.33718	2.34e-10	4.24484	2.19e-05	OR2B8P,ZNF192P1,ZSCAN26,TRIM27	ZKSCAN3,TRIM26,FLOT1	-	-	-	-	H4C13	-	HLA-F	-	-	-
6	28712247	rs1233578	G	A	0.00654362	-3.91658	8.98e-05	5.33098	9.77e-08	ZSCAN23,HLA-A	ZSCAN26,ZSCAN23,TRIM26,TRIM26,TRIM26,TRIM26,FLOT1,FLOT1	-	-	ZSCAN26	-	-	-	ZSCAN31,ZSCAN23	-	-	-
6	28712663	rs1233579	G	A	0.000348084	-6.11919	9.41e-10	4.65635	3.22e-06	OR2B8P,ZSCAN26,TRIM27	FLOT1,FLOT1,FLOT1,FLOT1,FLOT1,FLOT1	-	-	ZSCAN26	-	H4C13,ZFP57	-	ZSCAN16,ZSCAN31	-	-	-
6	28713847	rs1233581	T	C	0.000324164	-6.12125	9.28e-10	4.67389	2.96e-06	OR2B8P,ZSCAN26,TRIM27	FLOT1,FLOT1,FLOT1,FLOT1,FLOT1,FLOT1	-	-	ZSCAN26	-	H4C13,ZFP57	-	ZSCAN16,ZSCAN31	-	-	-
6	28715566	rs1233583	A	G	0.000235614	-6.11501	9.65e-10	4.74835	2.05e-06	OR2B8P,ZSCAN26,TRIM27	FLOT1,FLOT1,FLOT1,FLOT1,FLOT1,FLOT1	-	-	ZSCAN26	-	H4C13,ZFP57	-	ZSCAN16,ZSCAN31	-	-	-
6	28719976	rs1233588	C	T	0.000205103	-6.02797	1.66e-09	4.781	1.74e-06	OR2B8P,ZSCAN26,TRIM27	TRIM26,FLOT1,FLOT1,FLOT1,FLOT1,FLOT1,FLOT1	-	-	-	-	H4C13,ZFP57	-	ZSCAN16,ZSCAN31	-	-	-
6	28723421	rs9257133	T	C	0.00033646	-6.10795	1.01e-09	4.66449	3.09e-06	OR2B8P,ZSCAN26,TRIM27	TRIM26,FLOT1,FLOT1,FLOT1,FLOT1,FLOT1,FLOT1	-	-	ZSCAN26	-	H4C13,ZFP57	-	ZSCAN16,ZSCAN31	-	-	-
6	28723841	rs9257136	C	A	0.00029931	-6.08684	1.15e-09	4.69284	2.69e-06	OR2B8P,ZSCAN26,TRIM27	TRIM26,FLOT1,FLOT1,FLOT1,FLOT1,FLOT1,FLOT1	-	-	ZSCAN26	-	H4C13,ZFP57	-	ZSCAN16,ZSCAN31	-	-	-
6	28723949	rs9257137	C	T	0.000271817	-6.10023	1.06e-09	4.71514	2.42e-06	OR2B8P,ZSCAN26,TRIM27	TRIM26,FLOT1,FLOT1,FLOT1,FLOT1,FLOT1,FLOT1	-	-	ZSCAN26	-	H4C13,ZFP57	-	ZSCAN16,ZSCAN31	-	-	-
6	28723960	rs1238262	T	C	0.000245425	-6.09746	1.08e-09	4.73937	2.14e-06	OR2B8P,ZSCAN26,TRIM27	TRIM26,FLOT1,FLOT1,FLOT1,FLOT1,FLOT1,FLOT1	-	-	-	-	H4C13,ZFP57	-	ZSCAN16,ZSCAN31	-	-	-
6	28726815	rs1233593	T	C	0.000378915	-6.09909	1.07e-09	4.63681	3.54e-06	OR2B8P,ZSCAN26,TRIM27	TRIM26,FLOT1,FLOT1,FLOT1,FLOT1,FLOT1,FLOT1	-	-	ZSCAN26	-	H4C13,ZFP57	-	ZSCAN16,ZSCAN31	-	-	-
6	28727121	rs9257140	A	G	0.000325979	-6.09912	1.07e-09	4.67251	2.98e-06	OR2B8P,ZSCAN26,TRIM27	TRIM26,FLOT1,FLOT1,FLOT1,FLOT1,FLOT1,FLOT1,FLOT1	-	-	ZSCAN26	-	H4C13,ZFP57	-	ZSCAN16,ZSCAN31	-	-	-
6	28727343	rs1233594	G	A	0.000183615	-6.09954	1.06e-09	4.80569	1.54e-06	OR2B8P,ZSCAN26,TRIM27	TRIM26,FLOT1,FLOT1,FLOT1,FLOT1,FLOT1,FLOT1	-	-	ZSCAN26	-	H4C13,ZFP57	-	ZSCAN16,ZSCAN31	-	-	-
6	28731188	rs1233599	G	T	0.000346426	-6.09129	1.12e-09	4.6574	3.2e-06	OR2B8P,ZSCAN26,TRIM27	TRIM26,FLOT1,FLOT1,FLOT1,FLOT1,FLOT1,FLOT1	-	-	ZSCAN26	-	H4C13,ZFP57	-	ZSCAN16,ZSCAN31	-	-	-
6	28732514	rs1233600	G	A	0.000272581	-6.10622	1.02e-09	4.71443	2.42e-06	OR2B8P,ZSCAN26,TRIM27	TRIM26,FLOT1,FLOT1,FLOT1,FLOT1,FLOT1,FLOT1	-	-	ZSCAN26	-	H4C13,ZFP57	-	ZSCAN16,ZSCAN31	-	-	-
6	28734676	rs1233604	A	G	0.000450525	-6.11802	9.47e-10	4.59481	4.33e-06	OR2B8P,ZSCAN26,TRIM27	TRIM26,FLOT1,FLOT1,FLOT1,FLOT1,FLOT1,FLOT1	-	-	ZSCAN26	-	H4C13,ZFP57	-	ZSCAN16,ZSCAN31	-	-	-
6	28736201	rs1233609	A	G	0.000239922	-6.11482	9.67e-10	4.74441	2.09e-06	OR2B8P,ZSCAN26,TRIM27	TRIM26,FLOT1,FLOT1,FLOT1,FLOT1,FLOT1,FLOT1	-	-	ZSCAN26	-	H4C13,ZFP57	-	ZSCAN16,ZSCAN31	-	-	-
6	28736988	rs1233610	G	A	0.000410899	-6.1176	9.5e-10	4.61646	3.9e-06	OR2B8P,ZSCAN26,TRIM27	TRIM26,FLOT1,FLOT1,FLOT1,FLOT1,FLOT1,FLOT1	-	-	ZSCAN26	-	H4C13,ZFP57	-	ZSCAN16,ZSCAN31	-	-	-
6	28737054	rs1233611	G	A	0.000268353	-6.1175	9.51e-10	4.71832	2.38e-06	OR2B8P,ZSCAN26,TRIM27	TRIM26,FLOT1,FLOT1,FLOT1,FLOT1,FLOT1,FLOT1	-	-	-	-	H4C13,ZFP57	-	ZSCAN16,ZSCAN31	-	-	-
6	28738429	rs1233612	T	G	0.000199938	-6.11961	9.38e-10	4.78671	1.7e-06	OR2B8P,ZSCAN26,TRIM27	TRIM26,FLOT1,FLOT1,FLOT1,FLOT1,FLOT1,FLOT1	-	-	ZSCAN26	-	H4C13,ZFP57	-	ZSCAN16,ZSCAN31	-	-	-
6	28741734	rs9257167	A	C	0.000406968	-6.15571	7.47e-10	4.61896	3.86e-06	OR2B8P,ZSCAN26,TRIM27	TRIM26,FLOT1,FLOT1,FLOT1,FLOT1,FLOT1,FLOT1	-	-	ZSCAN26	-	H4C13,ZFP57	-	ZSCAN16,ZSCAN31	-	-	-
6	28742850	rs1233618	A	G	0.000263241	-6.13795	8.36e-10	4.72302	2.32e-06	OR2B8P,ZSCAN26,TRIM27	TRIM26,FLOT1,FLOT1,FLOT1,FLOT1,FLOT1,FLOT1	-	-	ZSCAN26	-	H4C13,ZFP57	-	ZSCAN16,ZSCAN31	-	-	-
6	28745452	rs1233619	A	G	0.00037422	-6.15036	7.73e-10	4.63979	3.49e-06	OR2B8P,ZSCAN26,TRIM27	TRIM26,FLOT1,FLOT1,FLOT1,FLOT1,FLOT1,FLOT1	-	-	-	-	H4C13,ZFP57	-	ZSCAN16,ZSCAN31	-	-	-
6	28746171	rs1233620	A	G	0.000383306	-6.13865	8.32e-10	4.63402	3.59e-06	OR2B8P,ZSCAN26,TRIM27	TRIM26,FLOT1,FLOT1,FLOT1,FLOT1,FLOT1,FLOT1	-	-	ZSCAN26	-	H4C13,ZFP57	-	ZSCAN16,ZSCAN31	-	-	-
6	28748281	rs1233623	T	C	0.000302255	-6.14967	7.76e-10	4.6906	2.72e-06	OR2B8P,ZSCAN26,TRIM27	TRIM26,FLOT1,FLOT1,FLOT1,FLOT1,FLOT1,FLOT1	-	-	-	-	H4C13,ZFP57	-	ZSCAN16,ZSCAN31	-	-	-
6	28751041	rs1311917	T	G	0.000252919	-6.1597	7.29e-10	4.7325	2.22e-06	OR2B8P,ZSCAN26,TRIM27	TRIM26,FLOT1,FLOT1,FLOT1,FLOT1,FLOT1,FLOT1	-	-	ZSCAN26	-	H4C13,ZFP57	-	ZSCAN16,ZSCAN31	-	-	-
6	28753646	rs1311918	T	C	0.000414	-6.16766	6.93e-10	4.61448	3.94e-06	OR2B8P,ZSCAN26,TRIM27	TRIM26,FLOT1,FLOT1,FLOT1,FLOT1,FLOT1,FLOT1	-	-	ZSCAN26	-	H4C13,ZFP57	-	ZSCAN16,ZSCAN31	-	-	-
6	28756088	rs9257184	T	C	0.000213008	-6.12122	9.29e-10	4.77225	1.82e-06	OR2B8P,ZSCAN26,TRIM27	FLOT1,FLOT1,FLOT1,FLOT1,FLOT1,FLOT1	-	-	ZSCAN26	-	H4C13,ZFP57	-	ZSCAN16,ZSCAN31	-	-	-
6	28756902	rs9257187	T	C	0.000205997	-6.12116	9.29e-10	4.78001	1.75e-06	OR2B8P,ZSCAN26,TRIM27	FLOT1,FLOT1,FLOT1,FLOT1,FLOT1,FLOT1,FLOT1	-	-	ZSCAN26	-	H4C13,ZFP57	-	ZSCAN16,ZSCAN31	-	-	-
6	28757489	rs9257188	C	T	0.000173903	-6.10105	1.05e-09	4.81871	1.44e-06	OR2B8P,ZSCAN26,TRIM27	FLOT1,FLOT1,FLOT1,FLOT1,FLOT1,FLOT1	-	-	ZSCAN26	-	H4C13,ZFP57	-	ZSCAN16,ZSCAN31	-	-	-
6	28767482	rs7761321	A	C	0.000281104	-6.05762	1.38e-09	4.70668	2.52e-06	OR2B8P,ZSCAN26,TRIM27	FLOT1,FLOT1,FLOT1,FLOT1,FLOT1,FLOT1	-	-	-	-	H4C13,ZFP57	-	ZSCAN16,ZSCAN31	-	-	-
6	28768267	rs7766699	A	G	0.000281756	-6.0583	1.38e-09	4.70619	2.52e-06	OR2B8P,ZSCAN26,TRIM27	FLOT1,FLOT1,FLOT1,FLOT1,FLOT1,FLOT1	-	-	-	-	H4C13,ZFP57	-	ZSCAN16,ZSCAN31	-	-	-
6	28768698	rs7767099	T	C	0.000249916	-6.05745	1.38e-09	4.73526	2.19e-06	-	-	-	-	ZSCAN26	-	H4C13,ZFP57	-	ZSCAN16,ZSCAN31	-	-	-
6	28768932	rs9257217	T	C	0.000187016	-6.0534	1.42e-09	4.80113	1.58e-06	OR2B8P,ZSCAN26,TRIM27	FLOT1,FLOT1,FLOT1,FLOT1,FLOT1,FLOT1	-	-	ZSCAN26	-	H4C13,ZFP57	-	ZSCAN16,ZSCAN31	-	-	-
6	28773355	rs3132373	T	G	0.000202544	-6.04244	1.52e-09	4.78383	1.72e-06	OR2B8P,ZSCAN26,TRIM27	FLOT1,FLOT1,FLOT1,FLOT1,FLOT1,FLOT1	-	-	ZSCAN26	-	H4C13,ZFP57	-	ZSCAN16,ZSCAN31	-	-	-
6	28775564	rs3131343	A	G	0.000269607	-6.03676	1.57e-09	4.71717	2.39e-06	OR2B8P,ZSCAN26,TRIM27	FLOT1,FLOT1,FLOT1,FLOT1,FLOT1,FLOT1	-	-	ZSCAN26	-	H4C13,ZFP57	-	ZSCAN16,ZSCAN31	-	-	-
6	28776117	rs4324798	A	G	0.000214462	-6.03247	1.61e-09	4.77064	1.84e-06	OR2B8P,ZSCAN26,TRIM27	FLOT1,FLOT1,FLOT1,FLOT1,FLOT1,FLOT1	-	-	ZSCAN26	-	H4C13,ZFP57	-	ZSCAN16,ZSCAN31	-	-	-
6	28776317	rs9257223	C	T	0.000220158	-6.03184	1.62e-09	4.76432	1.89e-06	OR2B8P,ZSCAN26,TRIM27	FLOT1,FLOT1,FLOT1,FLOT1,FLOT1,FLOT1	-	-	ZSCAN26	-	H4C13,ZFP57	-	ZSCAN16,ZSCAN31	-	-	-
6	28778723	rs3131341	T	C	0.000316429	-6.04907	1.46e-09	4.6798	2.87e-06	OR2B8P,ZSCAN26,TRIM27	FLOT1,FLOT1,FLOT1,FLOT1,FLOT1,FLOT1,FLOT1	-	-	ZSCAN26	-	H4C13,ZFP57	-	ZSCAN16,ZSCAN31	-	-	-
6	28779878	rs3131340	G	T	0.000200674	-5.97657	2.28e-09	4.7859	1.7e-06	OR2B8P,ZSCAN26,TRIM27	FLOT1,FLOT1,FLOT1,FLOT1,FLOT1,FLOT1	-	-	-	-	H4C13,ZFP57	-	ZSCAN16,ZSCAN31	-	-	-
6	28782160	rs3132397	A	G	0.000304981	-6.0358	1.58e-09	4.68853	2.75e-06	OR2B8P,ZSCAN26,TRIM27	FLOT1,FLOT1,FLOT1,FLOT1,FLOT1,FLOT1	-	-	ZSCAN26	-	H4C13,ZFP57	-	ZSCAN16,ZSCAN31	-	-	-
6	28782310	rs3132396	C	T	0.000186059	-6.02821	1.66e-09	4.80241	1.57e-06	OR2B8P,ZSCAN26,TRIM27	FLOT1,FLOT1,FLOT1,FLOT1,FLOT1,FLOT1	-	-	ZSCAN26	-	H4C13,ZFP57	-	ZSCAN16,ZSCAN31	-	-	-
6	28787384	rs9257227	C	T	0.000172568	-6.03216	1.62e-09	4.8205	1.43e-06	OR2B8P,ZSCAN26,TRIM27	FLOT1,FLOT1,FLOT1,FLOT1,FLOT1,FLOT1	-	-	-	-	H4C13,ZFP57	-	ZSCAN16,ZSCAN31	-	-	-
6	28788769	rs3135294	A	G	0.000176179	-6.03304	1.61e-09	4.81566	1.47e-06	OR2B8P,ZSCAN26,TRIM27	FLOT1,FLOT1,FLOT1,FLOT1,FLOT1,FLOT1	-	-	ZSCAN26	-	H4C13,ZFP57	-	ZSCAN16,ZSCAN31	-	-	-
6	28792030	rs3118360	A	G	0.00037557	-6.09785	1.08e-09	4.63894	3.5e-06	OR2B8P,ZSCAN26,TRIM27	FLOT1,FLOT1,FLOT1,FLOT1,FLOT1	-	-	ZSCAN26	-	H4C13,ZFP57	-	ZSCAN16,ZSCAN31	-	-	-
6	28793904	rs3118359	T	G	0.000309067	-6.10684	1.02e-09	4.68541	2.79e-06	OR2B8P,ZSCAN26,TRIM27	FLOT1,FLOT1,FLOT1,FLOT1,FLOT1,FLOT1,FLOT1	-	-	ZSCAN26	-	H4C13,ZFP57	-	ZSCAN16,ZSCAN31	-	-	-
6	28793915	rs3135295	C	T	0.000201056	-6.08622	1.16e-09	4.78547	1.71e-06	OR2B8P,ZSCAN26,TRIM27	FLOT1,FLOT1,FLOT1,FLOT1,FLOT1,FLOT1	-	-	ZSCAN26	-	H4C13,ZFP57	-	ZSCAN16,ZSCAN31	-	-	-
6	28801168	rs3132376	A	G	0.000180631	-6.07278	1.26e-09	4.8097	1.51e-06	OR2B8P,ZSCAN26,TRIM27	FLOT1,FLOT1,FLOT1,FLOT1,FLOT1,FLOT1	-	-	ZSCAN26	-	H4C13,ZFP57	-	ZSCAN16,ZSCAN31	-	-	-
6	28802149	rs3118357	A	G	0.00019577	-6.0683	1.29e-09	4.79131	1.66e-06	OR2B8P,ZSCAN26,TRIM27	FLOT1,FLOT1,FLOT1,FLOT1,FLOT1,FLOT1	-	-	ZSCAN26	-	H4C13,ZFP57	-	ZSCAN16,ZSCAN31	-	-	-
6	28803291	rs9257248	T	C	0.000171515	-6.0708	1.27e-09	4.82191	1.42e-06	OR2B8P,ZSCAN26,TRIM27	FLOT1,FLOT1,FLOT1,FLOT1,FLOT1,FLOT1	-	-	ZSCAN26	-	H4C13,ZFP57	-	ZSCAN16,ZSCAN31	-	-	-
6	28803504	rs9257249	C	T	0.00016201	-6.02176	1.73e-09	4.8346	1.33e-06	OR2B8P,ZSCAN26,TRIM27	FLOT1,FLOT1,FLOT1,FLOT1,FLOT1,FLOT1	-	-	-	-	H4C13,ZFP57	-	ZSCAN16,ZSCAN31	-	-	-
6	28804688	rs3135297	A	G	0.000155927	-6.04265	1.52e-09	4.84271	1.28e-06	OR2B8P,ZSCAN26,TRIM27	FLOT1,FLOT1,FLOT1,FLOT1,FLOT1,FLOT1	-	-	ZSCAN26	-	H4C13,ZFP57	-	ZSCAN16,ZSCAN31	-	-	-
6	28808992	rs3132395	G	A	0.0002611	-6.04311	1.51e-09	4.72499	2.3e-06	OR2B8P,ZSCAN26,TRIM27	FLOT1,FLOT1,FLOT1,FLOT1,FLOT1,FLOT1	-	-	ZSCAN26	-	H4C13,ZFP57	-	ZSCAN16,ZSCAN31	-	-	-
6	28809038	rs3132394	G	T	0.000179711	-6.00512	1.91e-09	4.81093	1.5e-06	OR2B8P,ZSCAN26,TRIM27	FLOT1,FLOT1,FLOT1,FLOT1,FLOT1,FLOT1	-	-	ZSCAN26	-	ZFP57	-	ZSCAN16,ZSCAN31	-	-	-
6	28809598	rs3132393	C	T	0.000200259	-6.04495	1.49e-09	4.78636	1.7e-06	OR2B8P,ZSCAN26,TRIM27	FLOT1,FLOT1,FLOT1,FLOT1,FLOT1,FLOT1	-	-	ZSCAN26	-	H4C13,ZFP57	-	ZSCAN16,ZSCAN31	-	-	-
6	28814446	rs3131335	C	T	0.000155015	-6.04307	1.51e-09	4.84393	1.27e-06	OR2B8P,ZSCAN26,TRIM27	FLOT1,FLOT1,FLOT1,FLOT1,FLOT1,FLOT1	-	-	ZSCAN26	-	H4C13,ZFP57	-	ZSCAN16,ZSCAN31	-	-	-
6	28817590	rs9257262	T	C	0.000219824	-6.03324	1.61e-09	4.76469	1.89e-06	OR2B8P,ZSCAN26,TRIM27	FLOT1,FLOT1,FLOT1,FLOT1,FLOT1,FLOT1	-	-	-	-	H4C13,ZFP57	-	ZSCAN16,ZSCAN31	-	-	-
6	28817897	rs7760313	C	T	0.000189104	-5.99437	2.04e-09	4.79866	1.6e-06	OR2B8P,ZSCAN26,TRIM27	FLOT1,FLOT1,FLOT1,FLOT1,FLOT1,FLOT1	-	-	ZSCAN26	-	H4C13,ZFP57	-	ZSCAN16,ZSCAN31	-	-	-
6	28819880	rs9257267	G	A	0.00020267	-5.98494	2.16e-09	4.78369	1.72e-06	OR2B8P,ZSCAN26,TRIM27	FLOT1,FLOT1,FLOT1,FLOT1,FLOT1,FLOT1	-	-	ZSCAN26	-	H4C13,ZFP57	-	ZSCAN16,ZSCAN31	-	-	-
6	28821676	rs556827765	A	G	0.000228749	-5.93982	2.85e-09	4.75478	1.99e-06	-	-	-	-	-	-	-	-	-	-	-	-
6	28823999	rs3132384	A	C	0.000316693	-6.04137	1.53e-09	4.6796	2.87e-06	OR2B8P,ZSCAN26,TRIM27	FLOT1,FLOT1,FLOT1,FLOT1,FLOT1,FLOT1	-	-	ZSCAN26	-	H4C13,ZFP57	-	ZSCAN16,ZSCAN31	-	-	-
6	28824974	rs3132385	T	C	0.000318858	-6.07476	1.24e-09	4.67794	2.9e-06	OR2B8P,ZSCAN26,TRIM27	FLOT1,FLOT1,FLOT1,FLOT1,FLOT1,FLOT1	-	-	ZSCAN26	-	H4C13,ZFP57	-	ZSCAN16,ZSCAN31	-	-	-
6	28825571	rs3131345	A	G	6e-05	-6.03674	1.57e-09	5.05387	4.33e-07	OR2B8P,ZSCAN26,TRIM27	FLOT1,FLOT1,FLOT1,FLOT1,FLOT1	-	-	ZSCAN26	-	H4C13,ZFP57	-	ZSCAN16,ZSCAN31	-	-	-
6	28825573	rs3132387	A	G	3.63e-05	-6.03502	1.59e-09	5.16001	2.47e-07	OR2B8P,ZSCAN26,TRIM27	FLOT1,FLOT1,FLOT1,FLOT1,FLOT1	-	-	ZSCAN26	-	H4C13,ZFP57	-	ZSCAN16,ZSCAN31	-	-	-
6	28827879	rs3132388	T	C	0.000457653	-6.04923	1.46e-09	4.59103	4.41e-06	OR2B8P,ZSCAN26,TRIM27	FLOT1,FLOT1,FLOT1,FLOT1,FLOT1,FLOT1	-	-	-	-	H4C13,ZFP57	-	ZSCAN16	-	-	-
6	28831021	rs3132389	G	T	0.000266937	-6.05312	1.42e-09	4.71963	2.36e-06	OR2B8P,ZSCAN26,TRIM27	FLOT1,FLOT1,FLOT1,FLOT1,FLOT1,FLOT1,FLOT1	-	-	-	-	H4C13,ZFP57	-	ZSCAN16,ZSCAN31	-	-	-
6	28831611	rs3131336	T	C	0.000427192	-6.06462	1.32e-09	4.60715	4.08e-06	OR2B8P,ZSCAN26,TRIM27	FLOT1,FLOT1,FLOT1,FLOT1,FLOT1,FLOT1	-	-	ZSCAN26	-	H4C13,ZFP57	-	ZSCAN16,ZSCAN31	-	-	-
6	28832788	rs574909700	G	A	0.000928367	-6.19173	5.95e-10	4.4115	1.03e-05	-	-	-	-	-	-	-	-	-	-	-	-
6	28833101	rs539591970	G	T	0.000252588	-5.95342	2.63e-09	4.7328	2.21e-06	-	-	-	-	-	-	-	-	-	-	-	-
6	28837437	rs3131093	T	C	0.000210799	-6.03859	1.55e-09	4.7747	1.8e-06	OR2B8P,ZSCAN26,TRIM27	FLOT1,FLOT1,FLOT1,FLOT1,FLOT1,FLOT1	-	-	ZSCAN26	-	H4C13,ZFP57	-	ZSCAN16,ZSCAN31	-	-	-
6	28837805	rs3132391	A	G	0.00012591	-6.0406	1.54e-09	4.89056	1.01e-06	OR2B8P,ZSCAN26,TRIM27	FLOT1,FLOT1,FLOT1,FLOT1,FLOT1,FLOT1	-	-	ZSCAN26	-	H4C13,ZFP57	-	ZSCAN16,ZSCAN31	-	-	-
6	28838629	rs3132392	C	T	0.00022074	-6.0406	1.54e-09	4.76368	1.9e-06	OR2B8P,ZSCAN26,TRIM27	FLOT1,FLOT1,FLOT1,FLOT1,FLOT1,FLOT1	-	-	ZSCAN26	-	H4C13,ZFP57	-	ZSCAN16,ZSCAN31	-	-	-
6	28839403	rs3135304	A	G	0.00024479	-6.04414	1.5e-09	4.73995	2.14e-06	OR2B8P,ZSCAN26,TRIM27	FLOT1,FLOT1,FLOT1,FLOT1,FLOT1,FLOT1	-	-	ZSCAN26	-	H4C13,ZFP57	-	ZSCAN16,ZSCAN31	-	-	-
6	28839529	rs3118367	C	T	0.000140142	-6.04444	1.5e-09	4.86757	1.13e-06	OR2B8P,ZSCAN26,TRIM27	FLOT1,FLOT1,FLOT1,FLOT1,FLOT1,FLOT1	-	-	ZSCAN26	-	H4C13,ZFP57	-	ZSCAN16,ZSCAN31	-	-	-
6	28839709	rs3135305	G	A	0.000192527	-6.00956	1.86e-09	4.79489	1.63e-06	OR2B8P,ZSCAN26,TRIM27	FLOT1,FLOT1,FLOT1,FLOT1,FLOT1,FLOT1	-	-	ZSCAN26	-	H4C13,ZFP57	-	ZSCAN16,ZSCAN31	-	-	-
6	28839798	rs3135306	A	G	0.000267949	-6.05929	1.37e-09	4.7187	2.37e-06	OR2B8P,ZSCAN26,TRIM27	FLOT1,FLOT1,FLOT1,FLOT1,FLOT1,FLOT1	-	-	-	-	H4C13,ZFP57	-	ZSCAN16,ZSCAN31	-	-	-
6	28839899	rs3118366	C	T	0.000282491	-6.04609	1.48e-09	4.70563	2.53e-06	OR2B8P,ZSCAN26,TRIM27	FLOT1,FLOT1,FLOT1,FLOT1,FLOT1,FLOT1	-	-	ZSCAN26	-	H4C13,ZFP57	-	ZSCAN16,ZSCAN31	-	-	-
6	28839908	rs3118365	A	G	0.000185592	-6.04504	1.49e-09	4.80304	1.56e-06	OR2B8P,TRIM27	FLOT1,FLOT1,FLOT1,FLOT1,FLOT1	-	-	-	-	ZFP57	-	ZSCAN16	-	-	-
6	28847384	rs3135307	T	C	0.00020535	-6.0656	1.31e-09	4.78073	1.75e-06	OR2B8P,ZSCAN26,TRIM27	FLOT1,FLOT1,FLOT1,FLOT1,FLOT1,FLOT1	-	-	ZSCAN26	-	ZFP57	-	ZSCAN16,ZSCAN31	-	-	-
6	28851572	rs3131095	C	T	0.000250588	-6.06045	1.36e-09	4.73464	2.19e-06	OR2B8P,ZSCAN26,TRIM27	FLOT1,FLOT1,FLOT1,FLOT1,FLOT1,FLOT1,FLOT1	-	-	ZSCAN26	-	ZFP57	-	ZSCAN16,ZSCAN31	-	-	-
6	28852156	rs3135308	T	C	0.000212715	-6.04491	1.49e-09	4.77257	1.82e-06	OR2B8P,ZSCAN26,TRIM27	FLOT1,FLOT1,FLOT1,FLOT1,FLOT1,FLOT1,FLOT1	-	-	ZSCAN26	-	ZFP57	-	ZSCAN16,ZSCAN31	-	-	-
6	28852451	rs3131096	C	T	0.000130668	-6.05107	1.44e-09	4.88288	1.05e-06	OR2B8P,ZSCAN26,TRIM27	FLOT1,FLOT1,FLOT1,FLOT1,FLOT1,FLOT1,FLOT1	-	-	-	-	ZFP57	-	ZSCAN16,ZSCAN31	-	-	-
6	28852878	rs3118364	A	G	0.000186088	-6.04771	1.47e-09	4.80237	1.57e-06	OR2B8P,ZSCAN26,TRIM27	FLOT1,FLOT1,FLOT1,FLOT1,FLOT1	-	-	ZSCAN26	-	ZFP57	-	ZSCAN16,ZSCAN31	-	-	-
6	28853197	rs3131097	G	A	0.000167991	-6.04483	1.5e-09	4.82662	1.39e-06	OR2B8P,ZSCAN26,TRIM27	FLOT1,FLOT1,FLOT1,FLOT1,FLOT1,FLOT1,FLOT1	-	-	ZSCAN26	-	ZFP57	-	ZSCAN16,ZSCAN31	-	-	-
6	28855805	rs3135309	C	A	0.000172765	-6.04163	1.53e-09	4.82023	1.43e-06	OR2B8P,ZSCAN26,TRIM27	FLOT1,FLOT1,FLOT1,FLOT1,FLOT1,FLOT1,FLOT1	-	-	ZSCAN26	-	ZFP57	-	ZSCAN16,ZSCAN31	-	-	-
6	28856689	rs3135310	G	A	0.000222854	-6.0403	1.54e-09	4.76133	1.92e-06	OR2B8P,ZSCAN26,TRIM27	FLOT1,FLOT1,FLOT1,FLOT1,FLOT1,FLOT1,FLOT1	-	-	ZSCAN26	-	ZFP57	-	ZSCAN16,ZSCAN31	-	-	-
6	28856740	rs3135311	C	A	0.000180417	-6.04047	1.54e-09	4.80998	1.51e-06	OR2B8P,ZSCAN26,TRIM27	FLOT1,FLOT1,FLOT1,FLOT1,FLOT1,FLOT1,FLOT1	-	-	ZSCAN26	-	ZFP57	-	ZSCAN16,ZSCAN31	-	-	-
6	28862497	rs9257331	A	G	0.000182389	-6.064	1.33e-09	4.80734	1.53e-06	OR2B8P,ZSCAN26,TRIM27	FLOT1,FLOT1,FLOT1,FLOT1,FLOT1,FLOT1,FLOT1	-	-	ZSCAN26	-	ZFP57	-	ZSCAN16,ZSCAN31	-	-	-
6	28864849	rs3135316	G	A	0.000221842	-6.03867	1.55e-09	4.76246	1.91e-06	OR2B8P,ZSCAN26,TRIM27	FLOT1,FLOT1,FLOT1,FLOT1,FLOT1,FLOT1,FLOT1	-	-	ZSCAN26	-	ZFP57	-	ZSCAN16,ZSCAN31	-	-	-
6	28866528	rs3130838	C	T	0.000179711	-6.031	1.63e-09	4.81093	1.5e-06	OR2B8P,ZSCAN26,TRIM27	FLOT1,FLOT1,FLOT1,FLOT1,FLOT1,FLOT1,FLOT1	-	-	ZSCAN26	-	ZFP57	-	ZSCAN16,ZSCAN31	-	-	-
6	28877247	rs3135293	C	T	0.00012509	-5.98932	2.11e-09	4.89193	9.99e-07	OR2B8P,ZSCAN26,TRIM27	FLOT1,FLOT1,FLOT1,FLOT1,FLOT1,FLOT1,FLOT1	-	-	ZSCAN26	-	ZFP57	-	ZSCAN16,ZSCAN31	-	-	-
6	28883296	rs3132382	A	G	0.00014522	-6.04161	1.53e-09	4.85935	1.18e-06	OR2B8P,ZSCAN26,TRIM27	FLOT1,FLOT1,FLOT1,FLOT1,FLOT1,FLOT1,FLOT1	-	-	ZSCAN26	-	ZFP57	-	ZSCAN16,ZSCAN31	-	-	-
6	28885863	rs3131101	G	A	0.000585249	-5.99343	2.05e-09	4.53002	5.9e-06	OR2B8P,ZSCAN26,TRIM27	FLOT1,FLOT1,FLOT1,FLOT1,FLOT1,FLOT1,FLOT1	-	-	ZSCAN26	-	ZFP57	-	ZSCAN16,ZSCAN31	-	-	-
6	28885865	rs3132378	G	A	0.000578861	-5.99155	2.08e-09	4.53287	5.82e-06	-	-	-	-	ZSCAN26	-	ZFP57	-	ZSCAN16,ZSCAN31	-	-	-
6	28891176	rs2230683	C	T	0.00019534	-6.04462	1.5e-09	4.79179	1.65e-06	OR2B8P,ZSCAN26,TRIM27	FLOT1,FLOT1,FLOT1,FLOT1,FLOT1,FLOT1,FLOT1	-	-	ZSCAN26	-	ZFP57	-	ZSCAN16,ZSCAN31	-	-	-
6	28893573	rs13206458	C	T	0.000277185	-6.05819	1.38e-09	4.71019	2.47e-06	OR2B8P,ZSCAN26,TRIM27	FLOT1,FLOT1,FLOT1,FLOT1,FLOT1,FLOT1,FLOT1	-	-	ZSCAN26	-	ZFP57	-	ZSCAN16,ZSCAN31	-	-	-
6	28897980	rs3135318	C	T	0.000687324	-6.10831	1.01e-09	4.48971	7.13e-06	OR2B8P	FLOT1,FLOT1,FLOT1,FLOT1,FLOT1	-	-	ZSCAN26	-	ZFP57	-	ZSCAN16,ZSCAN31	-	-	-
6	28898287	rs3118361	T	C	0.00108949	-5.98724	2.13e-09	4.36886	1.25e-05	OR2B8P,ZSCAN26	TRIM26,FLOT1,FLOT1,FLOT1,FLOT1,FLOT1,FLOT1	-	-	ZSCAN26	-	ZFP57	-	ZSCAN16	-	-	-
6	28905523	rs3130892	A	G	0.000157544	-6.07667	1.23e-09	4.84056	1.29e-06	OR2B8P,ZSCAN26,TRIM27	FLOT1,FLOT1,FLOT1,FLOT1,FLOT1,FLOT1,FLOT1	-	-	ZSCAN26	-	ZFP57	-	ZSCAN16,ZSCAN31	-	-	-
6	28905791	rs3130895	A	G	0.000304398	-6.07791	1.22e-09	4.68897	2.75e-06	OR2B8P,ZSCAN26,TRIM27	FLOT1,FLOT1,FLOT1,FLOT1,FLOT1,FLOT1,FLOT1	-	-	ZSCAN26	-	ZFP57	-	ZSCAN16,ZSCAN31	-	-	-
6	28905932	rs3131068	A	C	0.000228775	-6.07704	1.22e-09	4.75476	1.99e-06	OR2B8P,ZSCAN26,TRIM27	FLOT1,FLOT1,FLOT1,FLOT1,FLOT1,FLOT1,FLOT1	-	-	ZSCAN26	-	ZFP57	-	ZSCAN16,ZSCAN31	-	-	-
6	28916594	rs3130844	A	G	0.00022833	-6.053	1.42e-09	4.75525	1.98e-06	OR2B8P,ZSCAN26,TRIM27	FLOT1,FLOT1,FLOT1,FLOT1,FLOT1,FLOT1,FLOT1	-	-	-	-	ZFP57	-	ZSCAN16,ZSCAN31	-	-	-
6	28919896	rs3131072	A	G	0.000239177	-6.04095	1.53e-09	4.74509	2.08e-06	OR2B8P,ZSCAN26,TRIM27	FLOT1,FLOT1,FLOT1,FLOT1,FLOT1,FLOT1,FLOT1	-	-	ZSCAN26	-	ZFP57	-	ZSCAN16,ZSCAN31	-	-	-
6	28920972	rs3131073	A	G	0.000198778	-5.94103	2.83e-09	4.78799	1.68e-06	OR2B8P,ZSCAN26,TRIM27	TRIM26,FLOT1,FLOT1,FLOT1,FLOT1,FLOT1,FLOT1,FLOT1	-	-	-	-	-	-	ZSCAN16,ZSCAN31	-	-	-
6	28923367	rs3130845	G	A	0.000326846	-6.04516	1.49e-09	4.67184	2.99e-06	OR2B8P,ZSCAN26,TRIM27	FLOT1,FLOT1,FLOT1,FLOT1,FLOT1,FLOT1,FLOT1	-	-	ZSCAN26	-	ZFP57	-	ZSCAN16,ZSCAN31	-	-	-
6	28926237	rs3130846	T	C	0.000192426	-6.04381	1.51e-09	4.795	1.63e-06	OR2B8P,ZSCAN26,TRIM27	FLOT1,FLOT1,FLOT1,FLOT1,FLOT1,FLOT1,FLOT1	-	-	ZSCAN26	-	ZFP57	-	ZSCAN16,ZSCAN31	-	-	-
6	28927271	rs3135325	A	G	0.000145565	-6.02964	1.64e-09	4.85879	1.18e-06	-	-	-	-	ZSCAN26	-	ZFP57	-	ZSCAN16,ZSCAN31	-	-	-
6	28927542	rs3130847	G	A	0.000253524	-6.03001	1.64e-09	4.73195	2.22e-06	OR2B8P,ZSCAN26,TRIM27	FLOT1,FLOT1,FLOT1,FLOT1,FLOT1,FLOT1,FLOT1	-	-	-	-	ZFP57	-	ZSCAN16,ZSCAN31	-	-	-
6	28930257	rs3131076	A	G	0.000187955	-6.03492	1.59e-09	4.79993	1.59e-06	OR2B8P,ZSCAN26,TRIM27	FLOT1,FLOT1,FLOT1,FLOT1,FLOT1,FLOT1,FLOT1	-	-	ZSCAN26	-	ZFP57	-	ZSCAN16,ZSCAN31	-	-	-
6	28934352	rs148696809	C	T	0.000262356	-6.03609	1.58e-09	4.72384	2.31e-06	OR2B8P,ZSCAN26,TRIM27	FLOT1,FLOT1,FLOT1,FLOT1,FLOT1,FLOT1,FLOT1	-	-	ZSCAN26	-	ZFP57	-	ZSCAN16,ZSCAN31	-	-	-
6	28939283	rs3130885	C	T	0.000253909	-6.03904	1.55e-09	4.73159	2.23e-06	OR2B8P,ZSCAN26,TRIM27	FLOT1,FLOT1,FLOT1,FLOT1,FLOT1,FLOT1,FLOT1	-	-	ZSCAN26	-	ZFP57	-	ZSCAN16,ZSCAN31	-	-	-
6	28944086	rs3130887	T	G	0.000228383	-6.04498	1.49e-09	4.75519	1.98e-06	OR2B8P,ZSCAN26,TRIM27	FLOT1,FLOT1,FLOT1,FLOT1,FLOT1,FLOT1,FLOT1	-	-	-	-	ZFP57	-	ZSCAN16,ZSCAN31	-	-	-
6	28948092	rs3130837	T	G	0.00018474	-6.10077	1.06e-09	4.80418	1.55e-06	OR2B8P,ZSCAN26,TRIM27	TRIM26,FLOT1,FLOT1,FLOT1,FLOT1,FLOT1,FLOT1,FLOT1	-	-	ZSCAN26	-	ZFP57	-	ZSCAN16,ZSCAN31	-	-	-
6	28954293	rs3129791	A	G	0.000215125	-6.08749	1.15e-09	4.7699	1.84e-06	OR2B8P,ZSCAN26,TRIM27	FLOT1,FLOT1,FLOT1,FLOT1,FLOT1,FLOT1,FLOT1	-	-	ZSCAN26	-	ZFP57	-	ZSCAN16,ZSCAN31	-	-	-
6	28957139	rs3130890	T	C	0.000284792	-6.09702	1.08e-09	4.70388	2.55e-06	OR2B8P,ZSCAN26,TRIM27	TRIM26,FLOT1,FLOT1,FLOT1,FLOT1,FLOT1,FLOT1,FLOT1	-	-	ZSCAN26	-	ZFP57	-	ZSCAN16,ZSCAN31	-	-	-
6	28958399	rs550706621	G	T	0.000333327	-6.06181	1.35e-09	4.66689	3.06e-06	-	-	-	-	-	-	-	-	-	-	-	-
6	28974265	rs3129794	T	G	0.000199681	-6.08985	1.13e-09	4.78699	1.69e-06	OR2B8P,ZSCAN26,TRIM27	FLOT1,FLOT1,FLOT1,FLOT1,FLOT1,FLOT1,FLOT1	-	-	ZSCAN26	-	ZFP57	-	ZSCAN16,ZSCAN31	-	-	-
6	28980707	rs3130893	G	A	0.00024293	-6.06827	1.29e-09	4.74166	2.12e-06	OR2B8P,ZSCAN26,TRIM27	FLOT1,FLOT1,FLOT1,FLOT1,FLOT1,FLOT1,FLOT1	-	-	ZSCAN26	-	ZFP57	-	ZSCAN16,ZSCAN31	-	-	-
6	28982272	rs3131081	T	C	0.000177065	-6.08316	1.18e-09	4.81448	1.48e-06	OR2B8P,ZSCAN26,TRIM27	FLOT1,FLOT1,FLOT1,FLOT1,FLOT1,FLOT1,FLOT1	-	-	ZSCAN26	-	ZFP57	-	ZSCAN16,ZSCAN31	-	-	-
6	28983887	rs3130896	G	A	0.000211805	-6.08548	1.16e-09	4.77358	1.81e-06	OR2B8P,ZSCAN26,TRIM27	FLOT1,FLOT1,FLOT1,FLOT1,FLOT1,FLOT1,FLOT1	-	-	ZSCAN26	-	ZFP57	-	ZSCAN16,ZSCAN31	-	-	-
6	28989297	rs3135317	G	A	0.000215154	-6.09022	1.13e-09	4.76987	1.84e-06	OR2B8P,ZSCAN26,TRIM27	TRIM26,FLOT1,FLOT1,FLOT1,FLOT1,FLOT1,FLOT1,FLOT1	-	-	-	-	ZFP57	-	ZSCAN16,ZSCAN31	-	-	-
6	28998449	rs3129798	T	G	0.00026805	-6.10672	1.02e-09	4.7186	2.37e-06	OR2B8P,ZSCAN26,TRIM27	TRIM26,FLOT1,FLOT1,FLOT1,FLOT1,FLOT1,FLOT1,FLOT1	-	-	-	-	ZFP57	-	ZSCAN16,ZSCAN31	-	-	-
6	29007219	rs3117146	A	C	0.000225016	-6.11613	9.59e-10	4.75893	1.95e-06	OR2B8P,ZSCAN26,TRIM27	TRIM26,FLOT1,FLOT1,FLOT1,FLOT1,FLOT1,FLOT1,FLOT1	-	-	ZSCAN26	-	ZFP57	-	ZSCAN16,ZSCAN31	-	-	-
6	29013570	rs3129800	T	C	0.000236709	-6.12696	8.96e-10	4.74735	2.06e-06	OR2B8P,ZSCAN26,TRIM27	TRIM26,FLOT1,FLOT1,FLOT1,FLOT1,FLOT1,FLOT1,FLOT1	-	-	ZSCAN26	-	ZFP57	-	ZSCAN16,ZSCAN31	-	-	-
6	29015226	rs3130747	G	A	0.000276202	-6.12737	8.93e-10	4.7111	2.46e-06	OR2B8P,ZSCAN26,TRIM27	TRIM26,FLOT1,FLOT1,FLOT1,FLOT1,FLOT1,FLOT1,FLOT1	-	-	ZSCAN26	-	ZFP57	-	ZSCAN16,ZSCAN31	-	-	-
6	29030195	rs3117142	T	C	0.000263396	-6.14283	8.11e-10	4.72288	2.33e-06	OR2B8P,ZSCAN26,TRIM27	TRIM26,FLOT1,FLOT1,FLOT1,FLOT1,FLOT1,FLOT1,FLOT1	-	-	ZSCAN26	-	ZFP57	-	ZSCAN16,ZSCAN31	-	-	-
6	29031142	rs3117143	A	C	0.00021068	-6.19612	5.79e-10	4.77483	1.8e-06	OR2B8P,TRIM27	TRIM26,FLOT1,FLOT1,FLOT1,FLOT1,FLOT1,FLOT1,FLOT1	-	-	ZSCAN26	-	ZFP57	-	ZSCAN16,ZSCAN31	-	-	-
6	29044701	rs3131085	A	G	0.00029627	-6.18272	6.3e-10	4.69516	2.66e-06	OR2B8P,TRIM27	TRIM26,FLOT1,FLOT1,FLOT1,FLOT1,FLOT1,FLOT1,FLOT1	-	-	ZSCAN26	-	ZFP57	-	ZSCAN16,ZSCAN31	-	-	-
6	29057639	rs3129788	A	G	0.000416492	-6.14062	8.22e-10	4.61289	3.97e-06	OR2B8P,TRIM27	TRIM26,FLOT1,FLOT1,FLOT1,FLOT1,FLOT1,FLOT1,FLOT1	-	-	ZSCAN26	-	ZFP57	-	ZSCAN16,ZSCAN31	-	-	-
6	29090011	rs3129112	A	G	0.000327097	-6.11725	9.52e-10	4.67165	2.99e-06	OR2B8P,ZSCAN26,TRIM27	FLOT1,FLOT1,FLOT1,FLOT1,FLOT1,FLOT1,FLOT1	-	-	ZSCAN26	-	ZFP57	-	ZSCAN16,ZSCAN31	-	-	-
6	29095908	rs3130773	A	G	0.00024328	-6.04913	1.46e-09	4.74134	2.12e-06	OR2B8P,TRIM27	FLOT1,FLOT1,FLOT1,FLOT1,FLOT1,FLOT1,FLOT1	-	-	-	-	ZFP57	-	ZSCAN31	-	-	-
6	29109197	rs3130715	A	G	0.000258638	-6.01974	1.75e-09	4.72725	2.28e-06	OR2B8P,ZSCAN26	FLOT1,FLOT1,FLOT1,FLOT1,FLOT1,FLOT1,FLOT1	-	-	-	-	ZFP57	-	ZSCAN31	-	-	-
6	29111775	rs3129120	C	T	0.000133294	-5.76296	8.27e-09	4.87864	1.07e-06	OR2B8P	HLA-A,TRIM26,FLOT1,FLOT1,FLOT1,FLOT1,FLOT1,FLOT1,FLOT1	-	-	-	-	-	-	ZSCAN31	-	-	-
6	29118747	rs3130725	G	T	0.000167718	-5.79882	6.68e-09	4.82698	1.39e-06	OR2B8P	TRIM26,FLOT1,FLOT1,FLOT1,FLOT1,FLOT1,FLOT1,FLOT1	-	-	-	-	-	-	ZSCAN31	-	-	-
6	29133642	rs4947263	T	C	0.000182659	-5.8296	5.56e-09	4.80698	1.53e-06	OR2B8P	TRIM26,FLOT1,FLOT1,FLOT1,FLOT1,FLOT1,FLOT1,FLOT1	-	-	-	-	-	-	ZSCAN31	-	-	-
6	29144532	rs9257566	T	C	0.000382628	-4.72426	2.31e-06	4.89935	9.62e-07	OR2B8P	TRIM26,FLOT1,FLOT1,FLOT1,FLOT1,FLOT1	-	-	ZSCAN26	-	-	-	ZSCAN31	-	-	-
6	29148394	rs3116815	G	A	0.000275986	-6.0731	1.25e-09	4.7113	2.46e-06	OR2B8P,TRIM27	FLOT1,FLOT1,FLOT1,FLOT1,FLOT1,FLOT1,FLOT1	-	-	ZSCAN26	-	ZFP57	-	ZSCAN31	-	-	-
6	29153155	rs3130746	G	A	0.000256843	-6.06771	1.3e-09	4.7289	2.26e-06	OR2B8P,TRIM27	FLOT1,FLOT1,FLOT1,FLOT1,FLOT1,FLOT1,FLOT1	-	-	ZSCAN26	-	ZFP57	-	ZSCAN31	-	-	-
6	29159629	rs3129173	C	A	0.000198292	-6.07871	1.21e-09	4.78853	1.68e-06	OR2B8P,TRIM27	FLOT1,FLOT1,FLOT1,FLOT1,FLOT1,FLOT1,FLOT1	-	-	ZSCAN26	-	ZFP57	-	ZSCAN31	-	-	-
6	29163700	rs3116829	A	C	0.000187275	-5.8357	5.36e-09	4.80078	1.58e-06	OR2B8P	HLA-A,TRIM26,FLOT1,FLOT1,FLOT1,FLOT1,FLOT1,FLOT1,FLOT1	-	-	-	-	-	-	ZSCAN31	-	-	-
6	29167575	rs3116830	A	G	0.000184209	-6.09949	1.06e-09	4.8049	1.55e-06	OR2B8P,TRIM27	FLOT1,FLOT1,FLOT1,FLOT1,FLOT1,FLOT1,FLOT1	-	-	ZSCAN26	-	ZFP57	-	ZSCAN31	-	-	-
6	29175498	rs9257611	A	G	0.000148915	-5.82307	5.78e-09	4.85335	1.21e-06	OR2B8P	HLA-A,TRIM26,FLOT1,FLOT1,FLOT1,FLOT1,FLOT1,FLOT1,FLOT1	-	-	-	-	-	-	ZSCAN31	-	-	-
6	29181897	rs3130828	A	C	0.000290407	-5.81455	6.08e-09	4.69962	2.61e-06	OR2B8P	HLA-A,TRIM26,FLOT1,FLOT1,FLOT1,FLOT1,FLOT1,FLOT1,FLOT1	-	-	-	-	-	-	ZSCAN31	-	-	-
6	29189972	rs3130808	A	G	0.000299206	-5.80683	6.37e-09	4.69292	2.69e-06	OR2B8P	HLA-A,TRIM26,FLOT1,FLOT1,FLOT1,FLOT1,FLOT1,FLOT1,FLOT1	-	-	-	-	-	-	ZSCAN31	-	-	-
6	29206251	rs3117342	C	T	0.000318028	-5.7435	9.27e-09	4.67858	2.89e-06	OR2B8P	HLA-A,TRIM26,FLOT1,FLOT1,FLOT1,FLOT1,FLOT1,FLOT1,FLOT1	-	-	-	-	-	-	ZSCAN31	-	-	-
6	29211442	rs3117339	T	C	0.000401966	-6.01313	1.82e-09	4.62215	3.8e-06	OR2B8P	FLOT1,FLOT1,FLOT1,FLOT1,FLOT1,FLOT1,FLOT1	-	-	ZSCAN26	-	ZFP57	-	ZSCAN31	-	-	-
6	29219489	rs3117333	A	G	0.000321516	-5.74002	9.47e-09	4.67591	2.93e-06	OR2B8P	HLA-A,TRIM26,FLOT1,FLOT1,FLOT1,FLOT1,FLOT1,FLOT1,FLOT1	-	-	-	-	-	-	ZSCAN31	-	-	-
6	29240378	rs3117326	T	C	0.000354511	-5.98045	2.23e-09	4.65229	3.28e-06	OR2B8P	FLOT1,FLOT1,FLOT1,FLOT1,FLOT1,FLOT1,FLOT1	-	-	-	-	ZFP57	-	ZSCAN31	-	-	-
6	29244219	rs144447022	T	G	0.000275407	-5.96084	2.51e-09	4.71183	2.46e-06	OR2B8P	FLOT1,FLOT1,FLOT1,FLOT1,FLOT1,FLOT1,FLOT1	-	-	-	-	ZFP57	-	ZSCAN31	-	-	-
6	29248149	rs3130834	C	T	0.000406968	-5.9672	2.41e-09	4.61896	3.86e-06	OR2B8P,ZSCAN26	TRIM26,FLOT1,FLOT1,FLOT1,FLOT1,FLOT1,FLOT1,FLOT1	-	-	-	-	ZFP57	-	ZSCAN31	-	-	-
6	29260431	rs3117425	T	C	0.000980205	-5.53899	3.04e-08	4.39783	1.09e-05	OR2B8P	HLA-A,TRIM26,FLOT1,FLOT1,FLOT1,FLOT1,FLOT1,FLOT1,FLOT1	-	-	-	-	ZFP57	-	ZSCAN31	-	-	-
6	29266483	rs3117439	A	G	0.000606611	-5.45949	4.78e-08	4.52051	6.17e-06	-	HLA-A,TRIM26,FLOT1,FLOT1,FLOT1,FLOT1,FLOT1,FLOT1,FLOT1	-	-	-	-	ZFP57	TRIM27	-	-	-	-
6	29274136	rs3117427	C	T	0.000283476	-5.43089	5.61e-08	4.70488	2.54e-06	-	TRIM26,FLOT1,FLOT1,FLOT1,FLOT1,FLOT1,FLOT1	-	-	-	-	-	-	-	-	-	-
6	29283672	rs3129682	T	C	0.00030584	-5.69525	1.23e-08	4.68787	2.76e-06	OR2B8P	TRIM26,FLOT1,FLOT1,FLOT1,FLOT1,FLOT1,FLOT1,FLOT1	-	-	-	-	ZFP57	-	-	-	-	-
6	29335154	rs9257793	C	T	0.000746099	-5.53969	3.03e-08	4.46775	7.9e-06	OR2B8P,ZSCAN26	ZKSCAN3,TRIM26,FLOT1,FLOT1,FLOT1,FLOT1,FLOT1	-	-	-	-	-	-	-	-	-	-
6	29340743	rs9257800	T	C	0.000372635	-5.7093	1.13e-08	4.6408	3.47e-06	OR2B8P,TRIM27	TRIM26,FLOT1,FLOT1,FLOT1,FLOT1,FLOT1,FLOT1,FLOT1	-	-	-	-	ZFP57	-	-	-	-	-
6	29342775	rs3749971	A	G	3.27e-05	-5.68489	1.31e-08	5.18293	2.18e-07	OR2B8P	FLOT1,FLOT1,FLOT1,FLOT1,FLOT1,FLOT1	-	-	-	-	ZFP57	-	-	-	-	-
6	29344395	rs9257803	T	C	0.000117316	-5.41873	6e-08	4.90722	9.24e-07	OR2B8P,ZSCAN26,VARS2	FLOT1,FLOT1,FLOT1,FLOT1,FLOT1	-	-	-	-	-	-	HLA-F	-	-	-
6	29346329	rs9257805	G	A	0.000194609	-5.34196	9.19e-08	4.79259	1.65e-06	OR2B8P,ZSCAN26,VARS2	ZKSCAN3,FLOT1,FLOT1,FLOT1,FLOT1,FLOT1	-	-	-	-	-	-	HLA-F	-	-	-
6	29356331	rs9257809	G	A	0.000884312	-5.60693	2.06e-08	4.42427	9.68e-06	OR2B8P	HLA-A,TRIM26,FLOT1,FLOT1,FLOT1,FLOT1,FLOT1,FLOT1,FLOT1	-	-	-	-	ZFP57	-	-	-	-	-
6	29356687	rs442694	T	G	0.000513307	-5.814	6.1e-09	4.56193	5.07e-06	OR2B8P	HLA-A,TRIM26,FLOT1,FLOT1,FLOT1,FLOT1,FLOT1,FLOT1,FLOT1	-	-	-	-	ZFP57	-	-	-	-	-
6	29375802	rs437955	C	T	0.00210086	-5.42329	5.85e-08	4.1879	2.82e-05	OR2B8P	HLA-A,FLOT1,FLOT1,FLOT1,FLOT1,FLOT1,FLOT1,FLOT1	-	-	-	-	ZFP57	-	-	-	-	-
6	29411432	rs1535039	C	T	0.00100984	-5.857	4.71e-09	4.38999	1.13e-05	OR2B8P	HLA-A,TRIM26,FLOT1,FLOT1,FLOT1,FLOT1,FLOT1,FLOT1,FLOT1	-	-	-	-	ZFP57	-	-	-	-	-
6	29413003	rs2023463	T	C	0.00128792	-5.72313	1.05e-08	4.32422	1.53e-05	OR2B8P	HLA-A,TRIM26,FLOT1,FLOT1,FLOT1,FLOT1,FLOT1,FLOT1	-	-	-	-	ZFP57	-	-	-	-	-
6	29415464	rs2523443	A	C	0.000753876	-5.8466	5.02e-09	4.46515	8e-06	OR2B8P	HLA-A,TRIM26,FLOT1,FLOT1,FLOT1,FLOT1,FLOT1,FLOT1,FLOT1	-	-	-	-	ZFP57	-	-	-	-	-
6	29435355	rs2746149	C	T	0.00164065	-5.6772	1.37e-08	4.25754	2.07e-05	OR2B8P	HLA-A,TRIM26,FLOT1,FLOT1,FLOT1,FLOT1,FLOT1,FLOT1	-	-	-	-	ZFP57	-	-	-	-	-
6	29437033	rs2206853	T	C	0.000968958	-5.7025	1.18e-08	4.4008	1.08e-05	OR2B8P	HLA-A,TRIM26,FLOT1,FLOT1,FLOT1,FLOT1,FLOT1,FLOT1,FLOT1	-	-	-	-	ZFP57	-	-	-	-	-
6	29442701	rs2746150	T	C	0.000634596	-5.81858	5.93e-09	4.50933	6.5e-06	OR2B8P	HLA-A,TRIM26,FLOT1,FLOT1,FLOT1,FLOT1,FLOT1,FLOT1,FLOT1	-	-	-	-	ZFP57	-	-	-	-	-
6	29452136	rs1234844	G	T	0.000631938	-5.81854	5.94e-09	4.51031	6.47e-06	OR2B8P	HLA-A,TRIM26,FLOT1,FLOT1,FLOT1,FLOT1,FLOT1,FLOT1,FLOT1	-	-	-	-	ZFP57	-	-	-	-	-
6	29453219	rs1233494	C	T	0.000906533	-5.69557	1.23e-08	4.41727	1e-05	OR2B8P	HLA-A,TRIM26,FLOT1,FLOT1,FLOT1,FLOT1,FLOT1,FLOT1,FLOT1	-	-	-	-	ZFP57	-	-	-	-	-
6	29458241	rs1233493	G	A	0.000812171	-5.659	1.52e-08	4.44692	8.71e-06	OR2B8P	HLA-A,TRIM26,FLOT1,FLOT1,FLOT1,FLOT1,FLOT1,FLOT1	-	-	-	-	-	-	-	-	-	-
6	29467719	rs1233488	A	G	0.00056451	-5.84074	5.2e-09	4.53924	5.65e-06	OR2B8P	HLA-A,TRIM26,FLOT1,FLOT1,FLOT1,FLOT1,FLOT1,FLOT1,FLOT1	-	-	-	-	ZFP57	-	-	-	-	-
6	29477414	rs1233480	T	C	0.000975521	-5.86235	4.56e-09	4.39906	1.09e-05	OR2B8P,ZNF192P1	ZKSCAN3,HLA-A,TRIM26,FLOT1,FLOT1,FLOT1,FLOT1,FLOT1,FLOT1,FLOT1	-	-	-	-	ZFP57	-	-	-	-	-
6	29480224	rs385816	A	G	0.00101636	-5.98932	2.11e-09	4.38826	1.14e-05	OR2B8P,ZNF192P1	ZKSCAN3,HLA-A,TRIM26,FLOT1,FLOT1,FLOT1,FLOT1,FLOT1,FLOT1,FLOT1	-	-	-	-	ZFP57	-	-	-	-	-
6	29484110	rs2523432	A	G	0.00103637	-6.11838	9.45e-10	4.38296	1.17e-05	OR2B8P,ZNF192P1	ZKSCAN3,HLA-A,TRIM26,FLOT1,FLOT1,FLOT1,FLOT1,FLOT1,FLOT1,FLOT1	-	-	-	-	ZFP57	-	-	-	-	-
6	29484215	rs2523431	T	G	0.000504388	-5.90249	3.58e-09	4.56619	4.97e-06	OR2B8P	HLA-A,TRIM26,FLOT1,FLOT1,FLOT1,FLOT1,FLOT1,FLOT1,FLOT1	-	-	-	-	ZFP57	-	-	-	-	-
6	29519554	rs408623	T	G	0.000548654	-6.06712	1.3e-09	4.54628	5.46e-06	OR2B8P	HLA-A,TRIM26,FLOT1,FLOT1,FLOT1,FLOT1,FLOT1,FLOT1,FLOT1,CCHCR1	-	-	-	-	ZFP57	-	-	-	-	-
6	29521445	rs389419	T	C	0.000676853	-6.06855	1.29e-09	4.49361	7e-06	OR2B8P	HLA-A,TRIM26,FLOT1,FLOT1,FLOT1,FLOT1,FLOT1,FLOT1,FLOT1,CCHCR1	-	-	-	-	ZFP57	-	-	-	-	-
6	29523957	rs404240	G	A	0.000541025	-6.05578	1.4e-09	4.54966	5.37e-06	OR2B8P	HLA-A,TRIM26,FLOT1,FLOT1,FLOT1,FLOT1,FLOT1,FLOT1,FLOT1,CCHCR1	-	-	-	-	ZFP57	-	-	-	-	-
6	29526562	rs413670	A	G	0.000490077	-6.06056	1.36e-09	4.57381	4.79e-06	OR2B8P	HLA-A,TRIM26,FLOT1,FLOT1,FLOT1,FLOT1,FLOT1,FLOT1,FLOT1,CCHCR1	-	-	-	-	ZFP57	-	-	-	-	-
6	29537224	rs1235162	G	A	0.000656314	-6.36386	1.97e-10	4.50125	6.76e-06	OR2B8P,PSORS1C1	HLA-A,TRIM26,TRIM26,FLOT1,FLOT1,FLOT1,FLOT1,FLOT1,FLOT1,FLOT1,VARS2,CCHCR1	-	-	-	-	ZFP57	-	-	-	-	-
6	29546799	rs1233396	A	G	0.00112884	-6.29766	3.02e-10	4.35981	1.3e-05	OR2B8P,TRIM26	HLA-A,TRIM26,FLOT1,FLOT1,FLOT1,FLOT1,FLOT1	-	-	-	-	-	-	-	-	-	-
6	29548089	rs926552	A	G	0.000754686	-6.33332	2.4e-10	4.4649	8.01e-06	OR2B8P,TRIM26,PSORS1C1	HLA-A,TRIM26,FLOT1,FLOT1,FLOT1,FLOT1,FLOT1	-	-	-	-	-	-	-	-	-	-
6	29559238	rs1233385	C	T	0.000589885	-6.38315	1.73e-10	4.52796	5.96e-06	OR2B8P,VARS2	HLA-A,TRIM26,TRIM26,FLOT1,FLOT1,FLOT1,FLOT1,FLOT1,FLOT1,FLOT1,VARS2,CCHCR1	-	-	-	-	ZFP57	-	-	-	-	-
6	29607101	rs3131856	C	T	0.000591855	-6.34474	2.23e-10	4.52708	5.98e-06	VARS2	HLA-A,TRIM26,TRIM26,FLOT1,FLOT1,FLOT1,FLOT1,FLOT1,FLOT1,FLOT1,VARS2,VARS2,CCHCR1	-	-	-	-	ZFP57	-	-	-	-	-
6	29660816	rs547591961	A	C	0.00162218	-6.15896	7.32e-10	4.26051	2.04e-05	-	-	-	-	-	-	-	-	-	-	-	-
6	29752808	rs9258375	G	A	0.001372	-6.06586	1.31e-09	4.30711	1.65e-05	VARS2,PSORS1C1	HLA-A,TRIM26,TRIM26,TRIM26,FLOT1,FLOT1,FLOT1,FLOT1,FLOT1,FLOT1,FLOT1,VARS2,VARS2,CCHCR1,CCHCR1	-	-	-	FLOT1	ZFP57	-	FLOT1	FLOT1	-	-
6	29945949	rs3132685	A	G	0.00569871	-5.30188	1.15e-07	3.88204	0.000103585	VARS2,HLA-C	TRIM26,FLOT1,FLOT1,FLOT1,FLOT1	-	-	-	-	ZFP57	-	-	-	-	-
6	30032522	rs8321	C	A	0.000676371	-6.08643	1.15e-09	4.49379	7e-06	HLA-G,VARS2,PSORS1C1,HLA-C,C4A	HLA-A,TRIM26,TRIM26,TRIM26,FLOT1,FLOT1,FLOT1,FLOT1,FLOT1,FLOT1,FLOT1,VARS2,VARS2,CCHCR1,CCHCR1,CCHCR1	-	-	-	FLOT1	ZFP57	-	HLA-F,FLOT1	FLOT1	-	-
6	30038647	rs9261290	C	T	0.00077142	-6.09038	1.13e-09	4.45967	8.21e-06	HLA-G,VARS2,PSORS1C1,HLA-C	HLA-A,TRIM26,TRIM26,TRIM26,FLOT1,FLOT1,FLOT1,FLOT1,FLOT1,FLOT1,FLOT1,VARS2,VARS2,CCHCR1,CCHCR1,CCHCR1	-	-	-	-	ZFP57	-	HLA-F,FLOT1	FLOT1	-	-
6	30073259	rs2517664	T	C	0.00294732	-5.23624	1.64e-07	4.08839	4.34e-05	RNF39	TRIM26,FLOT1,FLOT1,FLOT1,FLOT1,FLOT1	-	-	-	-	-	-	HLA-F,FLOT1	FLOT1	-	-
6	30075613	rs2023473	C	T	0.00138934	-5.98456	2.17e-09	4.30383	1.68e-05	HLA-G,VARS2,PSORS1C1,HLA-C,MICB,C4A	HLA-A,TRIM26,TRIM26,TRIM26,FLOT1,FLOT1,FLOT1,FLOT1,FLOT1,FLOT1,FLOT1,FLOT1,VARS2,VARS2,VARS2,CCHCR1,CCHCR1,CCHCR1,HLA-C	-	-	-	FLOT1	ZFP57	-	FLOT1	FLOT1	-	-
6	30083708	rs2523978	T	C	0.000638115	-5.98724	2.13e-09	4.50802	6.54e-06	HLA-G,TRIM26,VARS2,PSORS1C1,HLA-C,MICB,C4A	HLA-A,TRIM26,TRIM26,TRIM26,FLOT1,FLOT1,FLOT1,FLOT1,FLOT1,FLOT1,FLOT1,FLOT1,VARS2,VARS2,VARS2,CCHCR1,CCHCR1,CCHCR1,HLA-C	-	-	VARS2	FLOT1	ZFP57	-	HLA-F,FLOT1	FLOT1	-	-
6	30103360	rs1541269	A	G	0.00724324	-6.17719	6.53e-10	3.80313	0.000142878	HLA-G,PSORS1C1,HLA-C,MICB,C4A	HLA-A,TRIM26,FLOT1,FLOT1,FLOT1,FLOT1,FLOT1,FLOT1,CCHCR1,HLA-C	-	-	-	FLOT1	-	VARS2	HLA-F,FLOT1	FLOT1	-	-
6	30112795	rs2844789	A	G	0.00108103	-5.95588	2.59e-09	4.37111	1.24e-05	HLA-G,VARS2,PSORS1C1,HLA-C,MICB,C4A	HLA-A,TRIM26,TRIM26,TRIM26,FLOT1,FLOT1,FLOT1,FLOT1,FLOT1,FLOT1,FLOT1,FLOT1,VARS2,VARS2,VARS2,CCHCR1,CCHCR1,CCHCR1,HLA-C	-	-	-	-	ZFP57	-	FLOT1	FLOT1	-	-
6	30122623	rs2517645	C	T	0.00512219	-4.66354	3.11e-06	3.91705	8.96e-05	HLA-A,TRIM26,PSORS1C1	HLA-A,TRIM26,TRIM26,TRIM26,TRIM26,FLOT1,FLOT1,FLOT1,FLOT1,FLOT1,CCHCR1	-	-	VARS2	-	-	-	FLOT1	FLOT1	-	-
6	30125543	rs1970	T	C	0.00193821	-5.9513	2.66e-09	4.21017	2.55e-05	HLA-G,VARS2,PSORS1C1,HLA-C,MICB,C4A	HLA-A,TRIM26,TRIM26,TRIM26,FLOT1,FLOT1,FLOT1,FLOT1,FLOT1,FLOT1,FLOT1,FLOT1,VARS2,VARS2,VARS2,CCHCR1,CCHCR1,CCHCR1,HLA-C	-	-	-	FLOT1	ZFP57	-	FLOT1	FLOT1	-	-
6	30127805	rs1573296	G	A	0.00180067	-5.97609	2.29e-09	4.23177	2.32e-05	HLA-G,VARS2,PSORS1C1,HLA-C,MICB,C4A	HLA-A,TRIM26,TRIM26,TRIM26,FLOT1,FLOT1,FLOT1,FLOT1,FLOT1,FLOT1,FLOT1,FLOT1,VARS2,VARS2,VARS2,CCHCR1,CCHCR1,CCHCR1,HLA-C	-	-	-	FLOT1	ZFP57	-	FLOT1,CCHCR1	FLOT1	-	-
6	30128949	rs2157678	T	G	0.0017797	-5.98057	2.22e-09	4.23516	2.28e-05	HLA-G,VARS2,PSORS1C1,HLA-C,MICB,C4A	HLA-A,TRIM26,TRIM26,TRIM26,FLOT1,FLOT1,FLOT1,FLOT1,FLOT1,FLOT1,FLOT1,FLOT1,VARS2,VARS2,VARS2,CCHCR1,CCHCR1,CCHCR1,HLA-C	-	-	-	-	ZFP57	-	FLOT1,CCHCR1	FLOT1	-	-
6	30137209	rs929157	A	G	0.00283294	-5.02756	4.97e-07	4.09979	4.14e-05	HLA-A,TRIM26,PSORS1C1	HLA-A,TRIM26,TRIM26,TRIM26,TRIM26,FLOT1,FLOT1,FLOT1,FLOT1,FLOT1,FLOT1,CCHCR1,CCHCR1	-	-	-	-	-	-	FLOT1,CCHCR1	FLOT1	-	-
6	30137387	rs2523729	A	G	0.00063318	-6.00442	1.92e-09	4.50985	6.49e-06	HLA-G,TRIM26,VARS2,PSORS1C1,HLA-C,MICB,C4A	HLA-A,TRIM26,TRIM26,TRIM26,FLOT1,FLOT1,FLOT1,FLOT1,FLOT1,FLOT1,FLOT1,VARS2,VARS2,VARS2,CCHCR1,CCHCR1,CCHCR1,HLA-C	-	-	-	-	-	-	HLA-F,FLOT1,CCHCR1	FLOT1	-	-
6	30147230	rs2844785	G	T	0.00220263	-5.06931	3.99e-07	4.17391	2.99e-05	HLA-A,TRIM26,PSORS1C1	HLA-A,TRIM26,TRIM26,TRIM26,TRIM26,FLOT1,FLOT1,FLOT1,FLOT1,FLOT1,FLOT1,CCHCR1,CCHCR1	-	-	VARS2	-	-	-	FLOT1,CCHCR1	FLOT1	-	-
6	30152467	rs11158	T	G	0.00154349	-6.07292	1.26e-09	4.27458	1.91e-05	HLA-G,TRIM26,VARS2,PSORS1C1,HLA-C,MICB,C4A	HLA-A,TRIM26,TRIM26,TRIM26,FLOT1,FLOT1,FLOT1,FLOT1,FLOT1,FLOT1,FLOT1,FLOT1,VARS2,VARS2,VARS2,CCHCR1,CCHCR1,CCHCR1,HLA-C	-	-	-	-	-	-	FLOT1,CCHCR1	FLOT1	-	-
6	30153363	rs2106072	A	G	0.00107581	-6.01129	1.84e-09	4.37249	1.23e-05	HLA-G,TRIM26,FLOT1,VARS2,PSORS1C1,HLA-C,MICB,C4A	HLA-A,TRIM26,TRIM26,TRIM26,TRIM26,FLOT1,FLOT1,FLOT1,FLOT1,FLOT1,FLOT1,FLOT1,FLOT1,VARS2,VARS2,CCHCR1,CCHCR1,HLA-C	-	-	-	FLOT1	-	-	FLOT1,CCHCR1	FLOT1	-	-
6	30158127	rs2517618	A	G	0.00227831	-5.01562	5.29e-07	4.16348	3.13e-05	HLA-A,TRIM26,PSORS1C1	HLA-A,TRIM26,TRIM26,TRIM26,TRIM26,FLOT1,FLOT1,FLOT1,FLOT1,FLOT1,FLOT1,CCHCR1,CCHCR1	-	-	VARS2	-	-	-	FLOT1,CCHCR1	FLOT1	-	-
6	30161536	rs2517617	A	G	0.000833664	-6.00629	1.9e-09	4.44018	8.99e-06	HLA-G,TRIM26,VARS2,PSORS1C1,HLA-C,MICB,C4A	HLA-A,TRIM26,TRIM26,TRIM26,FLOT1,FLOT1,FLOT1,FLOT1,FLOT1,FLOT1,FLOT1,FLOT1,VARS2,VARS2,VARS2,CCHCR1,CCHCR1,CCHCR1,HLA-C	-	-	VARS2	FLOT1	-	-	FLOT1,CCHCR1	FLOT1	-	-
6	30162505	rs2517615	A	G	0.00209162	-5.06822	4.02e-07	4.18917	2.8e-05	HLA-A,TRIM26,PSORS1C1	HLA-A,TRIM26,TRIM26,TRIM26,TRIM26,FLOT1,FLOT1,FLOT1,FLOT1,FLOT1,FLOT1,CCHCR1,CCHCR1	-	-	VARS2	-	-	-	FLOT1,CCHCR1	FLOT1	-	-
6	30163955	rs2517614	A	G	0.00913898	-4.69688	2.64e-06	3.72257	0.000197205	HLA-A,TRIM26,VARS2	HLA-A,HLA-A,HLA-A,TRIM26,TRIM26,TRIM26,TRIM26,TRIM26,TRIM26,TRIM26,FLOT1,FLOT1,FLOT1,FLOT1,FLOT1,VARS2,VARS2,VARS2,VARS2,VARS2,CCHCR1,CCHCR1,DDX39B	-	-	VARS2	-	-	-	FLOT1,VARS2,CCHCR1	FLOT1,VARS2	-	-
6	30165662	rs2517613	A	G	0.00258813	-5.08434	3.69e-07	4.12697	3.68e-05	HLA-A,TRIM26,PSORS1C1	HLA-A,TRIM26,TRIM26,TRIM26,TRIM26,FLOT1,FLOT1,FLOT1,FLOT1,FLOT1,FLOT1,CCHCR1,CCHCR1	-	-	VARS2	-	-	-	FLOT1,CCHCR1	FLOT1	-	-
6	30166886	rs2523720	T	C	0.00253697	-5.08333	3.71e-07	4.13297	3.58e-05	HLA-A,TRIM26,PSORS1C1	HLA-A,TRIM26,TRIM26,TRIM26,TRIM26,FLOT1,FLOT1,FLOT1,FLOT1,FLOT1,FLOT1,CCHCR1,CCHCR1	-	-	VARS2	-	-	-	FLOT1,CCHCR1	FLOT1	-	-
6	30168319	rs2523719	T	G	0.00279983	-4.83451	1.33e-06	4.10309	4.08e-05	HLA-A,TRIM26,PSORS1C1	HLA-A,TRIM26,TRIM26,TRIM26,TRIM26,FLOT1,FLOT1,FLOT1,FLOT1,FLOT1,CCHCR1	-	-	VARS2	-	-	-	FLOT1,CCHCR1	FLOT1	-	-
6	30169092	rs2517612	G	A	0.00219979	-5.08089	3.76e-07	4.1743	2.99e-05	HLA-A,TRIM26,PSORS1C1	HLA-A,TRIM26,TRIM26,TRIM26,TRIM26,FLOT1,FLOT1,FLOT1,FLOT1,FLOT1,FLOT1,CCHCR1,CCHCR1	-	-	VARS2	-	-	-	FLOT1,CCHCR1	FLOT1	-	-
6	30169327	rs2517611	G	A	0.00819109	-4.707	2.51e-06	3.76116	0.000169125	HLA-A,TRIM26,VARS2	HLA-A,HLA-A,HLA-A,TRIM26,TRIM26,TRIM26,TRIM26,TRIM26,TRIM26,TRIM26,FLOT1,FLOT1,FLOT1,FLOT1,FLOT1,VARS2,VARS2,VARS2,VARS2,VARS2,CCHCR1,CCHCR1,DDX39B	-	-	VARS2	-	-	-	FLOT1,VARS2,CCHCR1	FLOT1,VARS2	-	-
6	30169475	rs2284166	C	T	0.00976747	-4.57114	4.85e-06	3.70005	0.000215554	ZKSCAN3,HLA-A,TRIM26,VARS2,BAG6	HLA-A,HLA-A,HLA-A,TRIM26,TRIM26,TRIM26,TRIM26,TRIM26,TRIM26,TRIM26,RPP21,FLOT1,FLOT1,FLOT1,FLOT1,FLOT1,VARS2,VARS2,VARS2,VARS2,VARS2,CCHCR1,CCHCR1,DDX39B	-	-	VARS2	-	-	-	VARS2	FLOT1,VARS2	-	-
6	30170280	rs2517610	G	A	0.00831383	-4.57141	4.84e-06	3.75618	0.000172523	ZKSCAN3,HLA-A,TRIM26,VARS2,BAG6	HLA-A,HLA-A,HLA-A,TRIM26,TRIM26,TRIM26,TRIM26,TRIM26,TRIM26,TRIM26,RPP21,FLOT1,FLOT1,FLOT1,FLOT1,FLOT1,VARS2,VARS2,VARS2,VARS2,VARS2,CCHCR1,CCHCR1,DDX39B	-	-	VARS2	-	-	-	VARS2	FLOT1,VARS2	-	-
6	30170287	rs2517609	G	A	0.000687324	-6.04797	1.47e-09	4.48971	7.13e-06	HLA-G,TRIM26,VARS2,PSORS1C1,HLA-C,MICB,C4A	HLA-A,TRIM26,TRIM26,TRIM26,FLOT1,FLOT1,FLOT1,FLOT1,FLOT1,FLOT1,FLOT1,VARS2,VARS2,VARS2,CCHCR1,CCHCR1,CCHCR1,HLA-C	-	-	VARS2	-	-	-	HLA-F,FLOT1,CCHCR1	FLOT1	-	-
6	30170510	rs1117490	C	T	0.00697328	-4.5689	4.9e-06	3.81579	0.00013575	ZKSCAN3,HLA-A,TRIM26,VARS2,BAG6	HLA-A,HLA-A,HLA-A,TRIM26,TRIM26,TRIM26,TRIM26,TRIM26,TRIM26,TRIM26,RPP21,FLOT1,FLOT1,FLOT1,FLOT1,FLOT1,VARS2,VARS2,VARS2,VARS2,VARS2,CCHCR1,CCHCR1,DDX39B	-	-	VARS2	-	-	-	VARS2	FLOT1,VARS2	-	-
6	30170525	rs2523716	T	C	0.00592166	-4.50509	6.63e-06	3.86997	0.000108851	HLA-A,TRIM26,VARS2	HLA-A,HLA-A,HLA-A,TRIM26,TRIM26,TRIM26,TRIM26,TRIM26,TRIM26,TRIM26,FLOT1,FLOT1,FLOT1,FLOT1,FLOT1,VARS2,VARS2,VARS2,VARS2,VARS2,VARS2,CCHCR1,CCHCR1,DDX39B	-	-	VARS2	-	-	-	FLOT1,VARS2	FLOT1,VARS2	-	-
6	30170906	rs1117488	T	G	0.00698289	-4.56665	4.96e-06	3.81534	0.000135997	ZKSCAN3,HLA-A,TRIM26,VARS2,BAG6	HLA-A,HLA-A,HLA-A,TRIM26,TRIM26,TRIM26,TRIM26,TRIM26,TRIM26,TRIM26,FLOT1,FLOT1,FLOT1,FLOT1,FLOT1,VARS2,VARS2,VARS2,VARS2,VARS2,CCHCR1,CCHCR1,DDX39B	-	-	-	-	-	-	VARS2	FLOT1,VARS2	-	-
6	30170970	rs1117487	G	A	0.00747666	-4.55642	5.2e-06	3.79216	0.000149342	ZKSCAN3,HLA-A,TRIM26,VARS2,BAG6	HLA-A,HLA-A,HLA-A,TRIM26,TRIM26,TRIM26,TRIM26,TRIM26,TRIM26,TRIM26,RPP21,FLOT1,FLOT1,FLOT1,FLOT1,FLOT1,VARS2,VARS2,VARS2,VARS2,VARS2,CCHCR1,CCHCR1,DDX39B	-	-	VARS2	-	-	-	VARS2	FLOT1,VARS2	-	-
6	30171284	rs2523715	T	C	0.00185966	-5.07343	3.91e-07	4.22223	2.42e-05	HLA-A,TRIM26,PSORS1C1	HLA-A,TRIM26,TRIM26,TRIM26,TRIM26,FLOT1,FLOT1,FLOT1,FLOT1,FLOT1,FLOT1,CCHCR1,CCHCR1	-	-	VARS2	-	-	-	FLOT1,CCHCR1	FLOT1	-	-
6	30171369	rs2523714	T	G	0.00663575	-4.56285	5.05e-06	3.83155	0.000127336	ZKSCAN3,HLA-A,TRIM26,VARS2,BAG6	HLA-A,HLA-A,HLA-A,TRIM26,TRIM26,TRIM26,TRIM26,TRIM26,TRIM26,TRIM26,RPP21,FLOT1,FLOT1,FLOT1,FLOT1,FLOT1,VARS2,VARS2,VARS2,VARS2,VARS2,CCHCR1,CCHCR1,DDX39B	-	-	-	-	-	-	VARS2	FLOT1,VARS2	-	-
6	30171417	rs2517608	T	C	0.00636166	-4.47781	7.54e-06	3.84604	0.000120042	HLA-A,TRIM26,VARS2	HLA-A,HLA-A,HLA-A,TRIM26,TRIM26,TRIM26,TRIM26,TRIM26,TRIM26,TRIM26,FLOT1,FLOT1,FLOT1,FLOT1,FLOT1,VARS2,VARS2,VARS2,VARS2,VARS2,VARS2,CCHCR1,CCHCR1,DDX39B	-	-	VARS2	-	-	-	FLOT1,VARS2	FLOT1,VARS2	-	-
6	30171827	rs2844776	C	T	0.00619765	-4.56823	4.92e-06	3.85497	0.000115742	ZKSCAN3,HLA-A,TRIM26,VARS2,BAG6	HLA-A,HLA-A,HLA-A,TRIM26,TRIM26,TRIM26,TRIM26,TRIM26,TRIM26,TRIM26,RPP21,FLOT1,FLOT1,FLOT1,FLOT1,FLOT1,VARS2,VARS2,VARS2,VARS2,VARS2,CCHCR1,CCHCR1,DDX39B	-	-	VARS2	-	-	-	VARS2	FLOT1,VARS2	-	-
6	30172513	rs971570	C	A	0.00622775	-4.47477	7.65e-06	3.85334	0.000116519	HLA-A,TRIM26,VARS2	HLA-A,HLA-A,HLA-A,TRIM26,TRIM26,TRIM26,TRIM26,TRIM26,TRIM26,TRIM26,FLOT1,FLOT1,FLOT1,FLOT1,FLOT1,VARS2,VARS2,VARS2,VARS2,VARS2,VARS2,CCHCR1,CCHCR1,DDX39B	-	-	VARS2	-	-	-	FLOT1,VARS2	FLOT1,VARS2	-	-
6	30173330	rs2523713	A	G	0.00550964	-4.47516	7.64e-06	3.89254	9.92e-05	HLA-A,TRIM26,VARS2	HLA-A,HLA-A,HLA-A,TRIM26,TRIM26,TRIM26,TRIM26,TRIM26,TRIM26,TRIM26,FLOT1,FLOT1,FLOT1,FLOT1,FLOT1,VARS2,VARS2,VARS2,VARS2,VARS2,VARS2,CCHCR1,CCHCR1,DDX39B	-	-	VARS2	-	-	-	FLOT1,VARS2	FLOT1,VARS2	-	-
6	30173538	rs2523712	A	G	0.000558106	-6.07684	1.23e-09	4.54209	5.57e-06	HLA-G,TRIM26,VARS2,PSORS1C1,HLA-C,MICB,C4A	HLA-A,TRIM26,TRIM26,TRIM26,FLOT1,FLOT1,FLOT1,FLOT1,FLOT1,FLOT1,FLOT1,FLOT1,VARS2,VARS2,VARS2,CCHCR1,CCHCR1,CCHCR1,HLA-C	-	-	VARS2	-	-	-	FLOT1,CCHCR1	FLOT1	-	-
6	30174131	rs2021722	T	C	0.00600713	-4.55816	5.16e-06	3.86533	0.00011094	ZKSCAN3,HLA-A,TRIM26,VARS2,BAG6	HLA-A,HLA-A,HLA-A,TRIM26,TRIM26,TRIM26,TRIM26,TRIM26,TRIM26,TRIM26,RPP21,FLOT1,FLOT1,FLOT1,FLOT1,FLOT1,VARS2,VARS2,VARS2,VARS2,VARS2,CCHCR1,CCHCR1	-	-	VARS2	-	-	-	VARS2	FLOT1,VARS2	-	-
6	30174633	rs885912	A	C	0.00769747	-4.572	4.83e-06	3.78176	0.000155726	ZKSCAN3,HLA-A,TRIM26,VARS2,BAG6	HLA-A,HLA-A,HLA-A,TRIM26,TRIM26,TRIM26,TRIM26,TRIM26,TRIM26,TRIM26,RPP21,FLOT1,FLOT1,FLOT1,FLOT1,FLOT1,VARS2,VARS2,VARS2,VARS2,VARS2,CCHCR1,CCHCR1,DDX39B	-	-	VARS2	-	-	-	VARS2	FLOT1,VARS2	-	-
6	30177939	rs3129695	A	G	0.00123102	-5.05288	4.35e-07	4.33698	1.44e-05	HLA-A,TRIM26,PSORS1C1	HLA-A,TRIM26,TRIM26,TRIM26,TRIM26,FLOT1,FLOT1,FLOT1,FLOT1,FLOT1,FLOT1,CCHCR1,CCHCR1	-	-	VARS2	-	-	-	FLOT1,CCHCR1	FLOT1	-	-
6	30181883	rs2188100	A	G	0.00131431	-5.00589	5.56e-07	4.31829	1.57e-05	HLA-A,TRIM26,PSORS1C1	HLA-A,TRIM26,TRIM26,TRIM26,TRIM26,FLOT1,FLOT1,FLOT1,FLOT1,FLOT1,FLOT1,CCHCR1,CCHCR1	-	-	VARS2	-	-	-	FLOT1,CCHCR1	FLOT1	-	-
6	30195038	rs1264690	T	G	0.00156992	-4.99745	5.81e-07	4.26954	1.96e-05	HLA-A,TRIM26,PSORS1C1	HLA-A,TRIM26,TRIM26,TRIM26,TRIM26,FLOT1,FLOT1,FLOT1,FLOT1,FLOT1,FLOT1,CCHCR1,CCHCR1	-	-	VARS2	-	-	-	FLOT1,CCHCR1	FLOT1	-	-
6	30202571	rs885916	T	C	0.00150588	-4.96065	7.03e-07	4.28173	1.85e-05	HLA-A,TRIM26,PSORS1C1	HLA-A,TRIM26,TRIM26,TRIM26,TRIM26,FLOT1,FLOT1,FLOT1,FLOT1,FLOT1,FLOT1,CCHCR1,CCHCR1	-	-	VARS2	-	-	-	FLOT1,CCHCR1	FLOT1	-	-
6	30204008	rs2517589	C	T	0.00161233	-4.97867	6.4e-07	4.26209	2.03e-05	HLA-A,TRIM26,PSORS1C1	HLA-A,TRIM26,TRIM26,TRIM26,TRIM26,FLOT1,FLOT1,FLOT1,FLOT1,FLOT1,FLOT1,CCHCR1,CCHCR1	-	-	VARS2	-	-	-	FLOT1,CCHCR1	FLOT1	-	-
6	30206014	rs2844777	A	G	0.000495456	-6.09957	1.06e-09	4.57095	4.86e-06	HLA-G,TRIM26,VARS2,PSORS1C1,HLA-C,MICB,C4A	HLA-A,TRIM26,TRIM26,TRIM26,FLOT1,FLOT1,FLOT1,FLOT1,FLOT1,FLOT1,FLOT1,VARS2,VARS2,VARS2,VARS2,CCHCR1,CCHCR1,CCHCR1,HLA-C	-	-	VARS2	-	-	-	HLA-F,FLOT1,CCHCR1	FLOT1	-	-
6	30207495	rs2844773	A	C	0.00293682	-4.52295	6.1e-06	4.08943	4.32e-05	HLA-A,TRIM26,PSORS1C1	TRIM26,TRIM26,TRIM26,TRIM26,FLOT1,FLOT1,FLOT1,FLOT1,FLOT1,FLOT1,VARS2,CCHCR1	-	-	VARS2	-	-	-	HLA-F,FLOT1	FLOT1	-	-
6	30208843	rs2844771	A	G	0.00227497	-4.52278	6.1e-06	4.16394	3.13e-05	HLA-A,TRIM26,PSORS1C1	TRIM26,TRIM26,TRIM26,TRIM26,FLOT1,FLOT1,FLOT1,FLOT1,FLOT1,FLOT1,VARS2,CCHCR1	-	-	VARS2	-	-	-	HLA-F,FLOT1	FLOT1	-	-
6	30209918	rs2188099	G	A	0.00350737	-4.53281	5.82e-06	4.03568	5.44e-05	HLA-A,TRIM26,PSORS1C1	TRIM26,TRIM26,TRIM26,TRIM26,FLOT1,FLOT1,FLOT1,FLOT1,FLOT1,FLOT1,VARS2,CCHCR1	-	-	VARS2	-	-	-	HLA-F,FLOT1	FLOT1	-	-
6	30210550	rs2844770	A	C	0.00302385	-4.51977	6.19e-06	4.08074	4.49e-05	HLA-A,TRIM26,PSORS1C1	TRIM26,TRIM26,TRIM26,TRIM26,FLOT1,FLOT1,FLOT1,FLOT1,FLOT1,FLOT1,VARS2,CCHCR1	-	-	VARS2	-	-	-	HLA-F,FLOT1	FLOT1	-	-
6	30225273	rs3094632	A	G	0.00486157	-4.33241	1.47e-05	3.93346	8.37e-05	HLA-A,TRIM26,PSORS1C1	TRIM26,TRIM26,TRIM26,TRIM26,FLOT1,FLOT1,FLOT1,FLOT1,FLOT1,FLOT1,CCHCR1	-	-	-	-	-	-	HLA-F,FLOT1	FLOT1	-	-
6	30226123	rs3094077	T	C	0.00403799	-4.32104	1.55e-05	3.99178	6.56e-05	HLA-A,TRIM26,PSORS1C1	TRIM26,TRIM26,TRIM26,TRIM26,FLOT1,FLOT1,FLOT1,FLOT1,FLOT1,FLOT1,CCHCR1	-	-	-	-	-	-	HLA-F,FLOT1	FLOT1	-	-
6	30226305	rs3094076	T	C	0.00762427	-4.35769	1.31e-05	3.78521	0.00015358	-	-	-	-	VARS2	-	-	-	FLOT1	FLOT1	-	-
6	30229989	rs3129699	T	C	0.00430003	-4.27583	1.9e-05	3.9726	7.11e-05	HLA-A,TRIM26,PSORS1C1	TRIM26,TRIM26,TRIM26,TRIM26,FLOT1,FLOT1,FLOT1,FLOT1,FLOT1,FLOT1,CCHCR1	-	-	VARS2	-	-	HLA-E	HLA-F,FLOT1	FLOT1	-	-
6	30230760	rs3130398	A	G	0.00518002	-4.2736	1.92e-05	3.9134	9.1e-05	HLA-A,TRIM26,PSORS1C1	TRIM26,TRIM26,TRIM26,TRIM26,FLOT1,FLOT1,FLOT1,FLOT1,FLOT1,FLOT1,CCHCR1	-	-	VARS2	-	-	HLA-E	HLA-F,FLOT1	FLOT1	-	-
6	30230777	rs3130400	G	A	0.00367969	-4.20879	2.57e-05	4.02094	5.8e-05	HLA-A,TRIM26,PSORS1C1	TRIM26,TRIM26,TRIM26,TRIM26,FLOT1,FLOT1,FLOT1,FLOT1,FLOT1,FLOT1,CCHCR1	-	-	VARS2	-	-	HLA-E	HLA-F,FLOT1	FLOT1	-	-
6	30230930	rs3094074	G	A	0.00481126	-4.26371	2.01e-05	3.93662	8.26e-05	HLA-A,TRIM26,PSORS1C1	TRIM26,TRIM26,TRIM26,TRIM26,FLOT1,FLOT1,FLOT1,FLOT1,FLOT1,FLOT1,CCHCR1	-	-	VARS2	-	-	HLA-E	HLA-F,FLOT1	FLOT1	-	-
6	30231224	rs3094073	A	G	0.00569833	-4.2728	1.93e-05	3.88206	0.000103576	HLA-A,TRIM26,PSORS1C1	TRIM26,TRIM26,TRIM26,TRIM26,FLOT1,FLOT1,FLOT1,FLOT1,FLOT1,FLOT1,CCHCR1	-	-	VARS2	-	-	HLA-E	HLA-F,FLOT1	FLOT1	-	-
6	30231273	rs3130401	G	A	0.00540824	-4.27238	1.93e-05	3.89897	9.66e-05	HLA-A,TRIM26,PSORS1C1	TRIM26,TRIM26,TRIM26,TRIM26,FLOT1,FLOT1,FLOT1,FLOT1,FLOT1,FLOT1,CCHCR1	-	-	VARS2	-	-	HLA-E	HLA-F,FLOT1	FLOT1	-	-
6	30231330	rs3132659	C	T	0.00557844	-4.27042	1.95e-05	3.88854	0.000100851	HLA-A,TRIM26,PSORS1C1	TRIM26,TRIM26,TRIM26,TRIM26,FLOT1,FLOT1,FLOT1,FLOT1,FLOT1,FLOT1,CCHCR1	-	-	VARS2	-	-	HLA-E	HLA-F,FLOT1	FLOT1	-	-
6	30231587	rs3130402	G	A	0.00461955	-4.27033	1.95e-05	3.94909	7.84e-05	HLA-A,TRIM26,PSORS1C1	TRIM26,TRIM26,TRIM26,TRIM26,FLOT1,FLOT1,FLOT1,FLOT1,FLOT1,FLOT1,CCHCR1	-	-	VARS2	-	-	HLA-E	HLA-F,FLOT1	FLOT1	-	-
6	30231594	rs9261635	G	A	0.0054273	-4.1859	2.84e-05	3.89776	9.71e-05	HLA-A,TRIM26,PSORS1C1	TRIM26,TRIM26,TRIM26,TRIM26,FLOT1,FLOT1,FLOT1,FLOT1,FLOT1,FLOT1,CCHCR1	-	-	VARS2	-	-	HLA-E	HLA-F,FLOT1	FLOT1	-	-
6	30231666	rs3132658	C	T	0.00528375	-4.27028	1.95e-05	3.90685	9.35e-05	HLA-A,TRIM26,PSORS1C1	TRIM26,TRIM26,TRIM26,TRIM26,FLOT1,FLOT1,FLOT1,FLOT1,FLOT1,FLOT1,CCHCR1	-	-	VARS2	-	-	HLA-E	HLA-F,FLOT1	FLOT1	-	-
6	30231768	rs3094071	A	G	0.0046938	-4.27545	1.91e-05	3.94399	8.01e-05	HLA-A,TRIM26,PSORS1C1	TRIM26,TRIM26,TRIM26,TRIM26,FLOT1,FLOT1,FLOT1,FLOT1,FLOT1,FLOT1,CCHCR1	-	-	VARS2	-	-	HLA-E	HLA-F,FLOT1	FLOT1	-	-
6	30232009	rs3130403	G	T	0.00515262	-4.27047	1.95e-05	3.91513	9.04e-05	HLA-A,TRIM26,PSORS1C1	TRIM26,TRIM26,TRIM26,TRIM26,FLOT1,FLOT1,FLOT1,FLOT1,FLOT1,FLOT1,CCHCR1	-	-	VARS2	-	-	HLA-E	HLA-F,FLOT1	FLOT1	-	-
6	30232250	rs3130404	G	A	0.00540319	-4.2701	1.95e-05	3.89929	9.65e-05	HLA-A,TRIM26,PSORS1C1	TRIM26,TRIM26,TRIM26,TRIM26,FLOT1,FLOT1,FLOT1,FLOT1,FLOT1,FLOT1,CCHCR1	-	-	VARS2	-	-	HLA-E	HLA-F,FLOT1	FLOT1	-	-
6	30232436	rs3094630	A	G	0.00458729	-4.26232	2.02e-05	3.95147	7.77e-05	HLA-A,TRIM26,PSORS1C1	TRIM26,TRIM26,TRIM26,TRIM26,FLOT1,FLOT1,FLOT1,FLOT1,FLOT1,FLOT1,CCHCR1	-	-	VARS2	-	-	HLA-E	HLA-F,FLOT1	FLOT1	-	-
6	30232672	rs3129701	T	C	0.00467722	-4.26126	2.03e-05	3.94503	7.98e-05	HLA-A,TRIM26,PSORS1C1	TRIM26,TRIM26,TRIM26,TRIM26,FLOT1,FLOT1,FLOT1,FLOT1,FLOT1,FLOT1,CCHCR1	-	-	VARS2	-	-	HLA-E	HLA-F,FLOT1	FLOT1	-	-
6	30232785	rs3129702	A	C	0.00566052	-4.27559	1.91e-05	3.8841	0.000102709	HLA-A,TRIM26,PSORS1C1	TRIM26,TRIM26,TRIM26,TRIM26,FLOT1,FLOT1,FLOT1,FLOT1,FLOT1,FLOT1,CCHCR1	-	-	VARS2	-	-	HLA-E	HLA-F,FLOT1	FLOT1	-	-
6	30232953	rs3094629	A	G	0.00594015	-4.36969	1.24e-05	3.86896	0.0001093	HLA-A,TRIM26,PSORS1C1	TRIM26,TRIM26,TRIM26,TRIM26,FLOT1,FLOT1,FLOT1,FLOT1,FLOT1,FLOT1,CCHCR1	-	-	VARS2	-	-	-	HLA-F,FLOT1	FLOT1	-	-
6	30233513	rs3132657	C	T	0.00566326	-4.27488	1.91e-05	3.88395	0.000102771	HLA-A,TRIM26,PSORS1C1	TRIM26,TRIM26,TRIM26,TRIM26,FLOT1,FLOT1,FLOT1,FLOT1,FLOT1,FLOT1,CCHCR1	-	-	VARS2	-	-	HLA-E	HLA-F,FLOT1	FLOT1	-	-
6	30233558	rs3129703	A	C	0.0058022	-4.27116	1.94e-05	3.87644	0.000105997	HLA-A,TRIM26,PSORS1C1	TRIM26,TRIM26,TRIM26,TRIM26,FLOT1,FLOT1,FLOT1,FLOT1,FLOT1,FLOT1,CCHCR1	-	-	VARS2	-	-	HLA-E	HLA-F,FLOT1	FLOT1	-	-
6	30233739	rs3132656	C	T	0.00494287	-4.27502	1.91e-05	3.92835	8.55e-05	HLA-A,TRIM26,PSORS1C1	TRIM26,TRIM26,TRIM26,TRIM26,FLOT1,FLOT1,FLOT1,FLOT1,FLOT1,FLOT1,CCHCR1	-	-	VARS2	-	-	HLA-E	HLA-F,FLOT1	FLOT1	-	-
6	30233876	rs3132655	C	T	0.00332697	-4.27554	1.91e-05	4.05105	5.1e-05	HLA-A,TRIM26,PSORS1C1	TRIM26,TRIM26,TRIM26,TRIM26,FLOT1,FLOT1,FLOT1,FLOT1,FLOT1,FLOT1,CCHCR1	-	-	VARS2	-	-	HLA-E	HLA-F,FLOT1	FLOT1	-	-
6	30234152	rs3130405	T	C	0.00365294	-4.27794	1.89e-05	4.02323	5.74e-05	HLA-A,TRIM26,PSORS1C1	TRIM26,TRIM26,TRIM26,TRIM26,FLOT1,FLOT1,FLOT1,FLOT1,FLOT1,FLOT1,CCHCR1	-	-	VARS2	-	-	HLA-E	HLA-F,FLOT1	FLOT1	-	-
6	30234657	rs3129832	G	A	0.00444025	-4.26474	2e-05	3.9623	7.42e-05	HLA-A,TRIM26,PSORS1C1	TRIM26,TRIM26,TRIM26,TRIM26,FLOT1,FLOT1,FLOT1,FLOT1,FLOT1,FLOT1,CCHCR1	-	-	VARS2	-	-	HLA-E	HLA-F,FLOT1	FLOT1	-	-
6	30234700	rs3129704	C	T	0.00590014	-4.36456	1.27e-05	3.87113	0.000108331	HLA-A,TRIM26,PSORS1C1	TRIM26,TRIM26,TRIM26,TRIM26,FLOT1,FLOT1,FLOT1,FLOT1,FLOT1,FLOT1,CCHCR1	-	-	VARS2	-	-	-	HLA-F,FLOT1	FLOT1	-	-
6	30234721	rs3129705	A	G	0.00608848	-4.26633	1.99e-05	3.86091	0.000112965	HLA-A,TRIM26,PSORS1C1	TRIM26,TRIM26,TRIM26,TRIM26,FLOT1,FLOT1,FLOT1,FLOT1,FLOT1,FLOT1,CCHCR1	-	-	VARS2	-	-	HLA-E	HLA-F,FLOT1	FLOT1	-	-
6	30234931	rs3129706	C	T	0.00263136	-4.27857	1.88e-05	4.1219	3.76e-05	HLA-A,TRIM26,PSORS1C1	TRIM26,TRIM26,TRIM26,TRIM26,FLOT1,FLOT1,FLOT1,FLOT1,FLOT1,FLOT1,CCHCR1	-	-	VARS2	-	-	HLA-E	HLA-F,FLOT1	FLOT1	-	-
6	30234934	rs3129835	C	A	0.00382274	-4.279	1.88e-05	4.00866	6.11e-05	HLA-A,TRIM26,PSORS1C1	TRIM26,TRIM26,TRIM26,TRIM26,FLOT1,FLOT1,FLOT1,FLOT1,FLOT1,FLOT1,CCHCR1	-	-	VARS2	-	-	HLA-E	HLA-F,FLOT1	FLOT1	-	-
6	30234945	rs3129836	G	A	0.00484024	-4.38036	1.18e-05	3.9348	8.33e-05	HLA-A,TRIM26,PSORS1C1	TRIM26,TRIM26,TRIM26,TRIM26,FLOT1,FLOT1,FLOT1,FLOT1,FLOT1,FLOT1,CCHCR1	-	-	VARS2	-	-	-	HLA-F,FLOT1	FLOT1	-	-
6	30235204	rs3129707	A	G	0.00404556	-4.27983	1.87e-05	3.99123	6.57e-05	HLA-A,TRIM26,PSORS1C1	TRIM26,TRIM26,TRIM26,TRIM26,FLOT1,FLOT1,FLOT1,FLOT1,FLOT1,FLOT1,CCHCR1	-	-	VARS2	-	-	HLA-E	HLA-F,FLOT1	FLOT1	-	-
6	30236038	rs3129708	T	G	0.00428406	-4.28232	1.85e-05	3.97377	7.07e-05	HLA-A,TRIM26,PSORS1C1	TRIM26,TRIM26,TRIM26,TRIM26,FLOT1,FLOT1,FLOT1,FLOT1,FLOT1,FLOT1,CCHCR1	-	-	VARS2	-	-	HLA-E	HLA-F,FLOT1	FLOT1	-	-
6	30248711	rs3129830	A	G	0.00174614	-6.04073	1.53e-09	4.24057	2.23e-05	HLA-G,TRIM26,VARS2,PSORS1C1,HLA-C,MICB,C4A	HLA-A,TRIM26,TRIM26,TRIM26,FLOT1,FLOT1,FLOT1,FLOT1,FLOT1,FLOT1,FLOT1,FLOT1,VARS2,VARS2,VARS2,CCHCR1,CCHCR1,CCHCR1,HLA-C	-	-	VARS2	FLOT1	-	HLA-C	FLOT1,CCHCR1	FLOT1	-	-
6	30251391	rs3094069	T	C	0.000933271	-6.04024	1.54e-09	4.41021	1.03e-05	HLA-G,TRIM26,VARS2,PSORS1C1,HLA-C,MICB,C4A	HLA-A,TRIM26,TRIM26,TRIM26,FLOT1,FLOT1,FLOT1,FLOT1,FLOT1,FLOT1,FLOT1,FLOT1,VARS2,VARS2,VARS2,CCHCR1,CCHCR1,CCHCR1,HLA-C	-	-	VARS2	FLOT1	-	HLA-C	FLOT1,CCHCR1	FLOT1	-	-
6	30278745	rs3094066	T	C	0.000391443	-6.00445	1.92e-09	4.62885	3.68e-06	HLA-G,TRIM26,VARS2,PSORS1C1,HLA-C,MICB,C4A	HLA-A,TRIM26,TRIM26,TRIM26,FLOT1,FLOT1,FLOT1,FLOT1,FLOT1,FLOT1,FLOT1,VARS2,VARS2,VARS2,VARS2,CCHCR1,CCHCR1,CCHCR1,HLA-C	-	-	-	-	-	-	HLA-F,FLOT1,CCHCR1	FLOT1	-	-
6	30279130	rs3130380	A	G	0.000800717	-6.06266	1.34e-09	4.45051	8.57e-06	HLA-G,TRIM26,VARS2,PSORS1C1,HLA-C,MICB,C4A	HLA-A,TRIM26,TRIM26,TRIM26,FLOT1,FLOT1,FLOT1,FLOT1,FLOT1,FLOT1,FLOT1,FLOT1,VARS2,VARS2,VARS2,VARS2,CCHCR1,CCHCR1,CCHCR1,HLA-C	-	-	VARS2	-	-	HLA-C	FLOT1,CCHCR1	FLOT1	-	-
6	30296253	rs3094064	A	G	0.000521131	-5.99235	2.07e-09	4.55847	5.15e-06	HLA-G,TRIM26,VARS2,PSORS1C1,HLA-C,MICB,C4A	HLA-A,TRIM26,TRIM26,TRIM26,FLOT1,FLOT1,FLOT1,FLOT1,FLOT1,FLOT1,FLOT1,VARS2,VARS2,VARS2,VARS2,CCHCR1,CCHCR1,CCHCR1,HLA-C	-	-	VARS2	-	-	-	HLA-F,FLOT1,CCHCR1	FLOT1	-	-
6	30299245	rs3094067	G	T	0.0018628	-6.00113	1.96e-09	4.22173	2.42e-05	HLA-G,TRIM26,VARS2,PSORS1C1,HLA-C,MICB,C4A	HLA-A,TRIM26,TRIM26,TRIM26,FLOT1,FLOT1,FLOT1,FLOT1,FLOT1,FLOT1,FLOT1,FLOT1,VARS2,VARS2,VARS2,CCHCR1,CCHCR1,CCHCR1,HLA-C	-	-	-	-	-	HLA-C	FLOT1,CCHCR1	FLOT1	-	-
6	30306306	rs3129837	G	A	0.00555711	-4.4366	9.14e-06	3.88969	0.000100374	HLA-A,TRIM26,PSORS1C1	TRIM26,TRIM26,TRIM26,TRIM26,FLOT1,FLOT1,FLOT1,FLOT1,FLOT1,FLOT1,CCHCR1	-	-	-	-	-	-	HLA-F,FLOT1	FLOT1	-	-
6	30312176	rs3132650	G	A	0.00480817	-4.38394	1.17e-05	3.93681	8.26e-05	HLA-A,TRIM26,PSORS1C1	TRIM26,TRIM26,TRIM26,TRIM26,FLOT1,FLOT1,FLOT1,FLOT1,FLOT1,FLOT1,CCHCR1	-	-	-	-	-	-	HLA-F,FLOT1	FLOT1	-	-
6	30318327	rs3130355	A	G	0.00135001	-5.92936	3.04e-09	4.31127	1.62e-05	HLA-G,TRIM26,VARS2,PSORS1C1,HLA-C,MICB,C4A	HLA-A,TRIM26,TRIM26,FLOT1,FLOT1,FLOT1,FLOT1,FLOT1,FLOT1,FLOT1,FLOT1,VARS2,VARS2,VARS2,CCHCR1,CCHCR1,CCHCR1,HLA-C	-	-	VARS2	FLOT1	-	HLA-C	FLOT1,CCHCR1	FLOT1	-	-
6	30323393	rs3130377	T	C	0.00866422	-5.55467	2.78e-08	3.74194	0.000182602	HLA-G,VARS2,PSORS1C1,HLA-C,MICB,C4A	HLA-A,TRIM26,TRIM26,GNL1,FLOT1,FLOT1,FLOT1,FLOT1,FLOT1,FLOT1,FLOT1,FLOT1,VARS2,VARS2,CCHCR1,CCHCR1,CCHCR1,HLA-C,C4A	-	-	VARS2	FLOT1	-	-	FLOT1,CCHCR1	FLOT1	-	-
6	30327194	rs3094059	A	G	0.0074653	-5.59225	2.24e-08	3.7927	0.00014902	HLA-G,TRIM26,VARS2,PSORS1C1,HLA-C,MICB,C4A	HLA-A,TRIM26,TRIM26,FLOT1,FLOT1,FLOT1,FLOT1,FLOT1,FLOT1,FLOT1,FLOT1,VARS2,VARS2,CCHCR1,CCHCR1,CCHCR1,HLA-C,C4A	-	-	VARS2	FLOT1	-	-	FLOT1,CCHCR1	FLOT1	-	-
6	30327196	rs3094058	A	G	0.0056389	-5.59036	2.27e-08	3.88527	0.000102216	-	-	-	-	-	-	-	-	FLOT1,CCHCR1	FLOT1	-	-
6	30327839	rs3130350	T	G	0.00565267	-5.59526	2.2e-08	3.88453	0.00010253	HLA-G,VARS2,PSORS1C1,HLA-C,MICB,C4A	HLA-A,TRIM26,TRIM26,GNL1,FLOT1,FLOT1,FLOT1,FLOT1,FLOT1,FLOT1,FLOT1,FLOT1,VARS2,VARS2,CCHCR1,CCHCR1,CCHCR1,HLA-C,C4A	-	-	VARS2	FLOT1	-	-	FLOT1,CCHCR1	FLOT1	-	-
6	30327952	rs3094622	G	A	0.00752459	-5.11882	3.07e-07	3.78991	0.000150705	HLA-G,TRIM26,VARS2,PSORS1C1,HLA-C,MICB,C4A	TRIM26,TRIM26,FLOT1,FLOT1,FLOT1,FLOT1,FLOT1,FLOT1,FLOT1,FLOT1,VARS2,VARS2,VARS2,CCHCR1,HLA-C	-	-	VARS2	-	-	-	FLOT1,CCHCR1	FLOT1	-	-
6	30328192	rs3130351	T	C	0.00965299	-5.55774	2.73e-08	3.70409	0.000212154	HLA-G,VARS2,PSORS1C1,HLA-C,MICB,C4A	HLA-A,TRIM26,TRIM26,GNL1,FLOT1,FLOT1,FLOT1,FLOT1,FLOT1,FLOT1,FLOT1,FLOT1,VARS2,VARS2,CCHCR1,CCHCR1,CCHCR1,HLA-C,C4A	-	-	VARS2	FLOT1	-	-	FLOT1,CCHCR1	FLOT1	-	-
6	30328753	rs3094621	C	T	0.00897872	-5.09405	3.5e-07	3.72912	0.00019215	HLA-G,TRIM26,VARS2,PSORS1C1,HLA-C,MICB,C4A	TRIM26,TRIM26,FLOT1,FLOT1,FLOT1,FLOT1,FLOT1,FLOT1,FLOT1,FLOT1,VARS2,VARS2,VARS2,CCHCR1,HLA-C	-	-	VARS2	-	-	-	FLOT1,CCHCR1	FLOT1	-	-
6	30329966	rs3094057	A	G	0.00821926	-5.57468	2.48e-08	3.76002	0.000169899	HLA-G,VARS2,PSORS1C1,HLA-C,MICB,C4A	HLA-A,TRIM26,TRIM26,GNL1,FLOT1,FLOT1,FLOT1,FLOT1,FLOT1,FLOT1,FLOT1,FLOT1,VARS2,VARS2,CCHCR1,CCHCR1,CCHCR1,HLA-C,C4A	-	-	VARS2	FLOT1	-	-	FLOT1,CCHCR1	FLOT1	-	-
6	30330071	rs3094056	A	G	0.00782721	-5.5372	3.07e-08	3.77589	0.000159441	HLA-G,VARS2,PSORS1C1,HLA-C,MICB,C4A	HLA-A,TRIM26,TRIM26,GNL1,FLOT1,FLOT1,FLOT1,FLOT1,FLOT1,FLOT1,FLOT1,FLOT1,VARS2,VARS2,CCHCR1,CCHCR1,CCHCR1,HLA-C,C4A	-	-	VARS2	FLOT1	-	-	FLOT1,CCHCR1	FLOT1	-	-
6	30330737	rs3132647	G	A	0.00785153	-5.53382	3.13e-08	3.7749	0.000160071	HLA-G,VARS2,PSORS1C1,HLA-C,MICB,C4A	HLA-A,TRIM26,TRIM26,GNL1,FLOT1,FLOT1,FLOT1,FLOT1,FLOT1,FLOT1,FLOT1,FLOT1,VARS2,VARS2,CCHCR1,CCHCR1,CCHCR1,HLA-C,C4A	-	-	VARS2	FLOT1	-	-	FLOT1,CCHCR1	FLOT1	-	-
6	30336663	rs3130356	C	T	0.00618756	-5.63923	1.71e-08	3.85552	0.000115482	HLA-G,VARS2,PSORS1C1,HLA-C,MICB,C4A	HLA-A,TRIM26,TRIM26,GNL1,FLOT1,FLOT1,FLOT1,FLOT1,FLOT1,FLOT1,FLOT1,FLOT1,VARS2,VARS2,CCHCR1,CCHCR1,CCHCR1,HLA-C,C4A	-	-	VARS2	FLOT1	-	-	FLOT1,CCHCR1	FLOT1	-	-
6	30337141	rs3129810	T	G	0.00653053	-5.56274	2.66e-08	3.83682	0.000124636	HLA-G,VARS2,PSORS1C1,HLA-C,MICB,C4A	HLA-A,TRIM26,TRIM26,FLOT1,FLOT1,FLOT1,FLOT1,FLOT1,FLOT1,FLOT1,FLOT1,VARS2,VARS2,CCHCR1,CCHCR1,CCHCR1,HLA-C,C4A	-	-	VARS2	FLOT1	-	-	FLOT1,CCHCR1	FLOT1	-	-
6	30337974	rs3129812	A	G	0.00457835	-5.66992	1.43e-08	3.95213	7.75e-05	HLA-G,TRIM26,VARS2,PSORS1C1,HLA-C,MICB,C4A	HLA-A,TRIM26,TRIM26,FLOT1,FLOT1,FLOT1,FLOT1,FLOT1,FLOT1,FLOT1,FLOT1,VARS2,VARS2,CCHCR1,CCHCR1,CCHCR1,HLA-C,C4A	-	-	VARS2	FLOT1	-	HLA-C	FLOT1,CCHCR1	FLOT1	-	-
6	30340528	rs3129815	A	G	0.00738778	-5.56766	2.58e-08	3.79634	0.000146847	HLA-G,VARS2,PSORS1C1,HLA-C,MICB,C4A	HLA-A,TRIM26,TRIM26,GNL1,FLOT1,FLOT1,FLOT1,FLOT1,FLOT1,FLOT1,FLOT1,FLOT1,VARS2,VARS2,CCHCR1,CCHCR1,CCHCR1,HLA-C,C4A	-	-	VARS2	FLOT1	-	-	FLOT1,CCHCR1	FLOT1	-	-
6	30341390	rs3130365	G	A	0.00769747	-5.56952	2.55e-08	3.78176	0.000155726	HLA-G,VARS2,PSORS1C1,HLA-C,MICB,C4A	HLA-A,TRIM26,TRIM26,GNL1,FLOT1,FLOT1,FLOT1,FLOT1,FLOT1,FLOT1,FLOT1,FLOT1,VARS2,VARS2,CCHCR1,CCHCR1,CCHCR1,HLA-C,C4A	-	-	VARS2	FLOT1	-	-	FLOT1,CCHCR1	FLOT1	-	-
6	30343272	rs3132634	C	A	0.00892812	-5.71333	1.11e-08	3.73119	0.000190581	HLA-G,VARS2,PSORS1C1,HLA-C,MICB,C4A	HLA-A,TRIM26,TRIM26,FLOT1,FLOT1,FLOT1,FLOT1,FLOT1,FLOT1,FLOT1,FLOT1,VARS2,VARS2,CCHCR1,CCHCR1,CCHCR1,HLA-C	-	-	VARS2	-	-	-	FLOT1,CCHCR1	FLOT1	-	-
6	30351348	rs3094712	C	T	0.00559405	-5.58762	2.3e-08	3.88769	0.000101202	HLA-G,VARS2,PSORS1C1,HLA-C,MICB,C4A	HLA-A,TRIM26,TRIM26,GNL1,FLOT1,FLOT1,FLOT1,FLOT1,FLOT1,FLOT1,FLOT1,FLOT1,VARS2,VARS2,CCHCR1,CCHCR1,CCHCR1,HLA-C,C4A	-	-	VARS2	FLOT1	-	-	FLOT1,CCHCR1	FLOT1	-	-
6	30357294	rs3094704	T	C	0.00519943	-5.59063	2.26e-08	3.91217	9.15e-05	HLA-G,VARS2,PSORS1C1,HLA-C,MICB,C4A	HLA-A,TRIM26,TRIM26,GNL1,FLOT1,FLOT1,FLOT1,FLOT1,FLOT1,FLOT1,FLOT1,FLOT1,VARS2,VARS2,CCHCR1,CCHCR1,CCHCR1,HLA-C,C4A	-	-	VARS2	FLOT1	-	-	FLOT1,CCHCR1	FLOT1	-	-
6	30365448	rs3130116	C	T	0.00707153	-5.52025	3.39e-08	3.81119	0.000138302	HLA-G,TRIM26,VARS2,PSORS1C1,HLA-C,MICB,C4A	HLA-A,TRIM26,TRIM26,FLOT1,FLOT1,FLOT1,FLOT1,FLOT1,FLOT1,FLOT1,FLOT1,VARS2,VARS2,CCHCR1,CCHCR1,CCHCR1,HLA-C,C4A	-	-	VARS2	FLOT1	-	-	FLOT1,CCHCR1	FLOT1	-	-
6	30374211	rs3132619	G	A	0.00234376	-5.68419	1.31e-08	4.15554	3.25e-05	HLA-G,VARS2,PSORS1C1,HLA-C,MICB,C4A	HLA-A,TRIM26,TRIM26,FLOT1,FLOT1,FLOT1,FLOT1,FLOT1,FLOT1,FLOT1,FLOT1,VARS2,VARS2,CCHCR1,CCHCR1,CCHCR1,HLA-C,C4A	-	-	HLA-G,VARS2	FLOT1	-	-	FLOT1,CCHCR1	FLOT1	-	-
6	30378408	rs3132617	C	T	0.00736161	-5.61531	1.96e-08	3.79757	0.00014612	HLA-G,TRIM26,VARS2,PSORS1C1,HLA-C,MICB,C4A	HLA-A,TRIM26,TRIM26,FLOT1,FLOT1,FLOT1,FLOT1,FLOT1,FLOT1,FLOT1,FLOT1,VARS2,VARS2,CCHCR1,CCHCR1,CCHCR1,HLA-C,C4A	-	-	VARS2	FLOT1	-	-	FLOT1,CCHCR1	FLOT1	-	-
6	30409249	rs3132645	C	T	0.00517222	-5.67658	1.37e-08	3.91389	9.08e-05	HLA-G,TRIM26,VARS2,PSORS1C1,HLA-C,MICB,C4A	HLA-A,TRIM26,TRIM26,FLOT1,FLOT1,FLOT1,FLOT1,FLOT1,FLOT1,FLOT1,FLOT1,VARS2,VARS2,CCHCR1,CCHCR1,CCHCR1,HLA-C,C4A	-	-	VARS2	FLOT1	-	-	FLOT1,CCHCR1	FLOT1	-	-
6	30416456	rs3132616	G	A	0.00625098	-5.81412	6.1e-09	3.85207	0.000117123	HLA-G,TRIM26,VARS2,PSORS1C1,HLA-C,MICB,C4A	HLA-A,TRIM26,TRIM26,FLOT1,FLOT1,FLOT1,FLOT1,FLOT1,FLOT1,FLOT1,FLOT1,VARS2,VARS2,CCHCR1,CCHCR1,CCHCR1,HLA-C,C4A	-	-	-	-	-	-	FLOT1,CCHCR1	FLOT1	-	-
6	30418966	rs561436357	A	C	0.00611953	-5.59416	2.22e-08	3.85922	0.000113748	-	-	-	-	-	-	-	-	-	-	-	-
6	30432177	rs3130141	A	C	0.0088129	-5.60378	2.1e-08	3.73589	0.000187055	HLA-G,TRIM26,VARS2,PSORS1C1,HLA-C,MICB,C4A	HLA-A,TRIM26,TRIM26,FLOT1,FLOT1,FLOT1,FLOT1,FLOT1,FLOT1,FLOT1,FLOT1,VARS2,VARS2,CCHCR1,CCHCR1,CCHCR1,HLA-C,C4A	-	-	-	-	-	-	FLOT1,CCHCR1	FLOT1	-	-
6	30441303	rs3132615	T	C	0.00551208	-5.6201	1.91e-08	3.89239	9.93e-05	HLA-G,VARS2,PSORS1C1,HLA-C,MICB,C4A	HLA-A,TRIM26,TRIM26,FLOT1,FLOT1,FLOT1,FLOT1,FLOT1,FLOT1,FLOT1,FLOT1,VARS2,VARS2,CCHCR1,CCHCR1,CCHCR1,HLA-C,C4A	-	-	VARS2	FLOT1	-	-	FLOT1,CCHCR1	FLOT1	-	-
6	30447674	rs3131112	C	A	0.00392438	-5.66225	1.49e-08	4.00007	6.33e-05	HLA-G,TRIM26,VARS2,PSORS1C1,HLA-C,MICB,C4A	HLA-A,TRIM26,TRIM26,FLOT1,FLOT1,FLOT1,FLOT1,FLOT1,FLOT1,FLOT1,FLOT1,VARS2,VARS2,CCHCR1,CCHCR1,CCHCR1,HLA-C,C4A	-	-	VARS2	FLOT1	-	-	FLOT1,CCHCR1	FLOT1	-	-
6	30495860	rs3094024	G	A	0.00658668	-5.83219	5.47e-09	3.83384	0.000126157	HLA-G,TRIM26,VARS2,PSORS1C1,HLA-C,MICB,C4A	HLA-A,TRIM26,TRIM26,GNL1,ATAT1,FLOT1,FLOT1,FLOT1,FLOT1,FLOT1,FLOT1,FLOT1,FLOT1,VARS2,VARS2,PSORS1C1,CCHCR1,CCHCR1,CCHCR1,HLA-C,C4A	-	-	VARS2	FLOT1	HLA-C	-	FLOT1,CCHCR1	FLOT1	VARS2	-
6	30508956	rs3130117	A	G	0.00537195	-5.84098	5.19e-09	3.90127	9.57e-05	HLA-G,VARS2,PSORS1C1,HLA-C,MICB,C4A	HLA-A,TRIM26,TRIM26,GNL1,ATAT1,FLOT1,FLOT1,FLOT1,FLOT1,FLOT1,FLOT1,FLOT1,FLOT1,VARS2,VARS2,PSORS1C1,CCHCR1,CCHCR1,CCHCR1,HLA-C,C4A	-	-	VARS2	FLOT1	HLA-C	-	FLOT1,CCHCR1	FLOT1	VARS2	-
6	30515043	rs3130247	C	T	0.00664271	-5.88661	3.94e-09	3.83123	0.000127504	HLA-G,VARS2,PSORS1C1,HLA-C,MICB,C4A	HLA-A,TRIM26,TRIM26,GNL1,ATAT1,FLOT1,FLOT1,FLOT1,FLOT1,FLOT1,FLOT1,FLOT1,FLOT1,VARS2,VARS2,PSORS1C1,CCHCR1,CCHCR1,CCHCR1,HLA-C,C4A	-	-	VARS2	FLOT1	HLA-C	-	FLOT1,CCHCR1,NFKBIL1	FLOT1	VARS2	-
6	30565853	rs9262120	A	G	0.0098536	-5.03117	4.87e-07	3.69702	0.000218149	HLA-G,VARS2,PSORS1C1,HLA-C,C4A	TRIM26,ATAT1,FLOT1,FLOT1,FLOT1,FLOT1,FLOT1,FLOT1,FLOT1,FLOT1,VARS2,VARS2,CCHCR1,HLA-C	-	-	-	-	ZFP57	-	FLOT1,CCHCR1	FLOT1	-	-
6	30566407	rs3095276	G	A	0.00618756	-5.89576	3.73e-09	3.85552	0.000115482	HLA-G,VARS2,PSORS1C1,HLA-C,MICB,C4A	HLA-A,TRIM26,TRIM26,GNL1,ATAT1,C6orf136,FLOT1,FLOT1,FLOT1,FLOT1,FLOT1,FLOT1,FLOT1,FLOT1,VARS2,VARS2,PSORS1C1,CCHCR1,CCHCR1,CCHCR1,HLA-C,C4A	-	-	HLA-G,VARS2,MICB	FLOT1	HLA-C	-	FLOT1,CCHCR1,NFKBIL1	FLOT1	VARS2	-
6	30596421	rs9262126	A	G	0.00608848	-5.87269	4.29e-09	3.86091	0.000112965	HLA-G,VARS2,PSORS1C1,HLA-C,MICB,C4A	HLA-A,TRIM26,TRIM26,GNL1,ATAT1,C6orf136,FLOT1,FLOT1,FLOT1,FLOT1,FLOT1,FLOT1,FLOT1,FLOT1,VARS2,VARS2,PSORS1C1,CCHCR1,CCHCR1,CCHCR1,HLA-C,C4A	-	-	VARS2	FLOT1	HLA-C	-	FLOT1,CCHCR1,NFKBIL1	FLOT1	-	-
6	30603519	rs9262130	A	G	0.00310461	-5.90805	3.46e-09	4.07265	4.65e-05	HLA-G,VARS2,PSORS1C1,HLA-C,MICB,C4A	HLA-A,TRIM26,TRIM26,GNL1,ATAT1,C6orf136,FLOT1,FLOT1,FLOT1,FLOT1,FLOT1,FLOT1,FLOT1,FLOT1,VARS2,VARS2,PSORS1C1,CCHCR1,CCHCR1,CCHCR1,HLA-C,C4A	-	-	VARS2	FLOT1	HLA-C	-	FLOT1,CCHCR1,NFKBIL1	FLOT1	VARS2	-
6	30611350	rs9262132	A	C	0.00652136	-5.87071	4.34e-09	3.83732	0.000124382	HLA-G,VARS2,PSORS1C1,HLA-C,MICB,C4A	HLA-A,TRIM26,TRIM26,GNL1,ATAT1,C6orf136,FLOT1,FLOT1,FLOT1,FLOT1,FLOT1,FLOT1,FLOT1,FLOT1,VARS2,VARS2,PSORS1C1,CCHCR1,CCHCR1,CCHCR1,HLA-C,C4A	-	-	-	-	HLA-C	-	FLOT1,CCHCR1,NFKBIL1	FLOT1	-	-
6	30618906	rs9262135	G	A	0.00825285	-5.86394	4.52e-09	3.75866	0.000170827	HLA-G,VARS2,PSORS1C1,HLA-C,MICB,C4A	HLA-A,TRIM26,TRIM26,GNL1,C6orf136,FLOT1,FLOT1,FLOT1,FLOT1,FLOT1,FLOT1,FLOT1,FLOT1,VARS2,VARS2,PSORS1C1,CCHCR1,CCHCR1,CCHCR1,HLA-C,C4A	-	-	VARS2	FLOT1	HLA-C	-	FLOT1,CCHCR1,NFKBIL1	FLOT1	VARS2	-
6	30644137	rs9262141	C	T	0.00740802	-5.86979	4.36e-09	3.79539	0.000147411	HLA-G,VARS2,PSORS1C1,HLA-C,MICB,C4A	HLA-A,TRIM26,TRIM26,GNL1,C6orf136,FLOT1,FLOT1,FLOT1,FLOT1,FLOT1,FLOT1,FLOT1,FLOT1,VARS2,VARS2,PSORS1C1,CCHCR1,CCHCR1,CCHCR1,HLA-C,C4A	-	-	-	-	HLA-C	-	FLOT1,CCHCR1,NFKBIL1	FLOT1	VARS2	-
6	30694374	rs3094128	C	T	0.00471922	-4.02102	5.79e-05	4.57304	4.81e-06	FLOT1,HLA-C,MICB,C4A	FLOT1,FLOT1,FLOT1,FLOT1,FLOT1,FLOT1,FLOT1,FLOT1	-	-	VARS2	-	-	RPP21,LY6G5C	-	FLOT1,LY6G5C	VARS2	-
6	30698541	rs1064627	G	A	0.00582817	-3.9533	7.71e-05	4.10342	4.07e-05	FLOT1,C4A	FLOT1,FLOT1,FLOT1,FLOT1,FLOT1,FLOT1,FLOT1,FLOT1	-	-	VARS2,MICB	-	-	RPP21	FLOT1,CCHCR1	FLOT1	-	-
6	30701092	rs3130658	T	C	0.00625098	-5.87175	4.31e-09	3.85207	0.000117123	HLA-G,VARS2,PSORS1C1,HLA-C,MICB,C4A	HLA-A,TRIM26,TRIM26,GNL1,C6orf136,FLOT1,FLOT1,FLOT1,FLOT1,FLOT1,FLOT1,FLOT1,FLOT1,VARS2,VARS2,PSORS1C1,CCHCR1,CCHCR1,CCHCR1,HLA-C,C4A	-	-	VARS2,MICB	FLOT1	HLA-C	-	FLOT1,CCHCR1,NFKBIL1	FLOT1	VARS2	-
6	30708695	rs3130661	T	C	0.00709962	-5.8545	4.78e-09	3.80987	0.00013904	HLA-G,VARS2,PSORS1C1,HLA-C,MICB,C4A	HLA-A,TRIM26,TRIM26,GNL1,C6orf136,FLOT1,FLOT1,FLOT1,FLOT1,FLOT1,FLOT1,FLOT1,FLOT1,VARS2,VARS2,PSORS1C1,CCHCR1,CCHCR1,CCHCR1,HLA-C,C4A	-	-	VARS2,MICB	FLOT1	HLA-C	-	FLOT1,CCHCR1,NFKBIL1	FLOT1	VARS2	-
6	30708955	rs1059612	T	C	0.00454969	-5.88124	4.07e-09	3.95424	7.68e-05	HLA-G,VARS2,PSORS1C1,HLA-C,MICB,C4A	HLA-A,TRIM26,TRIM26,C6orf136,FLOT1,FLOT1,FLOT1,FLOT1,FLOT1,FLOT1,FLOT1,FLOT1,VARS2,VARS2,PSORS1C1,CCHCR1,CCHCR1,CCHCR1,HLA-C,C4A	-	-	VARS2	FLOT1	HLA-C	-	FLOT1,CCHCR1,NFKBIL1	FLOT1	VARS2	-
6	30709357	rs3094125	A	G	0.00786063	-5.82211	5.81e-09	3.77454	0.000160307	HLA-G,VARS2,PSORS1C1,HLA-C,MICB,C4A	HLA-A,TRIM26,TRIM26,C6orf136,FLOT1,FLOT1,FLOT1,FLOT1,FLOT1,FLOT1,FLOT1,FLOT1,VARS2,VARS2,PSORS1C1,CCHCR1,CCHCR1,CCHCR1,HLA-C,C4A	-	-	VARS2	FLOT1	HLA-C	-	FLOT1,CCHCR1,NFKBIL1	FLOT1	VARS2	-
6	30713808	rs3130662	A	C	0.00246458	-4.70768	2.51e-06	4.14144	3.45e-05	FLOT1,MICB,C4A	FLOT1,FLOT1,FLOT1,FLOT1,FLOT1,FLOT1,FLOT1,FLOT1,VARS2,CCHCR1	-	-	VARS2,MICB	-	-	-	FLOT1,CCHCR1	FLOT1	-	-
6	30717258	rs3129972	T	C	0.00628062	-5.83056	5.52e-09	3.85046	0.000117898	HLA-G,VARS2,PSORS1C1,HLA-C,MICB,C4A	HLA-A,TRIM26,TRIM26,ATAT1,C6orf136,FLOT1,FLOT1,FLOT1,FLOT1,FLOT1,FLOT1,FLOT1,FLOT1,VARS2,VARS2,PSORS1C1,CCHCR1,CCHCR1,CCHCR1,HLA-C,C4A	-	-	HLA-G,VARS2,HLA-C	FLOT1	HLA-C	HLA-C	FLOT1,CCHCR1	FLOT1	VARS2	-
6	30722267	rs3095332	A	C	0.00851077	-5.87054	4.34e-09	3.74819	0.000178118	HLA-G,VARS2,PSORS1C1,HLA-C,MICB,C4A,HLA-DQB1	TRIM26,TRIM26,FLOT1,FLOT1,FLOT1,FLOT1,FLOT1,FLOT1,FLOT1,FLOT1,VARS2,VARS2,VARS2,PSORS1C1,PSORS1C1,CCHCR1,CCHCR1,CCHCR1,HLA-C,C4A	-	-	HLA-G,VARS2,HLA-C,MICB	FLOT1	HLA-C	HLA-C	FLOT1,CCHCR1,NFKBIL1	FLOT1	VARS2	-
6	30723781	rs3095328	A	G	0.00813138	-5.87416	4.25e-09	3.76358	0.000167497	HLA-G,VARS2,PSORS1C1,HLA-C,MICB,C4A,HLA-DQB1	TRIM26,TRIM26,FLOT1,FLOT1,FLOT1,FLOT1,FLOT1,FLOT1,FLOT1,FLOT1,VARS2,VARS2,VARS2,VARS2,PSORS1C1,PSORS1C1,CCHCR1,CCHCR1,CCHCR1,HLA-C,C4A	-	-	HLA-G,VARS2,MICB	-	HLA-C	-	FLOT1,CCHCR1,NFKBIL1	FLOT1	VARS2	-
6	30726939	rs3095340	C	A	0.00135045	-4.85959	1.18e-06	4.31119	1.62e-05	VARS2,PSORS1C1,MICB,BAG6,C4A	TRIM26,FLOT1,FLOT1,FLOT1,FLOT1,FLOT1,FLOT1,FLOT1,FLOT1,FLOT1,VARS2,VARS2,VARS2,VARS2,PSORS1C1,PSORS1C1,PSORS1C1,CCHCR1,CCHCR1,CCHCR1	-	-	VARS2,MICB	-	-	RPP21	FLOT1,CCHCR1,NFKBIL1	FLOT1	VARS2	-
6	30732858	rs3094118	T	C	0.000765266	-5.64196	1.68e-08	4.46159	8.14e-06	HLA-G,VARS2,PSORS1C1,HLA-C,MICB,C4A,HLA-DQB1	TRIM26,TRIM26,FLOT1,FLOT1,FLOT1,FLOT1,FLOT1,FLOT1,FLOT1,FLOT1,FLOT1,VARS2,VARS2,VARS2,VARS2,PSORS1C1,PSORS1C1,CCHCR1,CCHCR1,CCHCR1,HLA-C,C4A,C4B	-	-	VARS2,MICB	-	-	-	FLOT1,CCHCR1,NFKBIL1	FLOT1	VARS2	-
6	30738446	rs3095336	A	G	0.00124874	-5.6663	1.46e-08	4.33301	1.47e-05	VARS2,PSORS1C1,HLA-C,MICB,C4A,HLA-DQB1	TRIM26,TRIM26,GNL1,FLOT1,FLOT1,FLOT1,FLOT1,FLOT1,FLOT1,FLOT1,FLOT1,FLOT1,VARS2,VARS2,VARS2,VARS2,PSORS1C1,PSORS1C1,CCHCR1,CCHCR1,CCHCR1,HLA-C,C4A,C4B	-	-	VARS2,MICB	-	-	-	FLOT1,CCHCR1,NFKBIL1	FLOT1	VARS2	-
6	30739972	rs3132605	C	A	0.00172139	-5.60098	2.13e-08	4.24456	2.19e-05	VARS2,PSORS1C1,HLA-C,MICB,C4A,HLA-DQB1	TRIM26,TRIM26,GNL1,FLOT1,FLOT1,FLOT1,FLOT1,FLOT1,FLOT1,FLOT1,FLOT1,FLOT1,VARS2,VARS2,VARS2,VARS2,PSORS1C1,PSORS1C1,CCHCR1,CCHCR1,CCHCR1,HLA-C,C4A,C4B	-	-	VARS2,MICB	-	-	-	FLOT1,CCHCR1,NFKBIL1	FLOT1	VARS2	-
6	30743729	rs3130668	A	G	0.00381617	-5.81717	5.99e-09	4.00923	6.09e-05	HLA-G,VARS2,PSORS1C1,HLA-C,MICB,C4A	TRIM26,TRIM26,GNL1,FLOT1,FLOT1,FLOT1,FLOT1,FLOT1,FLOT1,FLOT1,FLOT1,VARS2,VARS2,VARS2,VARS2,PSORS1C1,PSORS1C1,CCHCR1,CCHCR1,CCHCR1,HLA-C,C4A	-	-	HLA-G,VARS2,MICB	-	-	-	FLOT1,CCHCR1,NFKBIL1	FLOT1	VARS2	-
6	30743739	rs3130669	A	G	0.000514117	-5.59767	2.17e-08	4.56157	5.08e-06	VARS2,PSORS1C1,HLA-C,MICB,C4A	TRIM26,TRIM26,GNL1,FLOT1,FLOT1,FLOT1,FLOT1,FLOT1,FLOT1,FLOT1,FLOT1,FLOT1,VARS2,VARS2,VARS2,VARS2,PSORS1C1,CCHCR1,CCHCR1,CCHCR1,HLA-C,C4A	-	-	VARS2,MICB	-	-	-	FLOT1,CCHCR1,NFKBIL1	FLOT1	VARS2	-
6	30743864	rs3130670	G	T	0.00106422	-5.61625	1.95e-08	4.37557	1.21e-05	VARS2,PSORS1C1,HLA-C,MICB,C4A,HLA-DQB1	TRIM26,TRIM26,GNL1,FLOT1,FLOT1,FLOT1,FLOT1,FLOT1,FLOT1,FLOT1,FLOT1,FLOT1,VARS2,VARS2,VARS2,VARS2,PSORS1C1,PSORS1C1,CCHCR1,CCHCR1,CCHCR1,HLA-C,C4A,C4B	-	-	VARS2,MICB	-	-	-	FLOT1,CCHCR1,NFKBIL1	FLOT1	VARS2	-
6	30744200	rs3132603	T	C	0.00135861	-5.63134	1.79e-08	4.30964	1.64e-05	VARS2,PSORS1C1,HLA-C,MICB,BAG6,C4A,HLA-DQB1	TRIM26,TRIM26,FLOT1,FLOT1,FLOT1,FLOT1,FLOT1,FLOT1,FLOT1,FLOT1,FLOT1,VARS2,VARS2,VARS2,VARS2,PSORS1C1,PSORS1C1,CCHCR1,CCHCR1,CCHCR1,HLA-C,C4A,C4B	-	-	VARS2,MICB	-	-	-	FLOT1,CCHCR1,NFKBIL1	FLOT1	VARS2	-
6	30745800	rs3129977	C	A	0.00113315	-5.63668	1.73e-08	4.35885	1.31e-05	-	-	-	-	-	-	-	-	FLOT1,CCHCR1,NFKBIL1	FLOT1	-	-
6	30746331	rs3129978	G	A	0.00146048	-5.6362	1.74e-08	4.29035	1.78e-05	VARS2,PSORS1C1,HLA-C,MICB,C4A,HLA-DQB1	TRIM26,TRIM26,GNL1,FLOT1,FLOT1,FLOT1,FLOT1,FLOT1,FLOT1,FLOT1,FLOT1,FLOT1,VARS2,VARS2,VARS2,VARS2,PSORS1C1,PSORS1C1,CCHCR1,CCHCR1,CCHCR1,HLA-C,C4A,C4B	-	-	VARS2,MICB	-	-	-	FLOT1,CCHCR1,NFKBIL1	FLOT1	VARS2	-
6	30746519	rs3130673	T	G	0.00139357	-5.62472	1.86e-08	4.30303	1.68e-05	VARS2,PSORS1C1,HLA-C,MICB,C4A,HLA-DQB1	TRIM26,TRIM26,GNL1,FLOT1,FLOT1,FLOT1,FLOT1,FLOT1,FLOT1,FLOT1,FLOT1,FLOT1,VARS2,VARS2,VARS2,VARS2,PSORS1C1,PSORS1C1,CCHCR1,CCHCR1,CCHCR1,HLA-C,C4A,C4B	-	-	VARS2,MICB	-	-	-	FLOT1,CCHCR1,NFKBIL1	FLOT1	VARS2	-
6	30755067	rs3131041	T	C	0.00127478	-5.64321	1.67e-08	4.32717	1.51e-05	VARS2,PSORS1C1,HLA-C,MICB,C4A,HLA-DQB1	TRIM26,TRIM26,GNL1,FLOT1,FLOT1,FLOT1,FLOT1,FLOT1,FLOT1,FLOT1,FLOT1,FLOT1,VARS2,VARS2,VARS2,VARS2,PSORS1C1,PSORS1C1,CCHCR1,CCHCR1,CCHCR1,HLA-C,C4A,C4B	-	-	VARS2	-	-	-	FLOT1,CCHCR1,NFKBIL1	FLOT1	VARS2	-
6	30758664	rs3131044	C	A	0.00191035	-5.66659	1.46e-08	4.21402	2.51e-05	VARS2,PSORS1C1,HLA-C,MICB,C4A,HLA-DQB1	TRIM26,TRIM26,GNL1,FLOT1,FLOT1,FLOT1,FLOT1,FLOT1,FLOT1,FLOT1,FLOT1,FLOT1,VARS2,VARS2,VARS2,VARS2,PSORS1C1,CCHCR1,CCHCR1,CCHCR1,HLA-C,C4A,C4B	-	-	VARS2,MICB	-	-	-	FLOT1,CCHCR1,NFKBIL1	FLOT1	VARS2	-
6	30759335	rs3131047	C	T	0.0018899	-5.66296	1.49e-08	4.21734	2.47e-05	VARS2,PSORS1C1,HLA-C,MICB,C4A,HLA-DQB1	TRIM26,TRIM26,GNL1,FLOT1,FLOT1,FLOT1,FLOT1,FLOT1,FLOT1,FLOT1,FLOT1,FLOT1,VARS2,VARS2,VARS2,VARS2,PSORS1C1,PSORS1C1,CCHCR1,CCHCR1,CCHCR1,HLA-C,C4A,C4B	-	-	VARS2,MICB	-	-	-	FLOT1,CCHCR1,NFKBIL1	FLOT1	VARS2	-
6	30759426	rs3131048	A	G	0.00171781	-5.66068	1.51e-08	4.24513	2.18e-05	VARS2,PSORS1C1,HLA-C,MICB,C4A,HLA-DQB1	TRIM26,TRIM26,GNL1,FLOT1,FLOT1,FLOT1,FLOT1,FLOT1,FLOT1,FLOT1,FLOT1,FLOT1,VARS2,VARS2,VARS2,VARS2,PSORS1C1,PSORS1C1,CCHCR1,CCHCR1,CCHCR1,HLA-C,C4A,C4B	-	-	VARS2,MICB	-	-	-	FLOT1,CCHCR1,NFKBIL1	FLOT1	VARS2	-
6	30759489	rs3131049	G	A	0.00154349	-5.65942	1.52e-08	4.27458	1.91e-05	VARS2,PSORS1C1,HLA-C,MICB,C4A,HLA-DQB1	TRIM26,TRIM26,FLOT1,FLOT1,FLOT1,FLOT1,FLOT1,FLOT1,FLOT1,FLOT1,FLOT1,VARS2,VARS2,VARS2,VARS2,PSORS1C1,PSORS1C1,CCHCR1,CCHCR1,CCHCR1,HLA-C,C4A	-	-	VARS2,MICB	-	-	-	FLOT1,CCHCR1,NFKBIL1	FLOT1	-	-
6	30760025	rs3131050	C	T	0.00194082	-5.65084	1.6e-08	4.20982	2.56e-05	VARS2,PSORS1C1,HLA-C,MICB,C4A,HLA-DQB1	TRIM26,TRIM26,GNL1,FLOT1,FLOT1,FLOT1,FLOT1,FLOT1,FLOT1,FLOT1,FLOT1,FLOT1,VARS2,VARS2,VARS2,VARS2,PSORS1C1,PSORS1C1,CCHCR1,CCHCR1,CCHCR1,HLA-C,C4A,C4B	-	-	VARS2,MICB	-	-	-	FLOT1,CCHCR1,NFKBIL1	FLOT1	VARS2	-
6	30760190	rs3129982	T	C	0.00150027	-5.65733	1.54e-08	4.2828	1.85e-05	VARS2,PSORS1C1,HLA-C,MICB,C4A,HLA-DQB1	TRIM26,TRIM26,GNL1,FLOT1,FLOT1,FLOT1,FLOT1,FLOT1,FLOT1,FLOT1,FLOT1,FLOT1,VARS2,VARS2,VARS2,VARS2,PSORS1C1,PSORS1C1,CCHCR1,CCHCR1,CCHCR1,HLA-C,C4A,C4B	-	-	VARS2,MICB	-	-	-	FLOT1,CCHCR1,NFKBIL1	FLOT1	VARS2	-
6	30760276	rs3129983	T	C	0.00130516	-5.6507	1.6e-08	4.32035	1.56e-05	VARS2,PSORS1C1,HLA-C,MICB,C4A,HLA-DQB1	TRIM26,TRIM26,GNL1,FLOT1,FLOT1,FLOT1,FLOT1,FLOT1,FLOT1,FLOT1,FLOT1,FLOT1,VARS2,VARS2,VARS2,VARS2,PSORS1C1,PSORS1C1,CCHCR1,CCHCR1,CCHCR1,HLA-C,C4A,C4B	-	-	VARS2,MICB	-	-	-	FLOT1,CCHCR1,NFKBIL1	FLOT1	VARS2	-
6	30760725	rs9262200	A	G	0.00272021	-5.65137	1.59e-08	4.11145	3.93e-05	VARS2,PSORS1C1,HLA-C,MICB,C4A,HLA-DQB1	TRIM26,TRIM26,GNL1,FLOT1,FLOT1,FLOT1,FLOT1,FLOT1,FLOT1,FLOT1,FLOT1,FLOT1,VARS2,VARS2,VARS2,VARS2,PSORS1C1,PSORS1C1,CCHCR1,CCHCR1,CCHCR1,HLA-C,C4A,C4B	-	-	VARS2,MICB	-	-	-	FLOT1,CCHCR1,NFKBIL1	FLOT1	VARS2	-
6	30760907	rs9262202	C	T	0.0016841	-5.62528	1.85e-08	4.25056	2.13e-05	VARS2,PSORS1C1,HLA-C,MICB,C4A,HLA-DQB1	TRIM26,TRIM26,GNL1,FLOT1,FLOT1,FLOT1,FLOT1,FLOT1,FLOT1,FLOT1,FLOT1,FLOT1,VARS2,VARS2,VARS2,VARS2,PSORS1C1,PSORS1C1,CCHCR1,CCHCR1,CCHCR1,HLA-C,C4A,C4B	-	-	VARS2,MICB	-	-	-	FLOT1,CCHCR1,NFKBIL1	FLOT1	VARS2	-
6	30760968	rs9262203	T	C	0.00151293	-5.64259	1.68e-08	4.28039	1.87e-05	VARS2,PSORS1C1,HLA-C,MICB,C4A,HLA-DQB1	TRIM26,TRIM26,GNL1,FLOT1,FLOT1,FLOT1,FLOT1,FLOT1,FLOT1,FLOT1,FLOT1,FLOT1,VARS2,VARS2,VARS2,VARS2,PSORS1C1,PSORS1C1,CCHCR1,CCHCR1,CCHCR1,HLA-C,C4A,C4B	-	-	VARS2,MICB	-	-	-	FLOT1,CCHCR1,NFKBIL1	FLOT1	VARS2	-
6	30761089	rs9262204	A	G	0.00206427	-5.60417	2.09e-08	4.19292	2.75e-05	VARS2,PSORS1C1,HLA-C,MICB,C4A,HLA-DQB1	TRIM26,TRIM26,GNL1,FLOT1,FLOT1,FLOT1,FLOT1,FLOT1,FLOT1,FLOT1,FLOT1,FLOT1,VARS2,VARS2,VARS2,VARS2,PSORS1C1,PSORS1C1,CCHCR1,CCHCR1,CCHCR1,HLA-C,C4A,C4B	-	-	VARS2,MICB	-	-	-	FLOT1,CCHCR1,NFKBIL1	FLOT1	VARS2	-
6	30761132	rs3131054	T	C	0.00172407	-5.63134	1.79e-08	4.24412	2.19e-05	VARS2,PSORS1C1,HLA-C,MICB,C4A,HLA-DQB1	TRIM26,TRIM26,GNL1,FLOT1,FLOT1,FLOT1,FLOT1,FLOT1,FLOT1,FLOT1,FLOT1,FLOT1,VARS2,VARS2,VARS2,VARS2,PSORS1C1,PSORS1C1,CCHCR1,CCHCR1,CCHCR1,HLA-C,C4A,C4B	-	-	VARS2,MICB	-	-	-	FLOT1,CCHCR1,NFKBIL1	FLOT1	VARS2	-
6	30761487	rs3131055	C	T	0.0022104	-5.66411	1.48e-08	4.17284	3.01e-05	VARS2,PSORS1C1,HLA-C,MICB,C4A,HLA-DQB1	TRIM26,TRIM26,GNL1,FLOT1,FLOT1,FLOT1,FLOT1,FLOT1,FLOT1,FLOT1,FLOT1,FLOT1,VARS2,VARS2,VARS2,VARS2,PSORS1C1,PSORS1C1,CCHCR1,CCHCR1,CCHCR1,HLA-C,C4A,C4B	-	-	VARS2,MICB	-	-	-	FLOT1,CCHCR1,NFKBIL1	FLOT1	VARS2	-
6	30762238	rs3131058	G	A	0.00137857	-5.65747	1.54e-08	4.30587	1.66e-05	VARS2,PSORS1C1,HLA-C,MICB,C4A,HLA-DQB1	TRIM26,TRIM26,GNL1,FLOT1,FLOT1,FLOT1,FLOT1,FLOT1,FLOT1,FLOT1,FLOT1,FLOT1,VARS2,VARS2,VARS2,VARS2,PSORS1C1,PSORS1C1,CCHCR1,CCHCR1,CCHCR1,HLA-C,C4A,C4B	-	-	VARS2,MICB	-	-	-	FLOT1,CCHCR1,NFKBIL1	FLOT1	VARS2	-
6	30762542	rs3129985	T	C	0.0022743	-5.65747	1.54e-08	4.16403	3.13e-05	VARS2,PSORS1C1,HLA-C,MICB,C4A,HLA-DQB1	TRIM26,TRIM26,GNL1,FLOT1,FLOT1,FLOT1,FLOT1,FLOT1,FLOT1,FLOT1,FLOT1,FLOT1,VARS2,VARS2,VARS2,VARS2,PSORS1C1,PSORS1C1,CCHCR1,CCHCR1,CCHCR1,HLA-C,C4A,C4B	-	-	VARS2,MICB	-	-	-	FLOT1,CCHCR1,NFKBIL1	FLOT1	VARS2	-
6	30763291	rs3131060	A	G	0.00181551	-5.58709	2.31e-08	4.22937	2.34e-05	VARS2,PSORS1C1,HLA-C,MICB,C4A,HLA-DQB1	TRIM26,TRIM26,GNL1,FLOT1,FLOT1,FLOT1,FLOT1,FLOT1,FLOT1,FLOT1,FLOT1,FLOT1,VARS2,VARS2,VARS2,VARS2,PSORS1C1,PSORS1C1,CCHCR1,CCHCR1,CCHCR1,HLA-C,C4A,C4B	-	-	VARS2,MICB	-	HLA-C	-	FLOT1,CCHCR1,NFKBIL1	FLOT1	VARS2	-
6	30763562	rs3129986	T	C	0.00124557	-4.63095	3.64e-06	4.33372	1.47e-05	VARS2,HLA-C,MICB,C4A	TRIM26,FLOT1,FLOT1,FLOT1,FLOT1,FLOT1,FLOT1,FLOT1,VARS2,VARS2,CCHCR1,CCHCR1,CCHCR1,HLA-C	-	-	VARS2,MICB	-	-	-	FLOT1,CCHCR1,NFKBIL1	FLOT1	VARS2	-
6	30763893	rs3131064	C	T	0.00159213	-4.3461	1.39e-05	4.35404	1.34e-05	VARS2,PSORS1C1,HLA-C,MICB,BAG6,C4A,HLA-DQB1	FLOT1,FLOT1,FLOT1,FLOT1,FLOT1,FLOT1,FLOT1,VARS2,VARS2,CCHCR1,CCHCR1,HLA-C	-	-	VARS2,MICB	-	-	-	FLOT1,CCHCR1,NFKBIL1	FLOT1,LY6G5C	-	-
6	30764081	rs3130641	T	C	0.00151883	-5.62618	1.84e-08	4.27927	1.88e-05	HLA-G,VARS2,PSORS1C1,HLA-C,MICB,C4A,HLA-DQB1	TRIM26,TRIM26,GNL1,FLOT1,FLOT1,FLOT1,FLOT1,FLOT1,FLOT1,FLOT1,FLOT1,FLOT1,VARS2,VARS2,VARS2,VARS2,PSORS1C1,PSORS1C1,CCHCR1,CCHCR1,CCHCR1,HLA-C,C4A,C4B	-	-	VARS2,MICB	-	-	-	FLOT1,CCHCR1,NFKBIL1	FLOT1	VARS2	-
6	30777498	rs1264361	G	A	0.00917362	-5.88809	3.91e-09	3.72115	0.000198315	HLA-G,VARS2,PSORS1C1,HLA-C,MICB,BAG6,C4A,HLA-DQB1	TRIM26,TRIM26,FLOT1,FLOT1,FLOT1,FLOT1,FLOT1,FLOT1,FLOT1,FLOT1,VARS2,VARS2,VARS2,VARS2,PSORS1C1,PSORS1C1,CCHCR1,CCHCR1,CCHCR1,CCHCR1,HLA-C,C4A,C4B	-	-	VARS2	-	-	-	FLOT1,CCHCR1,NFKBIL1	FLOT1	VARS2	-
6	30781301	rs886425	C	T	0.00523215	-5.88933	3.88e-09	3.91011	9.23e-05	HLA-G,VARS2,PSORS1C1,HLA-C,MICB,BAG6,C4A,HLA-DQB1	TRIM26,TRIM26,FLOT1,FLOT1,FLOT1,FLOT1,FLOT1,FLOT1,FLOT1,FLOT1,VARS2,VARS2,VARS2,VARS2,PSORS1C1,PSORS1C1,CCHCR1,CCHCR1,CCHCR1,CCHCR1,HLA-C,C4A,C4B	-	-	VARS2	-	-	-	FLOT1,CCHCR1,NFKBIL1	FLOT1	VARS2	-
6	30782002	rs886424	T	C	0.00478912	-5.90686	3.49e-09	3.93801	8.22e-05	HLA-G,VARS2,PSORS1C1,HLA-C,MICB,BAG6,C4A,HLA-DQB1	TRIM26,TRIM26,FLOT1,FLOT1,FLOT1,FLOT1,FLOT1,FLOT1,FLOT1,FLOT1,VARS2,VARS2,VARS2,VARS2,PSORS1C1,PSORS1C1,CCHCR1,CCHCR1,CCHCR1,CCHCR1,HLA-C,C4A,C4B	-	-	VARS2	-	-	-	FLOT1,CCHCR1,NFKBIL1	FLOT1	VARS2	-
6	30784068	rs1264356	T	C	0.00654272	-5.93347	2.97e-09	3.83616	0.000124975	HLA-G,VARS2,PSORS1C1,HLA-C,MICB,C4A,HLA-DQB1	TRIM26,TRIM26,FLOT1,FLOT1,FLOT1,FLOT1,FLOT1,FLOT1,FLOT1,FLOT1,VARS2,VARS2,VARS2,VARS2,PSORS1C1,PSORS1C1,CCHCR1,CCHCR1,CCHCR1,CCHCR1,HLA-C,C4A,C4B	-	-	-	-	-	-	FLOT1,CCHCR1,NFKBIL1	FLOT1	-	-
6	30787762	rs1264353	A	C	0.00492084	-5.88751	3.92e-09	3.92973	8.5e-05	HLA-G,VARS2,PSORS1C1,HLA-C,MICB,BAG6,C4A,HLA-DQB1	TRIM26,TRIM26,FLOT1,FLOT1,FLOT1,FLOT1,FLOT1,FLOT1,FLOT1,FLOT1,VARS2,VARS2,VARS2,VARS2,PSORS1C1,PSORS1C1,CCHCR1,CCHCR1,CCHCR1,CCHCR1,HLA-C,C4A,C4B	-	-	VARS2	-	-	-	FLOT1,CCHCR1,NFKBIL1	FLOT1	VARS2	-
6	43203583	rs74371173	C	T	0.00408303	-4.19383	2.74e-05	3.98849	6.65e-05	GNMT,PTK7,CUL9,DNPH1	CUL9,DNPH1,DNPH1,DNPH1	GNMT,CUL9,C6orf108	-	DNPH1	-	DNPH1	DNPH1	SRF,DNPH1	-	DNPH1	DNPH1,PTK7
6	43205363	rs75591122	T	C	0.00499143	-4.18009	2.91e-05	3.92529	8.66e-05	GNMT,PTK7,CUL9,DNPH1	CUL9,DNPH1,DNPH1,DNPH1	GNMT,CUL9,C6orf108	-	DNPH1	-	DNPH1	DNPH1	SRF,DNPH1	-	DNPH1	DNPH1,PTK7
6	43217409	rs113461790	T	G	0.00723723	-3.99317	6.52e-05	3.80342	0.000142715	GNMT,PTK7,CUL9,DNPH1	CUL9,DNPH1,DNPH1,DNPH1	GNMT,C6orf108	-	DNPH1	-	-	DNPH1	DNPH1	-	DNPH1	-
6	43219468	rs111822813	T	C	0.00701477	-4.03131	5.55e-05	3.81385	0.000136822	GNMT,PTK7,CUL9,DNPH1	CUL9,DNPH1,DNPH1,DNPH1	GNMT,C6orf108	-	DNPH1	-	-	DNPH1	DNPH1	-	DNPH1	DNPH1
6	43227141	rs111342015	A	G	0.00762701	-4.35202	1.35e-05	3.78508	0.000153659	GNMT,PEX6,PTK7,CUL9,DNPH1	CUL9,DNPH1,DNPH1,DNPH1	-	-	-	-	DNPH1	DNPH1	-	-	-	-
7	21477639	rs6461562	A	G	0.00600429	4.83701	1.32e-06	-3.86548	0.00011087	SP4,DNAH11	SP4,SP4,SP4,SP4	-	-	-	-	-	-	-	-	-	-
7	21483605	rs2237303	G	A	0.00164161	5.02018	5.16e-07	-4.25739	2.07e-05	SP4,DNAH11	SP4,SP4,SP4,SP4	-	-	-	-	-	-	-	-	-	-
7	21492589	rs6954854	G	A	0.00965545	5.7445	9.22e-09	-3.704	0.000212226	SP4,DNAH11	SP4,SP4,SP4,SP4	-	-	-	-	-	-	-	-	-	-
7	21497971	rs6461567	T	C	0.00313648	4.54601	5.47e-06	-4.06946	4.71e-05	SP4,DNAH11	SP4,SP4,SP4,SP4	-	-	DNAH11	-	-	-	-	-	-	-
7	21498873	rs6978922	T	G	0.00514908	4.5399	5.63e-06	-3.91535	9.03e-05	SP4,DNAH11	SP4,SP4,SP4,SP4	-	-	DNAH11	-	-	-	-	-	-	-
7	21499857	rs7796796	A	G	0.00528563	4.66279	3.12e-06	-3.90673	9.36e-05	SP4,DNAH11	SP4,SP4,SP4	-	-	DNAH11	-	-	-	-	-	-	-
7	21547750	rs11983472	T	C	0.00727017	4.65843	3.19e-06	-3.80187	0.000143609	SP4,DNAH11	SP4,SP4,SP4,SP4	-	-	DNAH11	-	-	-	-	-	-	-
8	10247976	rs9650650	T	C	0.00823888	4.5085	6.53e-06	-3.75922	0.00017044	FAM167A	-	RP11-981G7.4,PINX1	-	-	-	-	-	PRSS55,XKR6	PRSS55,XKR6	-	-
8	10266706	rs12550717	A	G	0.00698289	4.25118	2.13e-05	-3.81534	0.000135997	FAM167A	-	XKR6	-	-	-	-	-	PRSS55,XKR6	PRSS55,XKR6	-	-
8	33551744	rs28660695	T	C	0.00503348	4.08446	4.42e-05	-3.92264	8.76e-05	-	-	-	-	-	-	-	-	-	-	-	-
8	33564962	rs77894937	T	C	0.0024884	4.2159	2.49e-05	-4.36903	1.25e-05	-	-	-	-	-	-	-	-	-	-	-	-
8	33566366	rs75292817	C	T	0.00259337	4.20415	2.62e-05	-4.30002	1.71e-05	-	-	-	-	-	-	-	-	-	-	-	-
8	33600806	rs16881180	T	G	0.00574683	3.97893	6.92e-05	-3.87943	0.0001047	-	-	-	-	-	-	-	-	-	-	-	-
8	33602351	rs7820014	C	T	0.00382556	4.66304	3.12e-06	-4.00842	6.11e-05	-	-	-	-	-	-	-	-	-	-	-	-
8	33608987	rs117474461	G	A	0.0023224	4.69869	2.62e-06	-4.15803	3.21e-05	-	-	-	-	-	-	-	-	-	-	-	-
8	33692141	rs78232819	C	T	0.00933398	4.38659	1.15e-05	-3.7153	0.000202958	-	-	-	-	-	-	-	-	-	-	-	-
8	33713382	rs16881274	C	T	0.00452485	4.59816	4.26e-06	-3.95607	7.62e-05	-	-	-	-	-	-	-	-	-	-	-	-
8	33734709	rs138811059	T	C	0.00500055	4.70191	2.58e-06	-3.92471	8.68e-05	-	-	-	-	-	-	-	-	-	-	-	-
8	33778155	rs57205009	A	G	0.00295469	4.77225	1.82e-06	-4.08765	4.36e-05	-	-	-	-	-	-	-	-	-	-	-	-
8	33778817	rs73673622	C	T	0.00284014	4.7698	1.84e-06	-4.09907	4.15e-05	-	-	-	-	-	-	-	-	-	-	-	-
8	33780272	rs9656768	C	T	0.0023483	4.77831	1.77e-06	-4.15501	3.25e-05	-	-	-	-	-	-	-	-	-	-	-	-
8	33782597	rs13439163	G	A	0.00292689	4.76834	1.86e-06	-4.09043	4.31e-05	-	-	-	-	-	-	-	-	-	-	-	-
8	33785348	rs10101886	T	C	0.00243775	4.76663	1.87e-06	-4.14457	3.4e-05	-	-	-	-	-	-	-	-	-	-	-	-
8	33785361	rs10101889	A	C	0.00243133	4.77993	1.75e-06	-4.14532	3.39e-05	-	-	-	-	-	-	-	-	-	-	-	-
8	33785594	rs115883469	A	G	0.00254562	4.77925	1.76e-06	-4.13195	3.6e-05	-	-	-	-	-	-	-	-	-	-	-	-
8	33785765	rs78075154	C	T	0.00247364	4.76929	1.85e-06	-4.14038	3.47e-05	-	-	-	-	-	-	-	-	-	-	-	-
8	33786395	rs59713267	T	C	0.00240173	4.77731	1.78e-06	-4.14878	3.34e-05	-	-	-	-	-	-	-	-	-	-	-	-
8	33786496	rs59082705	G	A	0.00257387	4.77283	1.82e-06	-4.12864	3.65e-05	-	-	-	-	-	-	-	-	-	-	-	-
8	33787576	rs59210409	A	C	0.00267583	4.77173	1.83e-06	-4.11667	3.84e-05	-	-	-	-	-	-	-	-	-	-	-	-
8	33788511	rs75051383	T	C	0.00289548	4.76107	1.93e-06	-4.09356	4.25e-05	-	-	-	-	-	-	-	-	-	-	-	-
8	33788854	rs74724602	T	G	0.00261687	4.7742	1.8e-06	-4.1236	3.73e-05	-	-	-	-	-	-	-	-	-	-	-	-
8	33788941	rs73673624	G	T	0.00303561	4.80546	1.54e-06	-4.07956	4.51e-05	-	-	-	-	-	-	-	-	-	-	-	-
8	33789362	rs60426942	C	T	0.0028065	4.7742	1.8e-06	-4.10242	4.09e-05	-	-	-	-	-	-	-	-	-	-	-	-
8	33790794	rs57612364	G	T	0.0028421	4.7729	1.82e-06	-4.09888	4.15e-05	-	-	-	-	-	-	-	-	-	-	-	-
8	33791549	rs73673625	C	T	0.00272021	4.77309	1.81e-06	-4.11145	3.93e-05	-	-	-	-	-	-	-	-	-	-	-	-
8	33829906	rs10087815	T	C	0.00977711	4.74633	2.07e-06	-3.69971	0.000215843	-	-	-	-	-	-	-	-	-	-	-	-
8	33839750	rs74531266	A	G	0.00758981	3.86814	0.000109668	-4.26497	2e-05	-	-	-	-	-	-	-	-	-	-	-	-
8	33845519	rs10100966	A	G	0.00972876	4.73581	2.18e-06	-3.70142	0.000214399	-	-	-	-	-	-	-	-	-	-	-	-
8	33861823	rs79496481	T	C	0.00952606	4.74108	2.13e-06	-3.70855	0.000208446	-	-	-	-	-	-	-	-	-	-	-	-
8	33862112	rs78956699	A	G	0.00974815	4.74888	2.05e-06	-3.70073	0.000214977	-	-	-	-	-	-	-	-	-	-	-	-
8	33863561	rs79445414	C	T	0.00130202	4.577	4.72e-06	-4.32105	1.55e-05	-	-	-	-	-	-	-	-	-	-	-	-
8	33866904	rs10086539	A	G	0.005863	4.76161	1.92e-06	-3.87315	0.00010744	-	-	-	-	-	-	-	-	-	-	-	-
8	33882931	rs57457971	A	G	0.00805058	4.7336	2.21e-06	-3.76685	0.000165318	-	-	-	-	-	-	-	-	-	-	-	-
8	33886139	rs4395895	T	G	0.00378332	4.08999	4.31e-05	-4.10924	3.97e-05	-	-	-	-	-	-	-	-	-	-	-	-
8	33890206	rs10110830	C	A	0.00897632	4.77831	1.77e-06	-3.72922	0.000192075	-	-	-	-	-	-	-	-	-	-	-	-
8	33893287	rs74773733	G	A	0.00995709	4.76955	1.85e-06	-3.69336	0.000221307	-	-	-	-	-	-	-	-	-	-	-	-
8	33903153	rs57018102	G	A	0.00918741	4.76821	1.86e-06	-3.72059	0.000198759	-	-	-	-	-	-	-	-	-	-	-	-
8	33905242	rs75095113	A	G	0.00667389	4.57121	4.85e-06	-3.82978	0.00012826	-	-	-	-	-	-	-	-	-	-	-	-
8	33919214	rs79292269	T	C	0.00996408	4.77878	1.76e-06	-3.69312	0.000221522	-	-	-	-	-	-	-	-	-	-	-	-
8	33920260	rs116927296	A	G	0.00661829	4.65927	3.17e-06	-3.83237	0.000126915	-	-	-	-	-	-	-	-	-	-	-	-
8	33927648	rs4357281	A	C	0.00997338	4.76557	1.88e-06	-3.69279	0.000221808	-	-	-	-	-	-	-	-	-	-	-	-
8	33940267	rs10107670	A	G	0.00958117	4.79955	1.59e-06	-3.70662	0.000210048	-	-	-	-	-	-	-	-	-	-	-	-
8	33944534	rs10110998	G	A	0.00972391	4.8075	1.53e-06	-3.70159	0.000214254	-	-	-	-	-	-	-	-	-	-	-	-
8	33945807	rs28551524	C	T	0.00956119	4.80679	1.53e-06	-3.70732	0.000209466	-	-	-	-	-	-	-	-	-	-	-	-
8	33949187	rs146649743	C	T	0.00693394	3.89703	9.74e-05	-4.26035	2.04e-05	-	-	-	-	-	-	-	-	-	-	-	-
8	33951427	rs4367531	C	T	0.00900739	4.79918	1.59e-06	-3.72795	0.000193045	-	-	-	-	-	-	-	-	-	-	-	-
8	33956332	rs60078152	T	C	0.0098107	4.22316	2.41e-05	-3.69853	0.000216853	-	-	-	-	-	-	-	-	-	-	-	-
8	33957418	rs10088298	C	T	0.00842543	4.80996	1.51e-06	-3.75165	0.000175671	-	-	-	-	-	-	-	-	-	-	-	-
8	33958051	rs76380703	T	C	0.00888187	4.81351	1.48e-06	-3.73307	0.000189158	-	-	-	-	-	-	-	-	-	-	-	-
8	33962509	rs11994639	T	C	0.008677	4.81515	1.47e-06	-3.74142	0.000182981	-	-	-	-	-	-	-	-	-	-	-	-
8	33968227	rs16881473	T	C	0.00928688	4.54714	5.44e-06	-3.71696	0.000201635	-	-	-	-	-	-	-	-	-	-	-	-
8	34057864	rs76758207	A	G	0.00844155	4.98854	6.08e-07	-3.751	0.000176131	-	-	-	-	-	-	-	-	-	-	-	-
8	34225030	rs117396993	A	G	0.00978913	5.0491	4.44e-07	-3.69929	0.000216204	-	-	-	-	-	-	-	-	-	-	-	-
8	34317437	rs74427054	T	G	0.00884505	4.85134	1.23e-06	-3.73457	0.000188032	-	-	-	-	-	-	-	-	-	-	-	-
8	34352610	rs74760947	G	A	0.00730581	4.72213	2.33e-06	-3.80019	0.000144582	-	-	-	-	-	-	-	-	-	-	-	-
8	143340566	rs34259915	C	A	0.00715557	-3.88663	0.000101647	4.85476	1.21e-06	TSNARE1	TSNARE1,TSNARE1,TSNARE1,TSNARE1,TSNARE1	TSNARE1	-	-	-	-	-	-	-	-	-
8	143347877	rs4269661	T	C	0.00548332	-3.97349	7.08e-05	4.22871	2.35e-05	TSNARE1	TSNARE1,TSNARE1,TSNARE1,TSNARE1,TSNARE1	TSNARE1	-	-	-	-	-	-	-	-	-
8	143347922	rs4601464	T	C	0.0054409	-3.97597	7.01e-05	4.21734	2.47e-05	TSNARE1	TSNARE1,TSNARE1,TSNARE1,TSNARE1,TSNARE1	-	-	-	-	-	-	-	-	-	-
8	143348359	rs9644550	C	A	0.00618897	-3.93426	8.35e-05	4.23722	2.26e-05	TSNARE1	TSNARE1,TSNARE1,TSNARE1,TSNARE1,TSNARE1	TSNARE1	-	-	-	-	-	-	-	-	-
9	16730258	rs59234174	T	C	0.00877803	3.91358	9.09e-05	-3.73731	0.000186001	-	-	-	-	-	-	-	-	-	-	-	-
10	101946033	rs28372851	A	G	0.00947802	4.15491	3.25e-05	-3.71024	0.00020706	CWF19L1,BLOC1S2	CHUK,CHUK,CWF19L1,BLOC1S2	CWF19L1,BLOC1S2	-	BLOC1S2	BLOC1S2,SEC31B	BLOC1S2	-	-	-	-	-
10	101947737	rs3808916	T	C	0.00914704	3.80636	0.000141025	-4.34563	1.39e-05	CWF19L1,BLOC1S2	CHUK,CWF19L1,BLOC1S2	-	-	BLOC1S2	BLOC1S2	-	-	-	-	-	-
10	101950108	rs4917887	A	G	0.00828007	3.8386	0.00012374	-4.35168	1.35e-05	CWF19L1,BLOC1S2	CHUK,CWF19L1,BLOC1S2	-	-	BLOC1S2	BLOC1S2	-	-	-	-	CWF19L1,CHUK	-
10	101955612	rs11190421	A	G	0.00878653	3.81952	0.000133711	-4.33089	1.49e-05	CWF19L1,BLOC1S2	CHUK,CWF19L1,BLOC1S2	-	-	-	-	-	-	-	-	-	-
10	101957215	rs6584350	A	C	0.0086644	3.82397	0.00013132	-4.39406	1.11e-05	CWF19L1,BLOC1S2	CHUK,CWF19L1,BLOC1S2	-	-	BLOC1S2	BLOC1S2	-	-	-	-	CWF19L1,CHUK	-
10	101965558	rs7079957	G	A	0.0081686	3.84338	0.000121351	-4.42111	9.82e-06	CWF19L1,BLOC1S2	CHUK,CWF19L1,BLOC1S2	-	-	BLOC1S2	BLOC1S2	-	-	-	-	CWF19L1,CHUK	-
10	101975269	rs7922090	A	G	0.00726948	3.88178	0.000103693	-4.24355	2.2e-05	CWF19L1,BLOC1S2	CHUK,CWF19L1,BLOC1S2	-	-	BLOC1S2	BLOC1S2	-	-	-	-	CWF19L1,CHUK	-
10	101984545	rs11190430	T	C	0.00767515	3.8645	0.000111317	-4.22924	2.34e-05	CWF19L1,BLOC1S2	CHUK,CWF19L1,BLOC1S2	-	-	BLOC1S2	BLOC1S2	-	-	-	-	CWF19L1,CHUK	-
10	101985087	rs12247992	T	C	0.00714492	3.88708	0.000101458	-4.26888	1.96e-05	CWF19L1,BLOC1S2	CHUK,CWF19L1,BLOC1S2	-	-	BLOC1S2	BLOC1S2	-	-	-	-	CWF19L1,CHUK	-
10	101987055	rs6584353	G	T	0.00778097	3.85998	0.000113396	-4.34075	1.42e-05	CWF19L1,BLOC1S2	CHUK,CWF19L1,BLOC1S2	-	-	BLOC1S2	BLOC1S2	-	-	-	-	CWF19L1,CHUK	-
10	101997490	rs11190431	A	G	0.00676057	3.90572	9.39e-05	-4.33966	1.43e-05	CWF19L1,BLOC1S2	CHUK,CWF19L1,BLOC1S2	-	-	-	-	-	-	-	-	-	-
10	101998052	rs3750709	G	A	0.00776218	3.86078	0.000113024	-4.26225	2.02e-05	CWF19L1,BLOC1S2	CHUK,CWF19L1,BLOC1S2	-	-	BLOC1S2	BLOC1S2	-	-	-	-	CWF19L1,CHUK	-
10	102001771	rs11817486	T	C	0.00801001	3.85018	0.000118031	-4.35959	1.3e-05	CWF19L1,BLOC1S2	CHUK,CWF19L1,BLOC1S2	-	-	BLOC1S2	BLOC1S2	-	-	-	-	CWF19L1,CHUK	-
10	102004155	rs12243800	C	T	0.00817582	3.84307	0.000121504	-4.34439	1.4e-05	CWF19L1,BLOC1S2	CHUK,CWF19L1,BLOC1S2	-	-	BLOC1S2	BLOC1S2	-	-	-	-	CWF19L1,CHUK	-
10	102006402	rs2281949	T	C	0.00813379	3.84487	0.000120614	-4.3328	1.47e-05	CWF19L1,BLOC1S2	CHUK,CWF19L1,BLOC1S2	-	-	BLOC1S2	BLOC1S2	-	-	-	-	CWF19L1,CHUK	-
10	102007373	rs7916126	C	T	0.00813379	3.84487	0.000120614	-4.39731	1.1e-05	CWF19L1,BLOC1S2	CHUK,CWF19L1,BLOC1S2	-	-	BLOC1S2	BLOC1S2	-	-	-	-	CWF19L1,CHUK	-
10	102008483	rs7082753	G	A	0.00816571	3.8435	0.000121289	-4.42479	9.65e-06	CWF19L1,BLOC1S2	CHUK,CWF19L1,BLOC1S2	-	-	BLOC1S2	BLOC1S2	-	-	-	-	CWF19L1,CHUK	-
10	102014919	rs4919440	T	C	0.00843177	3.83243	0.000126884	-4.41419	1.01e-05	CWF19L1,BLOC1S2	CHUK,CWF19L1,BLOC1S2	-	-	BLOC1S2	BLOC1S2	-	-	-	-	CWF19L1,CHUK	-
10	102016044	rs2270962	T	C	0.00850606	3.82973	0.000128284	-4.37938	1.19e-05	CWF19L1,BLOC1S2	CHUK,CWF19L1,BLOC1S2	-	-	BLOC1S2	BLOC1S2	-	-	-	-	CWF19L1,CHUK	-
10	102018089	rs7924284	T	C	0.00862049	3.82557	0.000130471	-4.35979	1.3e-05	CWF19L1,BLOC1S2	CHUK,CWF19L1,BLOC1S2	-	-	BLOC1S2	BLOC1S2	-	-	-	-	CWF19L1,CHUK	-
10	102020343	rs4919442	G	A	0.00871728	3.82205	0.00013235	-4.41785	9.97e-06	CWF19L1,BLOC1S2	CHUK,CWF19L1,BLOC1S2	-	-	BLOC1S2	BLOC1S2	-	-	-	-	CWF19L1,CHUK	-
10	102020626	rs66728174	T	C	0.00871728	3.82205	0.00013235	-4.41647	1e-05	CWF19L1,BLOC1S2	CHUK,CWF19L1,BLOC1S2	-	-	BLOC1S2	BLOC1S2	-	-	-	-	CWF19L1,CHUK	-
10	102023738	rs11190443	T	C	0.00878806	3.81947	0.000133741	-4.41043	1.03e-05	CWF19L1,BLOC1S2	CHUK,CWF19L1,BLOC1S2	-	-	BLOC1S2	BLOC1S2	-	-	-	-	CWF19L1,CHUK	-
10	102032121	rs4919444	G	A	0.00888666	3.81587	0.000135703	-4.45285	8.47e-06	CWF19L1,BLOC1S2	CHUK,CWF19L1,BLOC1S2	-	-	BLOC1S2	BLOC1S2	-	-	-	-	CWF19L1,CHUK	-
10	102032865	rs61166818	A	G	0.00875124	3.82081	0.000133015	-4.48808	7.19e-06	CWF19L1,BLOC1S2	CHUK,CWF19L1,BLOC1S2	-	-	BLOC1S2	BLOC1S2	-	-	-	-	CWF19L1,CHUK	-
10	102039401	rs71488052	T	C	0.00914824	4.16246	3.15e-05	-3.72219	0.000197501	CWF19L1,BLOC1S2	CHUK,CHUK,CWF19L1,BLOC1S2	CWF19L1,BLOC1S2,PKD2L1	-	BLOC1S2	BLOC1S2,SEC31B	BLOC1S2	-	-	-	-	-
11	63860505	rs34098043	A	G	0.00900263	3.93842	8.2e-05	-3.72814	0.000192895	AP001453.3,PLCB3,CATSPERZ,TRMT112,PRDX5	TRPT1,TRPT1,TRPT1,TRPT1,TRPT1,TRPT1,VEGFB,VEGFB,FKBP2,FKBP2,PRDX5	C11orf20,PRDX5	-	-	CATSPERZ	-	-	-	-	-	FKBP2
11	63861202	rs71454591	T	C	0.00888921	3.92955	8.51e-05	-3.73277	0.000189383	AP001453.3,PLCB3,CATSPERZ,TRMT112,PRDX5	TRPT1,TRPT1,TRPT1,TRPT1,TRPT1,TRPT1,VEGFB,VEGFB,FKBP2,FKBP2,PRDX5	C11orf20,PRDX5	-	-	CATSPERZ	-	-	-	-	-	FKBP2
11	63941110	rs11608180	G	A	0.00477218	5.02256	5.1e-07	-3.93907	8.18e-05	TRPT1,AP001453.3,PLCB3,KCNK4,CATSPERZ,PRDX5	TRPT1,TRPT1,TRPT1,TRPT1,TRPT1,TRPT1,DNAJC4,VEGFB,FKBP2,FKBP2,FKBP2,BAD,PRDX5,PRDX5	-	-	-	CATSPERZ	-	-	CATSPERZ	-	KCNK4	TRPT1,FKBP2
11	63991581	rs11549690	A	G	0.00885735	5.00975	5.45e-07	-3.73407	0.000188408	TRPT1,AP001453.3,PLCB3,KCNK4,CATSPERZ,PRDX5	TRPT1,TRPT1,TRPT1,TRPT1,TRPT1,TRPT1,DNAJC4,VEGFB,FKBP2,FKBP2,FKBP2,BAD,BAD,PRDX5,PRDX5	-	-	-	CATSPERZ	-	-	CATSPERZ	-	KCNK4	TRPT1,FKBP2
[truncated: 267 more rows]

## Sheet: Table S4
Table S4. Enrichment analyses of eQTL genes in the "discordant loci"
#category	term ID	term description	observed gene count	background gene count	strength	false discovery rate	matching proteins in your network (labels)
[truncated: 39 more rows]
